# Supplementary material for: Large-scale interactive retrieval in art collections using multi-style feature aggregation
Source: PLoS One. 2021 Nov 24;16(11):e0259718. doi: 10.1371/journal.pone.0259718 (PMC8612525; doi:10.1371/journal.pone.0259718)
Supplement: S1 Data — The majority of utilized benchmarks are publicly available. To complete the data, we provide download links of the Wikiart distractors used to create the Brueghel5K and Brueghel101K datasets. Furthermore, we provide download links and labels of the Wikiart images used for training the style classification network and the additional query bounding boxes of the LTLL dataset. The data is available under https://compvis.github.io/visual-search. (ZIP) [file pone.0259718.s003.zip]

Archive with 6 entries (5 files):
- s3_data/
- s3_data/readme.md
- s3_data/ltll_query_bbs.csv
- s3_data/brueghel101k_distractors.csv
- s3_data/style_classifier_wikiart_labels.csv
- s3_data/brueghel5k_distractors.csv
