# Supplementary material for: Large-scale interactive retrieval in art collections using multi-style feature aggregation
Source: PLoS One. 2021 Nov 24;16(11):e0259718. doi: 10.1371/journal.pone.0259718 (PMC8612525; doi:10.1371/journal.pone.0259718)
Supplement: S1 Data — The majority of utilized benchmarks are publicly available. To complete the data, we provide download links of the Wikiart distractors used to create the Brueghel5K and Brueghel101K datasets. Furthermore, we provide download links and labels of the Wikiart images used for training the style classification network and the additional query bounding boxes of the LTLL dataset. The data is available under https://compvis.github.io/visual-search. (ZIP) [file pone.0259718.s003.zip › s3_data/readme.md]

## Additional data: Large-scale interactive retrieval in art collections 


## Content:

* *brueghel5k_distractors.csv*: \
Contains the download links for the additional Wikiart [[1]](#1) images that serve 
as distractors. With these and images and annotations from the Brueghel dataset 
[[2,3]](#1,#2), our Brueghel5K dataset can be created.  

* *brueghel101k_distractors.csv*: \
Contains the download links for the additional Wikiart [[1]](#1) images that serve 
as distractors. With these and images and annotations from the Brueghel dataset 
[[2,3]](#1,#2), our Brueghel101K dataset can be created.  

* *ltll_query_bbs.csv*: \
Contains the additional query bounding boxes for the LTLL [[4]](#4) dataset that we 
use for the search across this dataset.  

* *style_classifier_wikiart_lables.csv*: \
Download links for the Wikiart [[1]](#1) images and style labels to train the style 
classification network. 


## Benchmark links:

For the Brueghel, LTLL, and Oxford5K dataset, we used the compilation of Shen et al. 
[3]. The links of the datasets can be found on their repository [5]. They are also
listed below:

* Brueghel [[2,3]](#1,#2): \
<https://www.dropbox.com/s/nljxhtct5d7285h/Brueghel.zip?dl=0>

* LTLL [[4]](#4): \
<https://www.dropbox.com/s/tvrt7v7m5kf1ssw/Ltll.zip?dl=0>

* Oxford5K [[6]](#5): \
<http://www.robots.ox.ac.uk/~vgg/data/oxbuildings/oxbuild_images.tgz>


## References
<a id="1">[1]</a> 
Wikiart,
<https://www.wikiart.org>, accessed: 2020-01-16

<a id="1">[2]</a> 
Brueghel family: Jan Brueghel the elder. The Brueghel family database. 
University of California, Berkeley,
<https://www.janbrueghel.net>

<a id="1">[3]</a> 
Discovering visual patterns in art collections with spatially-consistent feature learning.
Shen, Xi and Efros, Alexei A and Aubry, Mathieu. CVPR (2019)

<a id="1">[4]</a> 
Location recognition over large time lags.
Fernando, Basura and Tommasi, Tatiana and Tuytelaars, Tinne.
CVIU (2015)

<a id="1">[5]</a> 
Artminer,
<https://github.com/XiSHEN0220/ArtMiner>.
Shen, Xi. 
accessed: 2019-05-03

<a id="1">[6]</a> 
Object retrieval with large vocabularies and fast spatial matching.
Philbin, James and Chum, Ondrej and Isard, Michael and Sivic, Josef and Zisserman, Andrew.
CVPR (2017)
