# Supplementary material for: Large-scale interactive retrieval in art collections using multi-style feature aggregation
Source: PLoS One. 2021 Nov 24;16(11):e0259718. doi: 10.1371/journal.pone.0259718 (PMC8612525; doi:10.1371/journal.pone.0259718)
Supplement: S1 Data — The majority of utilized benchmarks are publicly available. To complete the data, we provide download links of the Wikiart distractors used to create the Brueghel5K and Brueghel101K datasets. Furthermore, we provide download links and labels of the Wikiart images used for training the style classification network and the additional query bounding boxes of the LTLL dataset. The data is available under https://compvis.github.io/visual-search. (ZIP) [file pone.0259718.s003.zip › s3_data/ltll_query_bbs.csv]

img_name	bbs
LtllOld_BigBen_old_postcard_london_big_ben_and_parliament-r0bbd32acc6c94878ae6fc78261b6129d_vgbaq_8byvr_512.jpg	[130, 38, 207, 387]
LtllOld_EiffelTower_1a-eiffelpostcard-graphicsfairy011.jpg	[271, 56, 524, 706]
LtllOld_EiffelTower_1a-eiffelpostcard-graphicsfairy011b.jpg	[221, 3, 482, 665]
LtllOld_EiffelTower_2.jpg	[46, 58, 95, 173]
LtllOld_EiffelTower_ef1.jpg	[23, 2, 142, 257]
LtllOld_EiffelTower_eiffel+photo+vintage+image--graphicsfairy015.jpg	[250, 170, 700, 1208]
LtllOld_EiffelTower_il_570xN.435687063_hkd5.jpg	[206, 7, 296, 217]
LtllOld_EiffelTower_img-thing.jpg	[107, 8, 188, 203]
LtllOld_EiffelTower_old_postcard_paris_tour_eiffel-r5c8cc1ab08484d32b11e387e9bbfb540_vgbaq_8byvr_512.jpg	[171, 33, 333, 419]
LtllOld_EiffelTower_vintage_eiffel_tower_postcards_package_of_8.jpg	[149, 39, 290, 361]
LtllOld_EiffelTower_vintage_french_chic_eiffel_tower_paris_postcard-rc28442e6b2f146f39f5139b35ec47700_vgbaq_8byvr_512.jpg	[148, 20, 377, 485]
LtllOld_Q141_MMB.FO2009.0063.jpg	[344, 37, 390, 205]
LtllOld_Q141_MMB.FO2009.0100.jpg	[419, 19, 498, 319]
LtllOld_Q141_MMB.FO2009.0271.jpg	[42, 3, 130, 463]
LtllOld_Q141_MMB.FO2009.0332.jpg	[78, 0, 158, 442]
LtllOld_Q147_839_001.jpg	[93, 39, 480, 352]
LtllOld_Q147_MMB.FO2007.0040.jpg	[20, 203, 387, 555]
LtllOld_Q147_MMB.FO2007.0075.jpg	[44, 98, 262, 477]
LtllOld_Q147_MMB.FO2007.0076.jpg	[30, 51, 393, 588]
LtllOld_Q147_MMB.FO2007.0183.jpg	[79, 63, 259, 391]
LtllOld_Q147_MMB.FO2007.0735.jpg	[90, 9, 339, 327]
LtllOld_Q147_MMB.FO2007.0739.jpg	[103, 18, 568, 372]
LtllOld_Q147_MMB.FO2007.0740.jpg	[58, 14, 536, 380]
LtllOld_Q198_MMB.FO2008.0315.jpg	[173, 8, 442, 326]
LtllOld_Q198_MMB.FO2008.0329.jpg	[177, 18, 425, 309]
LtllOld_Q198_MMB.FO2008.0606.jpg	[172, 1, 415, 290]
LtllOld_Q198_MMB.FO2008.0607.jpg	[77, 16, 372, 335]
LtllOld_Q016_MMB.FO2007.0052.jpg	[177, 49, 394, 436]
LtllOld_Q016_MMB.FO2007.0059.jpg	[11, 5, 404, 447]
LtllOld_Q016_MMB.FO2007.0063.jpg	[13, 5, 396, 490]
LtllOld_Q016_MMB.FO2007.0067.jpg	[131, 65, 364, 521]
LtllOld_Q016_MMB.FO2007.0725.jpg	[181, 5, 415, 327]
LtllOld_Q016_MMB.FO2007.0728.jpg	[218, 14, 440, 331]
LtllOld_Q016_MMB.FO2007.0730.jpg	[145, 14, 367, 342]
LtllOld_Q016_MMB.FO2007.0733.jpg	[111, 127, 368, 442]
LtllOld_Q016_MMB.FO2007.0741.jpg	[196, 35, 364, 242]
LtllOld_Q024_MMB.FO2006.0284.jpg	[832, 519, 1708, 1517]
LtllOld_Q024_MMB.FO2006.0285.jpg	[1755, 797, 2298, 1384]
LtllOld_Q024_MMB.FO2006.0673.jpg	[3240, 955, 4034, 1920]
LtllOld_Q024_MMB.FO2006.1133.jpg	[1991, 802, 2525, 1378]
LtllOld_Q024_MMB.FO2007.0660.jpg	[1305, 565, 1646, 936]
LtllOld_Q138_MMB.FO2006.0912.jpg	[255, 57, 374, 410]
LtllOld_Q138_MMB.FO2006.0919.jpg	[255, 120, 283, 186]
LtllOld_Q138_MMB.FO2006.1034.jpg	[348, 0, 441, 200]
LtllOld_Q138_MMB.FO2006.1384.jpg	[103, 37, 271, 535]
LtllOld_Q138_MMB.FO2008.0241.jpg	[183, 14, 355, 389]
LtllOld_Q138_MMB.FO2008.0243.jpg	[262, 11, 356, 232]
LtllOld_Q138_MMB.FO2008.0244.jpg	[403, 0, 538, 361]
LtllOld_Q138_MMB.FO2008.0245.jpg	[445, 13, 556, 255]
LtllOld_Q138_MMB.FO2008.0246.jpg	[353, 43, 420, 191]
LtllOld_Q138_MMB.FO2008.0247.jpg	[415, 0, 517, 193]
LtllOld_Q138_MMB.FO2008.0252.jpg	[174, 4, 330, 468]
LtllOld_Q138_MMB.FO2008.0262.jpg	[195, 75, 345, 525]
LtllOld_Q221_MMB.FO2008.0001.jpg	[43, 17, 517, 339]
LtllOld_Q221_MMB.FO2008.0354.jpg	[55, 19, 572, 364]
LtllOld_Q221_MMB.FO2009.0533.jpg	[116, 16, 322, 314]
LtllOld_Q221_MMB.FO2010.0078.jpg	[0, 17, 416, 358]
LtllOld_Q221_MMB.FO2010.0107.jpg	[1, 19, 450, 332]
LtllOld_Q302_117_001.jpg	[106, 57, 326, 507]
LtllOld_Q302_789_001.jpg	[24, 46, 341, 421]
LtllOld_Q302_MMB.FO2007.0139.jpg	[104, 35, 289, 358]
LtllOld_Q302_MMB.FO2007.0152.jpg	[204, 48, 314, 171]
LtllOld_Q302_MMB.FO2007.0236.jpg	[134, 16, 322, 273]
LtllOld_Q302_MMB.FO2007.0732.jpg	[77, 47, 330, 523]
LtllOld_Q302_MMB.FO2007.0742.jpg	[229, 17, 561, 380]
LtllOld_Q302_p-072084301.jpg	[27, 23, 590, 428]
LtllOld_Notredame_france-paris-notre-dame-west-front-old-print-1882-110837-p.jpg	[41, 30, 387, 557]
LtllOld_Notredame_Notre-Dame-Cathedral-old-500x432.jpg	[159, 10, 388, 344]
LtllOld_Notredame_notre_dame_et_le_pont_paris_france_vintage_postcard-r139f487e509e4679bcb7bd71e5042958_vgbaq_8byvr_324.jpg	[123, 56, 228, 169]
LtllOld_Notredame_old_notre_dame.jpg	[119, 59, 426, 515]
LtllOld_Notredame_old_postcard_paris_notre_dame-r51b6ec115a14436ba02ef8c2d276d1d1_vgbaq_8byvr_512.jpg	[141, 55, 372, 376]
LtllOld_Notredame_u2fr0.jpg	[216, 21, 648, 367]
LtllOld_Pettah_001.jpg	[0, 18, 360, 595]
LtllOld_Pettah_002.jpg	[0, 10, 493, 722]
LtllOld_Pettah_003.jpg	[0, 0, 240, 238]
LtllOld_Pettah_004.jpg	[2, 19, 493, 724]
LtllOld_Q001_MMB.FO2006.1011.jpg	[166, 3, 238, 128]
LtllOld_Q001_MMB.FO2006.1012.jpg	[203, 56, 269, 194]
LtllOld_Q001_MMB.FO2006.1231.jpg	[374, 95, 432, 206]
LtllOld_Q_999_leuven-stadhuis zwartwit.jpg	[28, 0, 304, 411]
LtllOld_Q_999_tumblr_lvq5gobqZm1qb0bzxo1_400.jpg	[25, 0, 298, 443]
LtllOld_SacreCoeur_$(KGrHqV,!o8E-)PfOQ27BPt7JH!Iig~~60_35.jpg	[153, 0, 288, 160]
LtllOld_SacreCoeur_AAAAC9CHCC0AAAAAAEn1ZA.jpg	[158, 3, 239, 117]
LtllOld_SacreCoeur_Funiculaire_de_Montmartre_et_le_Sacre-Coeur.jpg	[595, 65, 1009, 610]
LtllOld_SacreCoeur_il_340x270.234725560.jpg	[135, 29, 255, 178]
LtllOld_SacreCoeur_il_570xN.230604421.jpg	[67, 39, 513, 732]
LtllOld_SacreCoeur_il_570xN.295555082.jpg	[68, 52, 476, 537]
LtllOld_SacreCoeur_Old_Photo_Sacre_Coeur.jpg	[218, 29, 313, 145]
LtllOld_SacreCoeur_old_postcard_paris_sacre_coeur-r19361a31fcf3458f944aee53874fe00c_vgbaq_8byvr_512.jpg	[240, 118, 422, 360]
LtllOld_SacreCoeur_product_5239.jpg	[97, 10, 532, 415]
LtllOld_SacreCoeur_sacre.jpg	[68, 3, 233, 158]
LtllOld_Q138_MMB.FO2008.0309.jpg	[358, 24, 423, 176]
LtllOld_Q138_MMB.FO2008.0313.jpg	[363, 0, 469, 231]
LtllOld_Q138_MMB.FO2008.0334.jpg	[191, 8, 351, 391]
LtllOld_Q138_MMB.FO2008.0339.jpg	[176, 12, 302, 386]
LtllOld_Q138_MMB.FO2008.0553.jpg	[113, 98, 234, 343]
LtllOld_Q138_MMB.FO2008.0554.jpg	[214, 12, 358, 435]
LtllOld_Q138_MMB.FO2008.0555.jpg	[254, 57, 365, 378]
LtllOld_Q138_MMB.FO2008.0573.jpg	[415, 3, 520, 224]
LtllOld_Q140_MMB.FO2006.0009.jpg	[167, 8, 270, 441]
LtllOld_Q140_MMB.FO2006.0224.jpg	[230, 1, 308, 259]
LtllOld_Q140_MMB.FO2006.0225.jpg	[244, 0, 317, 239]
LtllOld_Q140_MMB.FO2006.0245.jpg	[354, 13, 398, 184]
LtllOld_Q140_MMB.FO2006.0300.jpg	[296, 56, 400, 441]
LtllOld_Q140_MMB.FO2006.0326.jpg	[226, 14, 302, 253]
LtllOld_Q140_MMB.FO2006.0327.jpg	[316, 0, 403, 227]
LtllOld_Q140_MMB.FO2007.0308.jpg	[39, 6, 147, 501]
LtllOld_Q140_MMB.FO2007.0311.jpg	[169, 7, 277, 444]
LtllOld_Q140_MMB.FO2007.0312.jpg	[156, 117, 257, 545]
LtllOld_Q140_MMB.FO2009.0529.jpg	[120, 29, 240, 540]
LtllOld_Q140_MMB.FO2010.0073.jpg	[114, 0, 268, 586]
LtllOld_Q140_MMB.FO2010.0079.jpg	[124, 76, 230, 448]
LtllOld_Q140_MMB.FO2010.0084.jpg	[134, 7, 262, 511]
LtllOld_Q141_MMB.FO2006.0926.jpg	[88, 87, 168, 445]
LtllOld_Arcdetriomphe _3263534877_bc7b4d4f14.jpg	[125, 13, 381, 266]
LtllOld_Arcdetriomphe _8528347901_1cec18c298_n.jpg	[80, 27, 220, 167]
LtllOld_Arcdetriomphe _8529458674_b9ff2c34ec_n.jpg	[83, 22, 261, 197]
LtllOld_Arcdetriomphe _9297650123_9da5141f91_n.jpg	[59, 0, 265, 197]
LtllOld_Arcdetriomphe _Arc de triomphe.jpg	[411, 112, 1182, 860]
LtllOld_Arcdetriomphe _arc_de_triomphe_paris_france_vintage_postcards-r7e4a192576c740cf9d8fa3dc596b1834_vgbaq_8byvr_512.jpg	[93, 94, 389, 369]
LtllOld_Arcdetriomphe _images.jpg	[91, 21, 214, 143]
LtllOld_Arcdetriomphe _old_postcard_paris_arc_de_triomphe-rcb9188f5b9b040fe9bc25c0e4ec7d779_vgbaq_8byvr_324.jpg	[104, 74, 229, 205]
LtllOld_Arcdetriomphe _parispostcardsarc-graphicsfairy003a.jpg	[338, 1, 1329, 956]
LtllOld_Arcdetriomphe _vintage_arc_de_triomphe_france_postcard-r505c0bbeb4de4157a6ab3e0c056eff49_vgbaq_8byvr_324.jpg	[109, 94, 218, 199]
LtllOld_BigBen_$T2eC16dHJGQE9noMbT+KBP92t,7pcg~~60_35.jpg	[94, 31, 115, 129]
LtllOld_BigBen_4162653756_0eb629af88_z.jpg	[112, 34, 276, 630]
LtllOld_BigBen_4248349413_ac93557664_o.jpg	[364, 13, 404, 187]
LtllOld_BigBen_a9184.jpg	[14, 12, 76, 287]
LtllOld_BigBen_beautiful_big_ben_london_clock_tower_postcard-r05c0dd61e7bd43128ef43621580daadc_vgbaq_8byvr_512.jpg	[204, 49, 304, 481]
LtllOld_BigBen_depositphotos_12612551-Old-big-ben.jpg	[246, 152, 507, 1024]
LtllOld_Gaffor_Main-Street-Fort-Colombo.jpg	[287, 1, 649, 355]
LtllOld_Gaffor_Royal-Exchange-Assurance.jpg	[98, 0, 648, 450]
LtllOld_GalleFaceHotel_1910-galle-face-hotel-colombo-434x279.jpg	[3, 68, 331, 223]
LtllOld_GalleFaceHotel_2268643019_a341660490.jpg	[91, 52, 438, 211]
LtllOld_GalleFaceHotel_Galle-face-hotel-colombo.jpg	[136, 58, 737, 380]
LtllOld_GalleFaceHotel_galle-face-hotel-colombo.jpg	[27, 119, 585, 279]
LtllOld_GalleFaceHotel_Gallface-hotel-by-apothecaries.jpg	[110, 130, 680, 386]
LtllOld_GalleFaceHotel_untitled.jpg	[5, 19, 776, 183]
LtllOld_GareDeLyonParis_Old Photos of Paris-Gare de Lyon, 1900s (1).jpeg	[111, 0, 410, 259]
LtllOld_GareDeLyonParis_Old Photos of Paris-Gare de Lyon, 1900s (11).jpg	[253, 41, 582, 270]
LtllOld_GareDeLyonParis_Old Photos of Paris-Gare de Lyon, 1900s (13).jpeg	[145, 27, 605, 318]
LtllOld_GareDeLyonParis_Old Photos of Paris-Gare de Lyon, 1900s (7).jpeg	[54, 14, 425, 270]
LtllOld_GareDeLyonParis_Old Photos of Paris-Gare de Lyon, 1900s (8).jpeg	[89, 7, 549, 308]
LtllOld_GareDeLyonParis_Old Photos of Paris-Gare de Lyon, 1900s (9).jpeg	[431, 134, 496, 270]
LtllOld_Notredame_12754706-vintage-postcard-of-paris-with-notre-dame.jpg	[12, 21, 242, 342]
LtllOld_Q221_MMB.FO2006.0012.jpg	[18, 0, 389, 305]
LtllOld_Q221_MMB.FO2006.0014.jpg	[155, 84, 267, 280]
LtllOld_Q221_MMB.FO2006.0103.jpg	[26, 9, 475, 286]
LtllOld_Q221_MMB.FO2006.0157.jpg	[45, 0, 510, 351]
LtllOld_Q221_MMB.FO2006.0264.jpg	[166, 64, 268, 275]
LtllOld_Q221_MMB.FO2006.0305.jpg	[107, 65, 305, 241]
LtllOld_Q221_MMB.FO2006.0312.jpg	[23, 20, 133, 310]
LtllOld_Q221_MMB.FO2006.0319.jpg	[1, 1, 463, 398]
LtllOld_Q221_MMB.FO2006.0320.jpg	[69, 103, 435, 439]
LtllOld_Q221_MMB.FO2006.1440.jpg	[81, 24, 318, 321]
LtllOld_Q221_MMB.FO2006.1441.jpg	[0, 0, 598, 372]
LtllOld_Q221_MMB.FO2007.0272.jpg	[114, 67, 307, 237]
LtllOld_Q221_MMB.FO2007.0273.jpg	[179, 87, 277, 287]
LtllOld_Q221_MMB.FO2007.0274.jpg	[301, 202, 363, 301]
LtllOld_Q221_MMB.FO2007.0665.jpg	[301, 202, 360, 298]
LtllOld_Q_000_2314773176_c462b8696e.jpg	[69, 16, 382, 274]
LtllOld_Q_000_3801987962_e396a3eb61_b.jpg	[33, 8, 552, 273]
LtllOld_Q_000_385119438_3b0730052c_z.jpg	[0, 0, 600, 401]
LtllOld_Q_000_385119710_d44ede1b6f_z.jpg	[141, 63, 510, 263]
LtllOld_Q_000_385119805_b8773e3714_z.jpg	[245, 29, 552, 197]
LtllOld_Q_000_385120163_cb8993b822_z.jpg	[114, 17, 379, 332]
LtllOld_Q_000_385120414_57bea48ab6_z.jpg	[162, 29, 516, 225]
LtllOld_Q_000_4204432524_63889c216b.jpg	[122, 76, 378, 213]
LtllOld_Q_000_4365459273_da8f10c4f3.jpg	[37, 25, 456, 249]
LtllOld_Q_000_4724744386_ab49dd72d7.jpg	[0, 6, 375, 445]
LtllOld_Q_000_4728079496_f70fc5af8d.jpg	[0, 7, 348, 409]
LtllOld_Q_000_5919749213_2375bcf0aa.jpg	[0, 0, 500, 192]
LtllOld_Q_999_1525Louven.jpg	[5, 0, 441, 593]
LtllOld_Q_999_538034334_900e98fc68_o.jpg	[69, 10, 328, 408]
LtllOld_BigBen_old_postcard_london_big_ben-r885f7c70ed5746cc8f57e487a3a14b2f_vgbaq_8byvr_512.jpg	[271, 71, 330, 335]
LtllOld_Gaffor_GAFFOORS-BUILDING-by-PLATE.jpg	[225, 72, 635, 390]
LtllOld_Notredame_arton461-9a997.jpg	[73, 22, 227, 216]
LtllOld_Q001_MMB.FO2006.1242.jpg	[183, 20, 246, 149]
LtllOld_Q016_MMB.FO2007.0051.jpg	[142, 180, 250, 369]
LtllOld_Q138_MMB.FO2008.0305.jpg	[172, 2, 323, 462]
LtllOld_Q141_MMB.FO2006.0927.jpg	[71, 3, 157, 451]
LtllOld_Q221_MMB.FO2006.0007.jpg	[0, 4, 419, 359]
LtllOld_Q221_MMB.FO2007.0743.jpg	[8, 30, 448, 350]
LtllOld_Q302_schelderode_rvr1.jpg	[6, 23, 252, 285]
LtllOld_Q_999_IMG_1447.jpg	[106, 0, 443, 520]
LtllOld_SacreCoeur_vintage_paris_montmatre_sacre_coeur_postcard-rdb7f5d862e314c53a81f8a42c5ffd72e_vgbaq_8byvr_324.jpg	[117, 54, 232, 200]
LtllOld_Q001_MMB.FO2006.1245.jpg	[249, 49, 306, 169]
LtllOld_Q001_MMB.FO2006.1420.jpg	[222, 33, 281, 174]
LtllOld_Q001_MMB.FO2007.0281.jpg	[149, 116, 229, 293]
LtllOld_Q001_MMB.FO2007.0282.jpg	[243, 1, 334, 149]
LtllOld_Q001_MMB.FO2007.0719.jpg	[58, 5, 340, 588]
LtllOld_Q001_MMB.FO2008.0819.jpg	[247, 3, 330, 178]
LtllOld_Q001_MMB.FO2010.0064.jpg	[34, 5, 359, 583]
LtllOld_Q003_MMB.FO2008.0568.jpg	[647, 283, 845, 576]
LtllOld_Q003_MMB.FO2008.0618.jpg	[153, 164, 818, 948]
LtllOld_Q005_MMB.FO2006.1387.jpg	[1586, 352, 2025, 1171]
LtllOld_Q005_MMB.FO2009.0558.jpg	[628, 186, 761, 484]
LtllOld_Q005_MMB.FO2009.0559.jpg	[383, 352, 842, 1056]
LtllOld_TajMahal_001.jpg	[73, 39, 191, 118]
LtllOld_TajMahal_002.jpg	[35, 36, 736, 471]
LtllOld_TajMahal_003.jpg	[206, 71, 400, 364]
LtllOld_TajMahal_004.jpg	[377, 119, 1583, 873]
LtllOld_TajMahal_005.jpg	[237, 40, 700, 359]
LtllOld_TajMahal_006.jpg	[0, 7, 1826, 1036]
LtllOld_TajMahal_007.jpg	[54, 0, 684, 529]
LtllOld_TempleTooth_001.jpg	[40, 19, 277, 261]
LtllOld_TempleTooth_002.jpg	[96, 48, 273, 206]
LtllOld_TempleTooth_003.jpg	[91, 41, 273, 208]
LtllOld_TempleTooth_005.jpg	[288, 185, 1034, 756]
