# Supplementary material for: Large-scale interactive retrieval in art collections using multi-style feature aggregation
Source: PLoS One. 2021 Nov 24;16(11):e0259718. doi: 10.1371/journal.pone.0259718 (PMC8612525; doi:10.1371/journal.pone.0259718)
Supplement: S1 Data — The majority of utilized benchmarks are publicly available. To complete the data, we provide download links of the Wikiart distractors used to create the Brueghel5K and Brueghel101K datasets. Furthermore, we provide download links and labels of the Wikiart images used for training the style classification network and the additional query bounding boxes of the LTLL dataset. The data is available under https://compvis.github.io/visual-search. (ZIP) [file pone.0259718.s003.zip › s3_data/brueghel101k_distractors.csv]

image_id	image_url
3d_3d-1984	http://uploads7.wikiart.org/images/3d/3d-1984.jpg
3d_in-baghdad	http://uploads1.wikiart.org/images/3d/in-baghdad.jpg
3d_naked-lunch-1994	http://uploads7.wikiart.org/images/3d/naked-lunch-1994.jpg
3d_robert-de-niro-taxi-driver-1988	http://uploads5.wikiart.org/images/3d/robert-de-niro-taxi-driver-1988.jpg
3d_serious-art-1986	http://uploads8.wikiart.org/images/3d/serious-art-1986.jpg
3d_untitled-headz	http://uploads5.wikiart.org/images/3d/untitled-headz.jpg
3d_vivisection-1988	http://uploads7.wikiart.org/images/3d/vivisection-1988.jpg
3d_wild-bunch-1984	http://uploads6.wikiart.org/images/3d/wild-bunch-1984.jpg
a-y-jackson_barns-1926	http://uploads1.wikiart.org/images/a-y-jackson/barns-1926.jpg
a-y-jackson_early-spring-quebec-1923	http://uploads7.wikiart.org/images/a-y-jackson/early-spring-quebec-1923.jpg
a-y-jackson_first-snow-algoma-country-1920	http://uploads4.wikiart.org/images/a-y-jackson/first-snow-algoma-country-1920.jpg
a-y-jackson_frozen-lake-early-spring-algonquin-park-1914	http://uploads8.wikiart.org/images/a-y-jackson/frozen-lake-early-spring-algonquin-park-1914.jpg
a-y-jackson_grey-day-laurentians-1928	http://uploads8.wikiart.org/images/a-y-jackson/grey-day-laurentians-1928.jpg
a-y-jackson_houses-st-urbain-1934	http://uploads4.wikiart.org/images/a-y-jackson/houses-st-urbain-1934.jpg
a-y-jackson_maple-woods-algoma-1920	http://uploads5.wikiart.org/images/a-y-jackson/maple-woods-algoma-1920.jpg
a-y-jackson_march-storm-georgian-bay-1920	http://uploads3.wikiart.org/images/a-y-jackson/march-storm-georgian-bay-1920.jpg
a-y-jackson_north-shore-lake-superior-1926	http://uploads3.wikiart.org/images/a-y-jackson/north-shore-lake-superior-1926.jpg
a-y-jackson_october-morning-algoma-wartz-lake-1920	http://uploads2.wikiart.org/images/a-y-jackson/october-morning-algoma-wartz-lake-1920.jpg
a-y-jackson_river-st-urbain-1930	http://uploads3.wikiart.org/images/a-y-jackson/river-st-urbain-1930.jpg
a-y-jackson_skeena-crossing-1926	http://uploads2.wikiart.org/images/a-y-jackson/skeena-crossing-1926.jpg
a-y-jackson_smart-river-alaska-1945	http://uploads6.wikiart.org/images/a-y-jackson/smart-river-alaska-1945.jpg
a-y-jackson_the-beothic-at-bache-post-ellesmere-island-1928	http://uploads3.wikiart.org/images/a-y-jackson/the-beothic-at-bache-post-ellesmere-island-1928.jpg
a-y-jackson_the-edge-of-the-maple-wood-1910	http://uploads4.wikiart.org/images/a-y-jackson/the-edge-of-the-maple-wood-1910.jpg
a-y-jackson_the-road-to-st-fidele-1930	http://uploads8.wikiart.org/images/a-y-jackson/the-road-to-st-fidele-1930.jpg
a-y-jackson_the-winter-road-quebec-1921	http://uploads1.wikiart.org/images/a-y-jackson/the-winter-road-quebec-1921.jpg
a-y-jackson_valley-of-the-gouffre-river-1933	http://uploads6.wikiart.org/images/a-y-jackson/valley-of-the-gouffre-river-1933.jpg
a-y-jackson_winter-morning-charlevoix-county-1933	http://uploads2.wikiart.org/images/a-y-jackson/winter-morning-charlevoix-county-1933.jpg
abanindranath-tagore_asoka-s-queen-1910	http://uploads0.wikiart.org/images/abanindranath-tagore/asoka-s-queen-1910.jpg
abanindranath-tagore_asoka-who-by-the-white-stucco-of-his-fame-made-spotless-the-universe	http://uploads5.wikiart.org/images/abanindranath-tagore/asoka-who-by-the-white-stucco-of-his-fame-made-spotless-the-universe.jpg
abanindranath-tagore_emperor-s-march-to-kashmir	http://uploads8.wikiart.org/images/abanindranath-tagore/emperor-s-march-to-kashmir.jpg
abanindranath-tagore_fairyland-illustration-1913	http://uploads0.wikiart.org/images/abanindranath-tagore/fairyland-illustration-1913.jpg
abanindranath-tagore_fate-and-the-pleasure-lovers	http://uploads1.wikiart.org/images/abanindranath-tagore/fate-and-the-pleasure-lovers.jpg
abanindranath-tagore_ganesh-janani	http://uploads4.wikiart.org/images/abanindranath-tagore/ganesh-janani.jpg
abanindranath-tagore_journey-s-end-1913	http://uploads0.wikiart.org/images/abanindranath-tagore/journey-s-end-1913.jpg
abanindranath-tagore_nasim-bagh	http://uploads1.wikiart.org/images/abanindranath-tagore/nasim-bagh.jpg
abanindranath-tagore_nishat	http://uploads6.wikiart.org/images/abanindranath-tagore/nishat.jpg
abanindranath-tagore_the-passing-of-shah-jahan-1902	http://uploads4.wikiart.org/images/abanindranath-tagore/the-passing-of-shah-jahan-1902.jpg
abdul-qader-al-raes_alha-a-2011	http://uploads2.wikiart.org/images/abdul-qader-al-raes/alha-a-2011.jpg
abdul-qader-al-raes_bishra-announcement	http://uploads0.wikiart.org/images/abdul-qader-al-raes/bishra-announcement.jpg
abdul-qader-al-raes_calligraphy	http://uploads1.wikiart.org/images/abdul-qader-al-raes/calligraphy.jpg
abdul-qader-al-raes_huwa-2008	http://uploads8.wikiart.org/images/abdul-qader-al-raes/huwa-2008.jpg
abdul-qader-al-raes_unknown-title	http://uploads4.wikiart.org/images/abdul-qader-al-raes/unknown-title.jpg
abdul-qader-al-raes_untitled	http://uploads7.wikiart.org/images/abdul-qader-al-raes/untitled.jpg
abdul-qader-al-raes_untitled-1995	http://uploads3.wikiart.org/images/abdul-qader-al-raes/untitled-1995.jpg
abdul-qader-al-raes_untitled-1998	http://uploads3.wikiart.org/images/abdul-qader-al-raes/untitled-1998.jpg
abdul-qader-al-raes_untitled-aqar-10-12	http://uploads0.wikiart.org/images/abdul-qader-al-raes/untitled-aqar-10-12.jpg
abdul-qader-al-raes_untitled-aqar-6-12	http://uploads8.wikiart.org/images/abdul-qader-al-raes/untitled-aqar-6-12.jpg
abdul-qader-al-raes_untitled-aqar-7-12	http://uploads8.wikiart.org/images/abdul-qader-al-raes/untitled-aqar-7-12.jpg
abdul-qader-al-raes_untitled-aqar-8-12	http://uploads8.wikiart.org/images/abdul-qader-al-raes/untitled-aqar-8-12.jpg
abdul-qader-al-raes_untitled-aqar-9-12	http://uploads8.wikiart.org/images/abdul-qader-al-raes/untitled-aqar-9-12.jpg
abdullah-suriosubroto_air-terjun	http://uploads3.wikiart.org/images/abdullah-suriosubroto/air-terjun.jpg
abdullah-suriosubroto_bamboo-forest	http://uploads6.wikiart.org/images/abdullah-suriosubroto/bamboo-forest.jpg
abdullah-suriosubroto_indonesian-landscape	http://uploads3.wikiart.org/images/abdullah-suriosubroto/indonesian-landscape.jpg
abdullah-suriosubroto_indonesian-landscape-1	http://uploads5.wikiart.org/images/abdullah-suriosubroto/indonesian-landscape-1.jpg
abdullah-suriosubroto_indonesian-landscape-4	http://uploads6.wikiart.org/images/abdullah-suriosubroto/indonesian-landscape-4.jpg
abdullah-suriosubroto_indonesian-landscape-5	http://uploads6.wikiart.org/images/abdullah-suriosubroto/indonesian-landscape-5.jpg
abdullah-suriosubroto_indonesian-landscape-6	http://uploads6.wikiart.org/images/abdullah-suriosubroto/indonesian-landscape-6.jpg
abdullah-suriosubroto_indonesian-landscape-7	http://uploads6.wikiart.org/images/abdullah-suriosubroto/indonesian-landscape-7.jpg
abdullah-suriosubroto_landscape-mountain	http://uploads2.wikiart.org/images/abdullah-suriosubroto/landscape-mountain.jpg
abdullah-suriosubroto_menuju-danau	http://uploads5.wikiart.org/images/abdullah-suriosubroto/menuju-danau.jpg
abdullah-suriosubroto_paddy-field	http://uploads4.wikiart.org/images/abdullah-suriosubroto/paddy-field.jpg
abdullah-suriosubroto_suburnya-negeriku	http://uploads1.wikiart.org/images/abdullah-suriosubroto/suburnya-negeriku.jpg
abdullah-suriosubroto_waterfall	http://uploads2.wikiart.org/images/abdullah-suriosubroto/waterfall.jpg
abidin-dino_antibes-1961	http://uploads4.wikiart.org/images/abidin-dino/antibes-1961.jpg
abidin-dino_antibes-1961-1	http://uploads5.wikiart.org/images/abidin-dino/antibes-1961-1.jpg
abidin-dino_bal-k-pazar-1930	http://uploads7.wikiart.org/images/abidin-dino/bal-k-pazar-1930.jpg
abidin-dino_bloom-1990	http://uploads1.wikiart.org/images/abidin-dino/bloom-1990.jpg
abidin-dino_bloom-1990-1	http://uploads3.wikiart.org/images/abidin-dino/bloom-1990-1.jpg
abidin-dino_deniz-k-st-1979	http://uploads6.wikiart.org/images/abidin-dino/deniz-k-st-1979.jpg
abidin-dino_disasters-of-war-evocations-of-goya-1955	http://uploads4.wikiart.org/images/abidin-dino/disasters-of-war-evocations-of-goya-1955.jpg
abidin-dino_drawing	http://uploads8.wikiart.org/images/abidin-dino/drawing.jpg
abidin-dino_flower	http://uploads7.wikiart.org/images/abidin-dino/flower.jpg
abidin-dino_flower-1	http://uploads8.wikiart.org/images/abidin-dino/flower-1.jpg
abidin-dino_flower-1970	http://uploads2.wikiart.org/images/abidin-dino/flower-1970.jpg
abidin-dino_flower-1970-1	http://uploads4.wikiart.org/images/abidin-dino/flower-1970-1.jpg
abidin-dino_flower-2	http://uploads8.wikiart.org/images/abidin-dino/flower-2.jpg
abidin-dino_flower-3	http://uploads8.wikiart.org/images/abidin-dino/flower-3.jpg
abidin-dino_hand	http://uploads5.wikiart.org/images/abidin-dino/hand.jpg
abidin-dino_hand-1950	http://uploads0.wikiart.org/images/abidin-dino/hand-1950.jpg
abidin-dino_hand-and-the-eye-of-needle-1980	http://uploads4.wikiart.org/images/abidin-dino/hand-and-the-eye-of-needle-1980.jpg
abidin-dino_hands-1989	http://uploads1.wikiart.org/images/abidin-dino/hands-1989.jpg
abidin-dino_kadin-fig-r	http://uploads3.wikiart.org/images/abidin-dino/kadin-fig-r.jpg
abidin-dino_lament-nomads-1940	http://uploads0.wikiart.org/images/abidin-dino/lament-nomads-1940.jpg
abidin-dino_legendes-a-venir-theatre-poster	http://uploads5.wikiart.org/images/abidin-dino/legendes-a-venir-theatre-poster.jpg
abidin-dino_legendes-a-venir-theatre-poster-1972	http://uploads1.wikiart.org/images/abidin-dino/legendes-a-venir-theatre-poster-1972.jpg
abidin-dino_madenci	http://uploads8.wikiart.org/images/abidin-dino/madenci.jpg
abidin-dino_may-68-1968	http://uploads3.wikiart.org/images/abidin-dino/may-68-1968.jpg
abidin-dino_nomads-portrait-of-a-woman-1940	http://uploads4.wikiart.org/images/abidin-dino/nomads-portrait-of-a-woman-1940.jpg
abidin-dino_partisans-1944	http://uploads5.wikiart.org/images/abidin-dino/partisans-1944.jpg
abidin-dino_portrait-1970	http://uploads4.wikiart.org/images/abidin-dino/portrait-1970.jpg
abidin-dino_pumpkin-1955	http://uploads4.wikiart.org/images/abidin-dino/pumpkin-1955.jpg
abidin-dino_self-portrait-1973	http://uploads0.wikiart.org/images/abidin-dino/self-portrait-1973.jpg
abidin-dino_soyut-kompozisyon	http://uploads0.wikiart.org/images/abidin-dino/soyut-kompozisyon.jpg
abidin-dino_unknown-title	http://uploads4.wikiart.org/images/abidin-dino/unknown-title.jpg
abidin-dino_unknown-title-1	http://uploads6.wikiart.org/images/abidin-dino/unknown-title-1.jpg
abidin-dino_unknown-title-10	http://uploads7.wikiart.org/images/abidin-dino/unknown-title-10.jpg
abidin-dino_unknown-title-2	http://uploads6.wikiart.org/images/abidin-dino/unknown-title-2.jpg
abidin-dino_unknown-title-3	http://uploads6.wikiart.org/images/abidin-dino/unknown-title-3.jpg
abidin-dino_unknown-title-4	http://uploads6.wikiart.org/images/abidin-dino/unknown-title-4.jpg
abidin-dino_unknown-title-5	http://uploads6.wikiart.org/images/abidin-dino/unknown-title-5.jpg
abidin-dino_unknown-title-6	http://uploads6.wikiart.org/images/abidin-dino/unknown-title-6.jpg
abidin-dino_unknown-title-8	http://uploads6.wikiart.org/images/abidin-dino/unknown-title-8.jpg
abidin-dino_unknown-title-9	http://uploads6.wikiart.org/images/abidin-dino/unknown-title-9.jpg
abidin-dino_untitled	http://uploads0.wikiart.org/images/abidin-dino/untitled.jpg
abidin-dino_untitled-1971	http://uploads5.wikiart.org/images/abidin-dino/untitled-1971.jpg
abidin-dino_uzun-y-r-y-long-march-1956	http://uploads0.wikiart.org/images/abidin-dino/uzun-y-r-y-long-march-1956.jpg
abidin-dino_vazoda-lale	http://uploads3.wikiart.org/images/abidin-dino/vazoda-lale.jpg
abidin-dino_villejuif-1993	http://uploads5.wikiart.org/images/abidin-dino/villejuif-1993.jpg
abidin-dino_yelkenli	http://uploads8.wikiart.org/images/abidin-dino/yelkenli.jpg
abraham-manievich_a-street-in-the-bronx	http://uploads0.wikiart.org/images/abraham-manievich/a-street-in-the-bronx.jpg
abraham-manievich_alexander-square-kiev	http://uploads0.wikiart.org/images/abraham-manievich/alexander-square-kiev.jpg
abraham-manievich_artist-s-wife-1937	http://uploads6.wikiart.org/images/abraham-manievich/artist-s-wife-1937.jpg
abraham-manievich_autumn-day	http://uploads8.wikiart.org/images/abraham-manievich/autumn-day.jpg
abraham-manievich_birch-trees-1911	http://uploads5.wikiart.org/images/abraham-manievich/birch-trees-1911.jpg
abraham-manievich_bronx-river-park	http://uploads4.wikiart.org/images/abraham-manievich/bronx-river-park.jpg
abraham-manievich_camden-1923	http://uploads8.wikiart.org/images/abraham-manievich/camden-1923.jpg
abraham-manievich_cloudy-day-bridgeport-connecticut-1939	http://uploads8.wikiart.org/images/abraham-manievich/cloudy-day-bridgeport-connecticut-1939.jpg
abraham-manievich_country-landscape	http://uploads6.wikiart.org/images/abraham-manievich/country-landscape.jpg
abraham-manievich_destruction-of-the-ghetto-kiev-1919	http://uploads5.wikiart.org/images/abraham-manievich/destruction-of-the-ghetto-kiev-1919.jpg
abraham-manievich_flowers	http://uploads4.wikiart.org/images/abraham-manievich/flowers.jpg
abraham-manievich_flowers-vase-on-a-hamper	http://uploads3.wikiart.org/images/abraham-manievich/flowers-vase-on-a-hamper.jpg
abraham-manievich_house-workers-in-the-bronx	http://uploads5.wikiart.org/images/abraham-manievich/house-workers-in-the-bronx.jpg
abraham-manievich_landscape-with-animals	http://uploads1.wikiart.org/images/abraham-manievich/landscape-with-animals.jpg
abraham-manievich_late-summer-afternoon-the-bronx	http://uploads2.wikiart.org/images/abraham-manievich/late-summer-afternoon-the-bronx.jpg
abraham-manievich_lyrical-landscape	http://uploads5.wikiart.org/images/abraham-manievich/lyrical-landscape.jpg
abraham-manievich_paris-street	http://uploads1.wikiart.org/images/abraham-manievich/paris-street.jpg
abraham-manievich_portrait-of-the-artist-s-wife-1929	http://uploads4.wikiart.org/images/abraham-manievich/portrait-of-the-artist-s-wife-1929.jpg
abraham-manievich_quiet-autumn-day	http://uploads5.wikiart.org/images/abraham-manievich/quiet-autumn-day.jpg
abraham-manievich_rural-landscape-1921	http://uploads8.wikiart.org/images/abraham-manievich/rural-landscape-1921.jpg
abraham-manievich_snow-covered-street	http://uploads7.wikiart.org/images/abraham-manievich/snow-covered-street.jpg
abraham-manievich_still-life-1930	http://uploads3.wikiart.org/images/abraham-manievich/still-life-1930.jpg
abraham-manievich_still-life-with-fruits	http://uploads1.wikiart.org/images/abraham-manievich/still-life-with-fruits.jpg
abraham-manievich_still-life-with-glass	http://uploads0.wikiart.org/images/abraham-manievich/still-life-with-glass.jpg
abraham-manievich_still-life-with-green-vase-and-flowers	http://uploads0.wikiart.org/images/abraham-manievich/still-life-with-green-vase-and-flowers.jpg
abraham-manievich_the-yellow-house	http://uploads4.wikiart.org/images/abraham-manievich/the-yellow-house.jpg
abraham-manievich_town-scene-with-bus-stop	http://uploads3.wikiart.org/images/abraham-manievich/town-scene-with-bus-stop.jpg
abraham-manievich_town-street	http://uploads8.wikiart.org/images/abraham-manievich/town-street.jpg
abraham-manievich_troika-in-the-snow-1910	http://uploads2.wikiart.org/images/abraham-manievich/troika-in-the-snow-1910.jpg
abraham-manievich_unfinished-painting	http://uploads8.wikiart.org/images/abraham-manievich/unfinished-painting.jpg
abraham-manievich_unknown-title	http://uploads2.wikiart.org/images/abraham-manievich/unknown-title.jpg
abraham-manievich_unknown-title-1	http://uploads3.wikiart.org/images/abraham-manievich/unknown-title-1.jpg
abraham-manievich_untitled	http://uploads6.wikiart.org/images/abraham-manievich/untitled.jpg
abraham-manievich_untitled-1925	http://uploads2.wikiart.org/images/abraham-manievich/untitled-1925.jpg
abraham-manievich_winter-landscape-outskirts-of-kyiv-1908	http://uploads0.wikiart.org/images/abraham-manievich/winter-landscape-outskirts-of-kyiv-1908.jpg
abraham-manievich_winter-scene-with-church-1911	http://uploads8.wikiart.org/images/abraham-manievich/winter-scene-with-church-1911.jpg
abraham-manievich_winter-village-scene	http://uploads8.wikiart.org/images/abraham-manievich/winter-village-scene.jpg
abraham-palatnik_progression-91-a-1965	http://uploads8.wikiart.org/images/abraham-palatnik/progression-91-a-1965.jpg
abraham-palatnik_unknown-title	http://uploads0.wikiart.org/images/abraham-palatnik/unknown-title.jpg
abraham-van-strij_an-extensive-river-landscape	http://uploads8.wikiart.org/images/abraham-van-strij/an-extensive-river-landscape.jpg
abraham-van-strij_boy-and-girl-looking-at-drawings	http://uploads3.wikiart.org/images/abraham-van-strij/boy-and-girl-looking-at-drawings.jpg
abraham-van-strij_butcher-in-his-shop	http://uploads8.wikiart.org/images/abraham-van-strij/butcher-in-his-shop.jpg
abraham-van-strij_cobbler-and-his-family	http://uploads2.wikiart.org/images/abraham-van-strij/cobbler-and-his-family.jpg
abraham-van-strij_contemplation-of-a-drawing	http://uploads6.wikiart.org/images/abraham-van-strij/contemplation-of-a-drawing.jpg
abraham-van-strij_fish-salesman-at-woman-and-chidren	http://uploads5.wikiart.org/images/abraham-van-strij/fish-salesman-at-woman-and-chidren.jpg
abraham-van-strij_herdsmen-in-landscape	http://uploads1.wikiart.org/images/abraham-van-strij/herdsmen-in-landscape.jpg
abraham-van-strij_interior-of-wool-and-sheetshop	http://uploads1.wikiart.org/images/abraham-van-strij/interior-of-wool-and-sheetshop.jpg
abraham-van-strij_interior-with-a-woman-and-man	http://uploads0.wikiart.org/images/abraham-van-strij/interior-with-a-woman-and-man.jpg
abraham-van-strij_man-with-fur-hat	http://uploads5.wikiart.org/images/abraham-van-strij/man-with-fur-hat.jpg
abraham-van-strij_merchant-at-a-table-near-window	http://uploads2.wikiart.org/images/abraham-van-strij/merchant-at-a-table-near-window.jpg
abraham-van-strij_milking-time	http://uploads1.wikiart.org/images/abraham-van-strij/milking-time.jpg
abraham-van-strij_portrait-of-jacob-s-son	http://uploads3.wikiart.org/images/abraham-van-strij/portrait-of-jacob-s-son.jpg
abraham-van-strij_reading-old-woman-at-window	http://uploads7.wikiart.org/images/abraham-van-strij/reading-old-woman-at-window.jpg
abraham-van-strij_sailing-of-the-dordrecht	http://uploads4.wikiart.org/images/abraham-van-strij/sailing-of-the-dordrecht.jpg
abraham-van-strij_sitting-man-with-basket	http://uploads3.wikiart.org/images/abraham-van-strij/sitting-man-with-basket.jpg
abraham-van-strij_sitting-man-with-dog	http://uploads0.wikiart.org/images/abraham-van-strij/sitting-man-with-dog.jpg
abraham-van-strij_sitting-old-man-waiting-in-hall	http://uploads2.wikiart.org/images/abraham-van-strij/sitting-old-man-waiting-in-hall.jpg
abraham-van-strij_sleeping-woman-teased-by-two-boys	http://uploads4.wikiart.org/images/abraham-van-strij/sleeping-woman-teased-by-two-boys.jpg
abraham-van-strij_the-artist-s-son	http://uploads5.wikiart.org/images/abraham-van-strij/the-artist-s-son.jpg
abraham-van-strij_the-drawing-lesson	http://uploads7.wikiart.org/images/abraham-van-strij/the-drawing-lesson.jpg
abraham-van-strij_the-fishsaleswoman	http://uploads7.wikiart.org/images/abraham-van-strij/the-fishsaleswoman.jpg
abraham-van-strij_the-foreign-trade	http://uploads6.wikiart.org/images/abraham-van-strij/the-foreign-trade.jpg
abraham-van-strij_the-young-draughtsman	http://uploads1.wikiart.org/images/abraham-van-strij/the-young-draughtsman.jpg
abraham-van-strij_two-goats-in-a-yard	http://uploads8.wikiart.org/images/abraham-van-strij/two-goats-in-a-yard.jpg
abraham-van-strij_unloading-wood-at-builenwalenvest	http://uploads4.wikiart.org/images/abraham-van-strij/unloading-wood-at-builenwalenvest.jpg
abraham-van-strij_view-on-dordrecht	http://uploads6.wikiart.org/images/abraham-van-strij/view-on-dordrecht.jpg
abraham-van-strij_view-on-mediterrian-port	http://uploads4.wikiart.org/images/abraham-van-strij/view-on-mediterrian-port.jpg
abraham-van-strij_winter-landscape	http://uploads5.wikiart.org/images/abraham-van-strij/winter-landscape.jpg
abraham-van-strij_woman-and-child-in-basement	http://uploads7.wikiart.org/images/abraham-van-strij/woman-and-child-in-basement.jpg
abraham-van-strij_wooden-rafts-pm-the-biesbosch	http://uploads0.wikiart.org/images/abraham-van-strij/wooden-rafts-pm-the-biesbosch.jpg
ad-reinhardt_abstract-painting-1957	http://uploads5.wikiart.org/images/ad-reinhardt/abstract-painting-1957.jpg
ad-reinhardt_abstract-painting-1961	http://uploads5.wikiart.org/images/ad-reinhardt/abstract-painting-1961.jpg
ad-reinhardt_abstract-painting-1966	http://uploads5.wikiart.org/images/ad-reinhardt/abstract-painting-1966.jpg
ad-reinhardt_abstract-painting-1966-1	http://uploads8.wikiart.org/images/ad-reinhardt/abstract-painting-1966-1.jpg
ad-reinhardt_abstract-painting-blue-1953	http://uploads2.wikiart.org/images/ad-reinhardt/abstract-painting-blue-1953.jpg
ad-reinhardt_abstract-painting-blue-1953-1	http://uploads3.wikiart.org/images/ad-reinhardt/abstract-painting-blue-1953-1.jpg
ad-reinhardt_abstract-painting-no-9-1966	http://uploads2.wikiart.org/images/ad-reinhardt/abstract-painting-no-9-1966.jpg
ad-reinhardt_abstract-painting-red-1952	http://uploads0.wikiart.org/images/ad-reinhardt/abstract-painting-red-1952.jpg
ad-reinhardt_blue-green-painting-1948	http://uploads8.wikiart.org/images/ad-reinhardt/blue-green-painting-1948.jpg
ad-reinhardt_collage-1938	http://uploads5.wikiart.org/images/ad-reinhardt/collage-1938.jpg
ad-reinhardt_collage-1940	http://uploads4.wikiart.org/images/ad-reinhardt/collage-1940.jpg
ad-reinhardt_ho-to-look-at-an-artist	http://uploads7.wikiart.org/images/ad-reinhardt/ho-to-look-at-an-artist.jpg
ad-reinhardt_how-to-look-at-a-spiral-1946	http://uploads6.wikiart.org/images/ad-reinhardt/how-to-look-at-a-spiral-1946(1).jpg
ad-reinhardt_how-to-look-at-modern-art-1946	http://uploads5.wikiart.org/images/ad-reinhardt/how-to-look-at-modern-art-1946.jpg
ad-reinhardt_how-to-look-at-modern-art-detail-1946	http://uploads2.wikiart.org/images/ad-reinhardt/how-to-look-at-modern-art-detail-1946.jpg
ad-reinhardt_illustration-for-the-races-of-mankind-by-ruth-benedict-and-gene-weltfish-1944	http://uploads7.wikiart.org/images/ad-reinhardt/illustration-for-the-races-of-mankind-by-ruth-benedict-and-gene-weltfish-1944.jpg
ad-reinhardt_newsprint-collage-1940	http://uploads5.wikiart.org/images/ad-reinhardt/newsprint-collage-1940.jpg
ad-reinhardt_number-107-1950	http://uploads7.wikiart.org/images/ad-reinhardt/number-107-1950.jpg
ad-reinhardt_number-15-1952	http://uploads7.wikiart.org/images/ad-reinhardt/number-15-1952.jpg
ad-reinhardt_number-17-1953	http://uploads7.wikiart.org/images/ad-reinhardt/number-17-1953.jpg
ad-reinhardt_number-22-1949	http://uploads6.wikiart.org/images/ad-reinhardt/number-22-1949.jpg
ad-reinhardt_number-30-1938	http://uploads7.wikiart.org/images/ad-reinhardt/number-30-1938.jpg
ad-reinhardt_number-43-abstract-painting-yellow-1947	http://uploads4.wikiart.org/images/ad-reinhardt/number-43-abstract-painting-yellow-1947.jpg
ad-reinhardt_number-5-red-wall-1952	http://uploads6.wikiart.org/images/ad-reinhardt/number-5-red-wall-1952.jpg
ad-reinhardt_number-6-1946	http://uploads5.wikiart.org/images/ad-reinhardt/number-6-1946.jpg
ad-reinhardt_number-88-blue-1950	http://uploads2.wikiart.org/images/ad-reinhardt/number-88-blue-1950.jpg
ad-reinhardt_red-and-blue-composition-1941	http://uploads4.wikiart.org/images/ad-reinhardt/red-and-blue-composition-1941.jpg
ad-reinhardt_study-for-a-painting-1938	http://uploads8.wikiart.org/images/ad-reinhardt/study-for-a-painting-1938.jpg
ad-reinhardt_study-for-a-painting-1938-1	http://uploads1.wikiart.org/images/ad-reinhardt/study-for-a-painting-1938-1.jpg
ad-reinhardt_study-for-a-painting-1938-2	http://uploads1.wikiart.org/images/ad-reinhardt/study-for-a-painting-1938-2.jpg
ad-reinhardt_study-for-a-painting-1939-1	http://uploads1.wikiart.org/images/ad-reinhardt/study-for-a-painting-1939-1.jpg
ad-reinhardt_study-for-a-painting-1939-2	http://uploads1.wikiart.org/images/ad-reinhardt/study-for-a-painting-1939-2.jpg
ad-reinhardt_the-rescue-of-art-1946	http://uploads6.wikiart.org/images/ad-reinhardt/the-rescue-of-art-1946.jpg
ad-reinhardt_untitled	http://uploads1.wikiart.org/images/ad-reinhardt/untitled.jpg
ad-reinhardt_untitled-1937	http://uploads6.wikiart.org/images/ad-reinhardt/untitled-1937.jpg
ad-reinhardt_untitled-1938	http://uploads5.wikiart.org/images/ad-reinhardt/untitled-1938.jpg
ad-reinhardt_untitled-1940	http://uploads6.wikiart.org/images/ad-reinhardt/untitled-1940.jpg
ad-reinhardt_untitled-1966	http://uploads5.wikiart.org/images/ad-reinhardt/untitled-1966.jpg
ad-reinhardt_untitled-from-the-portfolio-ten-works-x-ten-painters-1964	http://uploads5.wikiart.org/images/ad-reinhardt/untitled-from-the-portfolio-ten-works-x-ten-painters-1964.jpg
ad-reinhardt_untitled-n-y-world-s-fair-1939	http://uploads5.wikiart.org/images/ad-reinhardt/untitled-n-y-world-s-fair-1939.jpg
ad-reinhardt_untitled-red-and-gray-1950	http://uploads1.wikiart.org/images/ad-reinhardt/untitled-red-and-gray-1950.jpg
ad-reinhardt_untitled-yellow-and-white-1950	http://uploads5.wikiart.org/images/ad-reinhardt/untitled-yellow-and-white-1950.jpg
adam-baltatu_arge-valley	http://uploads3.wikiart.org/images/adam-baltatu/arge-valley.jpg
adam-baltatu_autumn-still-life	http://uploads0.wikiart.org/images/adam-baltatu/autumn-still-life.jpg
adam-baltatu_balcic-fountain	http://uploads8.wikiart.org/images/adam-baltatu/balcic-fountain.jpg
adam-baltatu_birch-trees	http://uploads3.wikiart.org/images/adam-baltatu/birch-trees.jpg
adam-baltatu_birch-woods	http://uploads3.wikiart.org/images/adam-baltatu/birch-woods.jpg
adam-baltatu_br-ne-ti-landscape	http://uploads1.wikiart.org/images/adam-baltatu/br-ne-ti-landscape.jpg
adam-baltatu_children-on-the-alley	http://uploads4.wikiart.org/images/adam-baltatu/children-on-the-alley.jpg
adam-baltatu_fantastic-landscape	http://uploads2.wikiart.org/images/adam-baltatu/fantastic-landscape.jpg
adam-baltatu_fishing-preparations	http://uploads3.wikiart.org/images/adam-baltatu/fishing-preparations.jpg
adam-baltatu_grange	http://uploads7.wikiart.org/images/adam-baltatu/grange.jpg
adam-baltatu_house-on-siret-valley	http://uploads4.wikiart.org/images/adam-baltatu/house-on-siret-valley.jpg
adam-baltatu_house-with-flowers	http://uploads1.wikiart.org/images/adam-baltatu/house-with-flowers.jpg
adam-baltatu_houses-in-bretania	http://uploads1.wikiart.org/images/adam-baltatu/houses-in-bretania.jpg
adam-baltatu_houses-in-bretania-1	http://uploads3.wikiart.org/images/adam-baltatu/houses-in-bretania-1.jpg
adam-baltatu_houses-in-hu-i	http://uploads6.wikiart.org/images/adam-baltatu/houses-in-hu-i.jpg
adam-baltatu_houses-in-hu-i-1	http://uploads8.wikiart.org/images/adam-baltatu/houses-in-hu-i-1.jpg
adam-baltatu_hu-i-slums-houses	http://uploads0.wikiart.org/images/adam-baltatu/hu-i-slums-houses.jpg
adam-baltatu_ia-i-outskirts-houses	http://uploads4.wikiart.org/images/adam-baltatu/ia-i-outskirts-houses.jpg
adam-baltatu_meridional-landscape	http://uploads3.wikiart.org/images/adam-baltatu/meridional-landscape.jpg
adam-baltatu_noon-at-br-ne-ti	http://uploads8.wikiart.org/images/adam-baltatu/noon-at-br-ne-ti.jpg
adam-baltatu_olt-river-at-cozia	http://uploads1.wikiart.org/images/adam-baltatu/olt-river-at-cozia.jpg
adam-baltatu_pipkin-with-chrysanthemums	http://uploads0.wikiart.org/images/adam-baltatu/pipkin-with-chrysanthemums.jpg
adam-baltatu_pipkin-with-field-flowers	http://uploads8.wikiart.org/images/adam-baltatu/pipkin-with-field-flowers.jpg
adam-baltatu_pipkin-with-flowers	http://uploads3.wikiart.org/images/adam-baltatu/pipkin-with-flowers.jpg
adam-baltatu_red-roofs	http://uploads1.wikiart.org/images/adam-baltatu/red-roofs.jpg
adam-baltatu_sighi-oara	http://uploads2.wikiart.org/images/adam-baltatu/sighi-oara.jpg
adam-baltatu_sighi-oara-1	http://uploads4.wikiart.org/images/adam-baltatu/sighi-oara-1.jpg
adam-baltatu_spring-landscape	http://uploads8.wikiart.org/images/adam-baltatu/spring-landscape.jpg
adam-baltatu_still-life-with-green-apples	http://uploads2.wikiart.org/images/adam-baltatu/still-life-with-green-apples.jpg
adam-baltatu_still-life-with-red-pot-and-apples	http://uploads8.wikiart.org/images/adam-baltatu/still-life-with-red-pot-and-apples.jpg
adam-baltatu_still-life-with-travel-props	http://uploads2.wikiart.org/images/adam-baltatu/still-life-with-travel-props.jpg
adam-baltatu_street-in-hu-i	http://uploads6.wikiart.org/images/adam-baltatu/street-in-hu-i.jpg
adam-baltatu_summer-landscape	http://uploads8.wikiart.org/images/adam-baltatu/summer-landscape.jpg
adam-baltatu_the-lesson	http://uploads3.wikiart.org/images/adam-baltatu/the-lesson.jpg
adam-baltatu_towards-the-noon	http://uploads8.wikiart.org/images/adam-baltatu/towards-the-noon.jpg
adam-baltatu_venice-alleyways	http://uploads0.wikiart.org/images/adam-baltatu/venice-alleyways.jpg
adam-baltatu_view-towards-balcic	http://uploads2.wikiart.org/images/adam-baltatu/view-towards-balcic.jpg
adam-baltatu_view-towards-san-giorgio-venice	http://uploads5.wikiart.org/images/adam-baltatu/view-towards-san-giorgio-venice.jpg
adam-baltatu_village-alley	http://uploads5.wikiart.org/images/adam-baltatu/village-alley.jpg
adam-baltatu_village-boundary-1	http://uploads1.wikiart.org/images/adam-baltatu/village-boundary-1.jpg
adam-baltatu_village-boundary-2	http://uploads1.wikiart.org/images/adam-baltatu/village-boundary-2.jpg
adam-baltatu_winter-at-hu-i	http://uploads6.wikiart.org/images/adam-baltatu/winter-at-hu-i.jpg
adam-baltatu_winter-landscape	http://uploads8.wikiart.org/images/adam-baltatu/winter-landscape.jpg
adam-baltatu_winter-landscape-1	http://uploads1.wikiart.org/images/adam-baltatu/winter-landscape-1.jpg
adja-yunkers_embroidered-halo-1958	http://uploads5.wikiart.org/images/adja-yunkers/embroidered-halo-1958.jpg
adja-yunkers_hommage-to-the-first-monk-immolating-himself-in-saigon-1966	http://uploads7.wikiart.org/images/adja-yunkers/hommage-to-the-first-monk-immolating-himself-in-saigon-1966.jpg
adja-yunkers_miss-ever-ready	http://uploads8.wikiart.org/images/adja-yunkers/miss-ever-ready.jpg
adja-yunkers_passages-des-soupias-1973	http://uploads0.wikiart.org/images/adja-yunkers/passages-des-soupias-1973.jpg
adja-yunkers_requiem-for-a-virgin-king-1974	http://uploads5.wikiart.org/images/adja-yunkers/requiem-for-a-virgin-king-1974.jpg
adja-yunkers_summer-palace-1975	http://uploads2.wikiart.org/images/adja-yunkers/summer-palace-1975.jpg
adja-yunkers_the-bird-lover-1952	http://uploads3.wikiart.org/images/adja-yunkers/the-bird-lover-1952.jpg
adja-yunkers_the-turtle-1964	http://uploads8.wikiart.org/images/adja-yunkers/the-turtle-1964.jpg
adja-yunkers_untitled-1961	http://uploads6.wikiart.org/images/adja-yunkers/untitled-1961.jpg
adnan-coker_composition	http://uploads2.wikiart.org/images/adnan-coker/composition.jpg
adnan-coker_er-eveler-1999	http://uploads6.wikiart.org/images/adnan-coker/er-eveler-1999.jpg
adnan-coker_reconstruction-ii-1992	http://uploads4.wikiart.org/images/adnan-coker/reconstruction-ii-1992.jpg
adnan-coker_the-domes-1993	http://uploads5.wikiart.org/images/adnan-coker/the-domes-1993.jpg
adnan-coker_unknown-title	http://uploads4.wikiart.org/images/adnan-coker/unknown-title.jpg
adnan-coker_unknown-title-1	http://uploads7.wikiart.org/images/adnan-coker/unknown-title(1).jpg
adnan-coker_unknown-title-10	http://uploads0.wikiart.org/images/adnan-coker/unknown-title(10).jpg
adnan-coker_unknown-title-11	http://uploads8.wikiart.org/images/adnan-coker/unknown-title(11).jpg
adnan-coker_unknown-title-15	http://uploads0.wikiart.org/images/adnan-coker/unknown-title(15).jpg
adnan-coker_unknown-title-16	http://uploads0.wikiart.org/images/adnan-coker/unknown-title(16).jpg
adnan-coker_unknown-title-17	http://uploads8.wikiart.org/images/adnan-coker/unknown-title(17).jpg
adnan-coker_unknown-title-18	http://uploads0.wikiart.org/images/adnan-coker/unknown-title(18).jpg
adnan-coker_unknown-title-3	http://uploads8.wikiart.org/images/adnan-coker/unknown-title(3).jpg
adnan-coker_unknown-title-5	http://uploads7.wikiart.org/images/adnan-coker/unknown-title(5).jpg
adnan-coker_unknown-title-7	http://uploads7.wikiart.org/images/adnan-coker/unknown-title(7).jpg
adnan-coker_unknown-title-8	http://uploads8.wikiart.org/images/adnan-coker/unknown-title(8).jpg
adnan-coker_unknown-title-9	http://uploads7.wikiart.org/images/adnan-coker/unknown-title(9).jpg
adnan-coker_untitled-1968	http://uploads4.wikiart.org/images/adnan-coker/untitled-1968.jpg
adnan-coker_untitled-1996	http://uploads4.wikiart.org/images/adnan-coker/untitled-1996.jpg
adnan-coker_untitled-2008	http://uploads4.wikiart.org/images/adnan-coker/untitled-2008.jpg
adnan-coker_yar-m-k-reler-ve-mor-kare-half-spheres-and-purple-frame	http://uploads1.wikiart.org/images/adnan-coker/yar-m-k-reler-ve-mor-kare-half-spheres-and-purple-frame.jpg
adolf-dietrich_a-gentleman-1928	http://uploads1.wikiart.org/images/adolf-dietrich/a-gentleman-1928.jpg
adolf-dietrich_anbetung-der-k-nige-1939	http://uploads0.wikiart.org/images/adolf-dietrich/anbetung-der-k-nige-1939.jpg
adolf-dietrich_berlingen-seen-from-the-untersee-1926	http://uploads4.wikiart.org/images/adolf-dietrich/berlingen-seen-from-the-untersee-1926.jpg
adolf-dietrich_bild-vom-vater-1932	http://uploads4.wikiart.org/images/adolf-dietrich/bild-vom-vater-1932.jpg
adolf-dietrich_birds-on-riser-1944	http://uploads4.wikiart.org/images/adolf-dietrich/birds-on-riser-1944.jpg
adolf-dietrich_blauer-wintertag-mit-schienerberg-1940	http://uploads5.wikiart.org/images/adolf-dietrich/blauer-wintertag-mit-schienerberg-1940.jpg
adolf-dietrich_blue-tit-on-a-brach-of-a-larch-1946	http://uploads2.wikiart.org/images/adolf-dietrich/blue-tit-on-a-brach-of-a-larch-1946.jpg
adolf-dietrich_edge-of-the-forest-near-langenargen-1917	http://uploads7.wikiart.org/images/adolf-dietrich/edge-of-the-forest-near-langenargen-1917.jpg
adolf-dietrich_goldregen-im-eugensberg-1928	http://uploads4.wikiart.org/images/adolf-dietrich/goldregen-im-eugensberg-1928.jpg
adolf-dietrich_herbst-am-untersee-1952	http://uploads8.wikiart.org/images/adolf-dietrich/herbst-am-untersee-1952.jpg
adolf-dietrich_kinder-beim-schlitteln-1934	http://uploads3.wikiart.org/images/adolf-dietrich/kinder-beim-schlitteln-1934.jpg
adolf-dietrich_landschaft-mit-zaunk-nig-1952	http://uploads5.wikiart.org/images/adolf-dietrich/landschaft-mit-zaunk-nig-1952.jpg
adolf-dietrich_marder-1954	http://uploads5.wikiart.org/images/adolf-dietrich/marder-1954.jpg
adolf-dietrich_margeritenstrauss-mit-kanarienvogel-1954	http://uploads7.wikiart.org/images/adolf-dietrich/margeritenstrauss-mit-kanarienvogel-1954.jpg
adolf-dietrich_novembersonne-am-untersee-1941	http://uploads6.wikiart.org/images/adolf-dietrich/novembersonne-am-untersee-1941.jpg
adolf-dietrich_schiffuntergang-vor-berlingen	http://uploads5.wikiart.org/images/adolf-dietrich/schiffuntergang-vor-berlingen.jpg
adolf-dietrich_schl-sselblumen-1953	http://uploads5.wikiart.org/images/adolf-dietrich/schl-sselblumen-1953.jpg
adolf-dietrich_sechs-meerschweinchen-im-stall-1934	http://uploads2.wikiart.org/images/adolf-dietrich/sechs-meerschweinchen-im-stall-1934.jpg
adolf-dietrich_sojabohnen-1956	http://uploads0.wikiart.org/images/adolf-dietrich/sojabohnen-1956.jpg
adolf-dietrich_spring-time-at-lake-constance-1932	http://uploads1.wikiart.org/images/adolf-dietrich/spring-time-at-lake-constance-1932.jpg
adolf-dietrich_still-life-with-vegetables-mice-and-rabbits-1928	http://uploads6.wikiart.org/images/adolf-dietrich/still-life-with-vegetables-mice-and-rabbits-1928.jpg
adolf-dietrich_untitled	http://uploads2.wikiart.org/images/adolf-dietrich/untitled.jpg
adolf-dietrich_waldrand-1918	http://uploads7.wikiart.org/images/adolf-dietrich/waldrand-1918.jpg
adolf-dietrich_zaunk-nigpaar-hagschl-pferli-1937	http://uploads0.wikiart.org/images/adolf-dietrich/zaunk-nigpaar-hagschl-pferli-1937.jpg
adolf-fleischmann_156-1958	http://uploads6.wikiart.org/images/adolf-fleischmann/156-1958.jpg
adolf-fleischmann_180-1959	http://uploads5.wikiart.org/images/adolf-fleischmann/180-1959.jpg
adolf-fleischmann_99-1958	http://uploads4.wikiart.org/images/adolf-fleischmann/99-1958.jpg
adolf-fleischmann_comp-100-1958	http://uploads2.wikiart.org/images/adolf-fleischmann/comp-100-1958.jpg
adolf-fleischmann_composition-no-137-1959	http://uploads2.wikiart.org/images/adolf-fleischmann/composition-no-137-1959.jpg
adolf-fleischmann_endless-column-i	http://uploads4.wikiart.org/images/adolf-fleischmann/endless-column-i.jpg
adolf-fleischmann_harbour-1928	http://uploads0.wikiart.org/images/adolf-fleischmann/harbour-1928.jpg
adolf-fleischmann_hommage-delaunay-et-gleizes-1938	http://uploads2.wikiart.org/images/adolf-fleischmann/hommage-delaunay-et-gleizes-1938.jpg
adolf-fleischmann_nr-39a-1955	http://uploads8.wikiart.org/images/adolf-fleischmann/nr-39a-1955.jpg
adolf-fleischmann_quadrate-diagonal-1943	http://uploads1.wikiart.org/images/adolf-fleischmann/quadrate-diagonal-1943.jpg
adolf-fleischmann_relief-painting-19x-1960-61	http://uploads7.wikiart.org/images/adolf-fleischmann/relief-painting-19x-1960-61.jpg
adolf-fleischmann_sill-life-with-fruits-mussels-and-a-bottle	http://uploads3.wikiart.org/images/adolf-fleischmann/sill-life-with-fruits-mussels-and-a-bottle.jpg
adolf-fleischmann_spitzwinklige-komposition-auf-dunklem-grund-1948	http://uploads0.wikiart.org/images/adolf-fleischmann/spitzwinklige-komposition-auf-dunklem-grund-1948.jpg
adolf-fleischmann_untitled	http://uploads5.wikiart.org/images/adolf-fleischmann/untitled.jpg
adolf-fleischmann_untitled-1	http://uploads7.wikiart.org/images/adolf-fleischmann/untitled-1.jpg
adolf-fleischmann_untitled-1947	http://uploads1.wikiart.org/images/adolf-fleischmann/untitled-1947.jpg
adolf-fleischmann_untitled-1952	http://uploads1.wikiart.org/images/adolf-fleischmann/untitled-1952.jpg
adolf-fleischmann_untitled-1963	http://uploads1.wikiart.org/images/adolf-fleischmann/untitled-1963.jpg
adolf-fleischmann_untitled1963	http://uploads0.wikiart.org/images/adolf-fleischmann/untitled1963.jpg
adolf-hitler_alter-werderthor-wien	http://uploads5.wikiart.org/images/adolf-hitler/alter-werderthor-wien.jpg
adolf-hitler_arch-of-triumph-in-munich	http://uploads0.wikiart.org/images/adolf-hitler/arch-of-triumph-in-munich.jpg
adolf-hitler_ardoye-in-flanders	http://uploads2.wikiart.org/images/adolf-hitler/ardoye-in-flanders.jpg
adolf-hitler_battlefield-wall-1918	http://uploads5.wikiart.org/images/adolf-hitler/battlefield-wall-1918.jpg
adolf-hitler_bridge-with-towers	http://uploads2.wikiart.org/images/adolf-hitler/bridge-with-towers.jpg
adolf-hitler_church-spire	http://uploads5.wikiart.org/images/adolf-hitler/church-spire.jpg
adolf-hitler_country-road	http://uploads5.wikiart.org/images/adolf-hitler/country-road.jpg
adolf-hitler_destroyed-building-with-archway	http://uploads6.wikiart.org/images/adolf-hitler/destroyed-building-with-archway.jpg
adolf-hitler_destroyed-tank-1916	http://uploads3.wikiart.org/images/adolf-hitler/destroyed-tank-1916.jpg
adolf-hitler_flower-blossom-study	http://uploads4.wikiart.org/images/adolf-hitler/flower-blossom-study.jpg
adolf-hitler_germany	http://uploads0.wikiart.org/images/adolf-hitler/germany.jpg
adolf-hitler_hundswiese-farmhouse	http://uploads4.wikiart.org/images/adolf-hitler/hundswiese-farmhouse.jpg
adolf-hitler_lamberg-castle	http://uploads7.wikiart.org/images/adolf-hitler/lamberg-castle.jpg
adolf-hitler_linz-landscape	http://uploads6.wikiart.org/images/adolf-hitler/linz-landscape.jpg
adolf-hitler_maritime-nocturno-1913	http://uploads6.wikiart.org/images/adolf-hitler/maritime-nocturno-1913.jpg
adolf-hitler_perchtoldsdorg-castle-and-church	http://uploads7.wikiart.org/images/adolf-hitler/perchtoldsdorg-castle-and-church.jpg
adolf-hitler_road-to-no-man-s-land-1916	http://uploads1.wikiart.org/images/adolf-hitler/road-to-no-man-s-land-1916.jpg
adolf-hitler_rolling-hills	http://uploads6.wikiart.org/images/adolf-hitler/rolling-hills.jpg
adolf-hitler_ruins-with-arches	http://uploads1.wikiart.org/images/adolf-hitler/ruins-with-arches.jpg
adolf-hitler_self-portrait-on-a-stone-bridge-1910	http://uploads1.wikiart.org/images/adolf-hitler/self-portrait-on-a-stone-bridge-1910.jpg
adolf-hitler_smoking-tank-1916	http://uploads1.wikiart.org/images/adolf-hitler/smoking-tank-1916.jpg
adolf-hitler_st-peter-s-church-in-vienna	http://uploads2.wikiart.org/images/adolf-hitler/st-peter-s-church-in-vienna.jpg
adolf-hitler_still-life-with-bottle-and-fruit	http://uploads7.wikiart.org/images/adolf-hitler/still-life-with-bottle-and-fruit.jpg
adolf-hitler_still-life-with-flowers	http://uploads7.wikiart.org/images/adolf-hitler/still-life-with-flowers.jpg
adolf-hitler_tank-battleground-1916	http://uploads6.wikiart.org/images/adolf-hitler/tank-battleground-1916.jpg
adolf-hitler_tank-patrol-1917	http://uploads0.wikiart.org/images/adolf-hitler/tank-patrol-1917.jpg
adolf-hitler_the-basler-gate	http://uploads8.wikiart.org/images/adolf-hitler/the-basler-gate.jpg
adolf-hitler_the-castle-on-the-donau	http://uploads7.wikiart.org/images/adolf-hitler/the-castle-on-the-donau.jpg
adolf-hitler_the-church-of-preux-au-bois	http://uploads1.wikiart.org/images/adolf-hitler/the-church-of-preux-au-bois.jpg
adolf-hitler_the-country-church	http://uploads2.wikiart.org/images/adolf-hitler/the-country-church.jpg
adolf-hitler_the-courtyard-of-the-old-residency-in-munich-1913	http://uploads6.wikiart.org/images/adolf-hitler/the-courtyard-of-the-old-residency-in-munich-1913.jpg
adolf-hitler_the-hermann-s-new-millhouse	http://uploads2.wikiart.org/images/adolf-hitler/the-hermann-s-new-millhouse.jpg
adolf-hitler_the-munich-opera-house	http://uploads6.wikiart.org/images/adolf-hitler/the-munich-opera-house.jpg
adolf-hitler_the-old-building-in-stand-of-trees-1909	http://uploads5.wikiart.org/images/adolf-hitler/the-old-building-in-stand-of-trees-1909.jpg
adolf-hitler_the-trail-1916	http://uploads7.wikiart.org/images/adolf-hitler/the-trail-1916.jpg
adolf-hitler_war-torn-town-1918	http://uploads2.wikiart.org/images/adolf-hitler/war-torn-town-1918.jpg
adolf-hitler_white-orchids	http://uploads6.wikiart.org/images/adolf-hitler/white-orchids.jpg
adolph-de-meyer_advertisement-for-elizabeth-arden-cosmetics-1927	http://uploads8.wikiart.org/images/adolph-de-meyer/advertisement-for-elizabeth-arden-cosmetics-1927.jpg
adolph-de-meyer_advertisement-for-elizabeth-arden-cosmetics-1927-1	http://uploads1.wikiart.org/images/adolph-de-meyer/advertisement-for-elizabeth-arden-cosmetics-1927-1.jpg
adolph-menzel_afternoon-in-the-tuileries-gardens-1867	http://uploads0.wikiart.org/images/adolph-menzel/afternoon-in-the-tuileries-gardens-1867(1).jpg
adolph-menzel_aufbahrung-der-m-rzgefallenen-1848	http://uploads4.wikiart.org/images/adolph-menzel/aufbahrung-der-m-rzgefallenen-1848(1).jpg
adolph-menzel_beati-possidentes-blessed-are-those-who-have-1888	http://uploads1.wikiart.org/images/adolph-menzel/beati-possidentes-blessed-are-those-who-have-1888(1).jpg
adolph-menzel_begegngung-mit-kaiser-joseph-ii-in-nei-e-1857	http://uploads5.wikiart.org/images/adolph-menzel/begegngung-mit-kaiser-joseph-ii-in-nei-e-1857(1).jpg
adolph-menzel_clara-schmidt-von-knobelsdorff-ready-to-go-out-1848	http://uploads3.wikiart.org/images/adolph-menzel/clara-schmidt-von-knobelsdorff-ready-to-go-out-1848(1).jpg
adolph-menzel_junge-mit-wasserglas-1889	http://uploads4.wikiart.org/images/adolph-menzel/junge-mit-wasserglas-1889(1).jpg
adolph-menzel_portrait-of-paul-johann-ludwig-von-heyse-1853	http://uploads6.wikiart.org/images/adolph-menzel/portrait-of-paul-johann-ludwig-von-heyse-1853(1).jpg
adolph-menzel_staatsminister-freiherr-von-schleinitz-1865	http://uploads4.wikiart.org/images/adolph-menzel/staatsminister-freiherr-von-schleinitz-1865(1).jpg
adolph-menzel_th-tre-du-gymnase-in-paris-1856	http://uploads7.wikiart.org/images/adolph-menzel/th-tre-du-gymnase-in-paris-1856.jpg
adolph-menzel_the-dinner-at-the-ball-1878	http://uploads6.wikiart.org/images/adolph-menzel/the-dinner-at-the-ball-1878(1).jpg
adolph-menzel_travel-plans-1875	http://uploads2.wikiart.org/images/adolph-menzel/travel-plans-1875.jpg
adolph-menzel_treppenflur-bei-nachtbeleuchtung-1848	http://uploads4.wikiart.org/images/adolph-menzel/treppenflur-bei-nachtbeleuchtung-1848.jpg
adolph-menzel_weekday-in-paris-1869	http://uploads6.wikiart.org/images/adolph-menzel/weekday-in-paris-1869.jpg
adolphe-joseph-thomas-monticelli_an-evening-at-the-paiva	http://uploads0.wikiart.org/images/adolphe-joseph-thomas-monticelli/an-evening-at-the-paiva.jpg
adolphe-joseph-thomas-monticelli_as-you-like-it	http://uploads0.wikiart.org/images/adolphe-joseph-thomas-monticelli/as-you-like-it.jpg
adolphe-joseph-thomas-monticelli_at-the-well	http://uploads6.wikiart.org/images/adolphe-joseph-thomas-monticelli/at-the-well.jpg
adolphe-joseph-thomas-monticelli_cock-fight-in-front-of-a-group-of-young-women	http://uploads4.wikiart.org/images/adolphe-joseph-thomas-monticelli/cock-fight-in-front-of-a-group-of-young-women.jpg
adolphe-joseph-thomas-monticelli_elegant-gathering	http://uploads3.wikiart.org/images/adolphe-joseph-thomas-monticelli/elegant-gathering.jpg
adolphe-joseph-thomas-monticelli_empress-eugenie-and-her-attendants	http://uploads2.wikiart.org/images/adolphe-joseph-thomas-monticelli/empress-eugenie-and-her-attendants.jpg
adolphe-joseph-thomas-monticelli_farmyard-with-donkeys-and-roosters	http://uploads2.wikiart.org/images/adolphe-joseph-thomas-monticelli/farmyard-with-donkeys-and-roosters.jpg
adolphe-joseph-thomas-monticelli_flowers-in-a-vase	http://uploads3.wikiart.org/images/adolphe-joseph-thomas-monticelli/flowers-in-a-vase.jpg
adolphe-joseph-thomas-monticelli_gallant-party	http://uploads8.wikiart.org/images/adolphe-joseph-thomas-monticelli/gallant-party.jpg
adolphe-joseph-thomas-monticelli_garden-party	http://uploads7.wikiart.org/images/adolphe-joseph-thomas-monticelli/garden-party.jpg
adolphe-joseph-thomas-monticelli_italian-fishing-vessels-at-dusk	http://uploads8.wikiart.org/images/adolphe-joseph-thomas-monticelli/italian-fishing-vessels-at-dusk.jpg
adolphe-joseph-thomas-monticelli_margaree-faust-and-mephisto	http://uploads4.wikiart.org/images/adolphe-joseph-thomas-monticelli/margaree-faust-and-mephisto.jpg
adolphe-joseph-thomas-monticelli_port-of-cassis-1884	http://uploads5.wikiart.org/images/adolphe-joseph-thomas-monticelli/port-of-cassis-1884.jpg
adolphe-joseph-thomas-monticelli_portrait-of-a-woman	http://uploads5.wikiart.org/images/adolphe-joseph-thomas-monticelli/portrait-of-a-woman.jpg
adolphe-joseph-thomas-monticelli_rendezvous-under-the-flowered-bower	http://uploads3.wikiart.org/images/adolphe-joseph-thomas-monticelli/rendezvous-under-the-flowered-bower.jpg
adolphe-joseph-thomas-monticelli_roasting-two-pheasants	http://uploads8.wikiart.org/images/adolphe-joseph-thomas-monticelli/roasting-two-pheasants.jpg
adolphe-joseph-thomas-monticelli_rocky-landscape	http://uploads1.wikiart.org/images/adolphe-joseph-thomas-monticelli/rocky-landscape.jpg
adolphe-joseph-thomas-monticelli_rural-scene	http://uploads6.wikiart.org/images/adolphe-joseph-thomas-monticelli/rural-scene.jpg
adolphe-joseph-thomas-monticelli_stage	http://uploads0.wikiart.org/images/adolphe-joseph-thomas-monticelli/stage.jpg
adolphe-joseph-thomas-monticelli_still-life-with-white-pitcher	http://uploads6.wikiart.org/images/adolphe-joseph-thomas-monticelli/still-life-with-white-pitcher.jpg
adolphe-joseph-thomas-monticelli_still-life-with-wild-and-garden-flowers	http://uploads7.wikiart.org/images/adolphe-joseph-thomas-monticelli/still-life-with-wild-and-garden-flowers.jpg
adolphe-joseph-thomas-monticelli_the-adoration-of-the-magi	http://uploads2.wikiart.org/images/adolphe-joseph-thomas-monticelli/the-adoration-of-the-magi.jpg
adolphe-joseph-thomas-monticelli_the-hay-card	http://uploads7.wikiart.org/images/adolphe-joseph-thomas-monticelli/the-hay-card.jpg
adolphe-joseph-thomas-monticelli_the-offering	http://uploads7.wikiart.org/images/adolphe-joseph-thomas-monticelli/the-offering.jpg
adolphe-joseph-thomas-monticelli_the-precious-ridiculous-1883	http://uploads5.wikiart.org/images/adolphe-joseph-thomas-monticelli/the-precious-ridiculous-1883.jpg
adolphe-joseph-thomas-monticelli_the-promenade	http://uploads8.wikiart.org/images/adolphe-joseph-thomas-monticelli/the-promenade.jpg
adolphe-joseph-thomas-monticelli_the-terrace-of-the-chateau-de-st-germain	http://uploads8.wikiart.org/images/adolphe-joseph-thomas-monticelli/the-terrace-of-the-chateau-de-st-germain.jpg
adolphe-joseph-thomas-monticelli_three-friends	http://uploads7.wikiart.org/images/adolphe-joseph-thomas-monticelli/three-friends.jpg
adolphe-joseph-thomas-monticelli_visit-to-a-princess	http://uploads5.wikiart.org/images/adolphe-joseph-thomas-monticelli/visit-to-a-princess.jpg
adriaen-brouwer_a-boor-asleep	http://uploads0.wikiart.org/images/adriaen-brouwer/a-boor-asleep.jpg
adriaen-brouwer_drinkers-in-the-yard	http://uploads7.wikiart.org/images/adriaen-brouwer/drinkers-in-the-yard.jpg
adriaen-brouwer_dune-landscape-by-moonlight	http://uploads4.wikiart.org/images/adriaen-brouwer/dune-landscape-by-moonlight.jpg
adriaen-brouwer_father-s-of-unpleasant-duties-1631	http://uploads3.wikiart.org/images/adriaen-brouwer/father-s-of-unpleasant-duties-1631.jpg
adriaen-brouwer_feeling	http://uploads3.wikiart.org/images/adriaen-brouwer/feeling.jpg
adriaen-brouwer_fumatore	http://uploads3.wikiart.org/images/adriaen-brouwer/fumatore.jpg
adriaen-brouwer_in-the-tavern-1	http://uploads2.wikiart.org/images/adriaen-brouwer/in-the-tavern-1.jpg
adriaen-brouwer_inn-with-drunken-peasants	http://uploads3.wikiart.org/images/adriaen-brouwer/inn-with-drunken-peasants.jpg
adriaen-brouwer_interior-of-a-tavern	http://uploads6.wikiart.org/images/adriaen-brouwer/interior-of-a-tavern.jpg
adriaen-brouwer_jan-davidszoon-de-heem	http://uploads0.wikiart.org/images/adriaen-brouwer/jan-davidszoon-de-heem.jpg
adriaen-brouwer_moonlit-landscape	http://uploads4.wikiart.org/images/adriaen-brouwer/moonlit-landscape.jpg
adriaen-brouwer_peasant-inn	http://uploads7.wikiart.org/images/adriaen-brouwer/peasant-inn.jpg
adriaen-brouwer_peasants-playing-cards-in-a-tavern	http://uploads3.wikiart.org/images/adriaen-brouwer/peasants-playing-cards-in-a-tavern.jpg
adriaen-brouwer_peasants-quarrelling-in-an-interior-1630	http://uploads0.wikiart.org/images/adriaen-brouwer/peasants-quarrelling-in-an-interior-1630.jpg
adriaen-brouwer_peasants-smoking-and-drinking	http://uploads7.wikiart.org/images/adriaen-brouwer/peasants-smoking-and-drinking.jpg
adriaen-brouwer_portrait-of-a-man	http://uploads4.wikiart.org/images/adriaen-brouwer/portrait-of-a-man.jpg
adriaen-brouwer_smallholders-playing-cards	http://uploads4.wikiart.org/images/adriaen-brouwer/smallholders-playing-cards.jpg
adriaen-brouwer_smokers-in-an-inn	http://uploads3.wikiart.org/images/adriaen-brouwer/smokers-in-an-inn.jpg
adriaen-brouwer_tavern-scene	http://uploads8.wikiart.org/images/adriaen-brouwer/tavern-scene.jpg
adriaen-brouwer_the-card-players	http://uploads3.wikiart.org/images/adriaen-brouwer/the-card-players.jpg
adriaen-brouwer_the-drinker	http://uploads7.wikiart.org/images/adriaen-brouwer/the-drinker.jpg
adriaen-brouwer_the-master-of-drinking	http://uploads0.wikiart.org/images/adriaen-brouwer/the-master-of-drinking.jpg
adriaen-brouwer_the-pancake-baker	http://uploads4.wikiart.org/images/adriaen-brouwer/the-pancake-baker.jpg
adriaen-brouwer_the-schlachtfest	http://uploads3.wikiart.org/images/adriaen-brouwer/the-schlachtfest.jpg
adriaen-brouwer_the-smokers-1	http://uploads0.wikiart.org/images/adriaen-brouwer/the-smokers-1.jpg
adriaen-brouwer_the-smokers-or-the-peasants-of-moerdijk-1630	http://uploads4.wikiart.org/images/adriaen-brouwer/the-smokers-or-the-peasants-of-moerdijk-1630.jpg
adriaen-brouwer_twilight-landscape	http://uploads5.wikiart.org/images/adriaen-brouwer/twilight-landscape.jpg
adriaen-brouwer_two-peasants	http://uploads8.wikiart.org/images/adriaen-brouwer/two-peasants.jpg
adriaen-brouwer_village-scene-with-men-drinking	http://uploads0.wikiart.org/images/adriaen-brouwer/village-scene-with-men-drinking.jpg
adriaen-brouwer_youth-making-a-face	http://uploads5.wikiart.org/images/adriaen-brouwer/youth-making-a-face.jpg
adriaen-van-de-velde_a-classical-landscape-1671	http://uploads0.wikiart.org/images/adriaen-van-de-velde/a-classical-landscape-1671.jpg
adriaen-van-de-velde_amusement-on-the-ice-1669	http://uploads8.wikiart.org/images/adriaen-van-de-velde/amusement-on-the-ice-1669.jpg
adriaen-van-de-velde_battle	http://uploads7.wikiart.org/images/adriaen-van-de-velde/battle.jpg
adriaen-van-de-velde_beach-at-scheveningen	http://uploads3.wikiart.org/images/adriaen-van-de-velde/beach-at-scheveningen.jpg
adriaen-van-de-velde_beach-scene	http://uploads3.wikiart.org/images/adriaen-van-de-velde/beach-scene.jpg
adriaen-van-de-velde_bull-1659	http://uploads1.wikiart.org/images/adriaen-van-de-velde/bull-1659.jpg
adriaen-van-de-velde_cattle-and-goats-in-a-meadow-1658	http://uploads7.wikiart.org/images/adriaen-van-de-velde/cattle-and-goats-in-a-meadow-1658.jpg
adriaen-van-de-velde_cityscape-with-drawbridge-1672	http://uploads4.wikiart.org/images/adriaen-van-de-velde/cityscape-with-drawbridge-1672.jpg
adriaen-van-de-velde_cows-on-a-meadow-1658	http://uploads4.wikiart.org/images/adriaen-van-de-velde/cows-on-a-meadow-1658.jpg
adriaen-van-de-velde_frozen-canal-with-skaters-and-hockey-players-1668	http://uploads5.wikiart.org/images/adriaen-van-de-velde/frozen-canal-with-skaters-and-hockey-players-1668.jpg
adriaen-van-de-velde_golfers-on-the-ice-near-haarlem-1668	http://uploads1.wikiart.org/images/adriaen-van-de-velde/golfers-on-the-ice-near-haarlem-1668.jpg
adriaen-van-de-velde_harteveld-house-on-the-vecht-in-utrecht	http://uploads3.wikiart.org/images/adriaen-van-de-velde/harteveld-house-on-the-vecht-in-utrecht.jpg
adriaen-van-de-velde_landscape-with-shepherds	http://uploads7.wikiart.org/images/adriaen-van-de-velde/landscape-with-shepherds.jpg
adriaen-van-de-velde_milking-a-cow-1666	http://uploads1.wikiart.org/images/adriaen-van-de-velde/milking-a-cow-1666.jpg
adriaen-van-de-velde_portrait-of-a-couple-with-two-children-and-a-nursemaid-in-a-landscape-detail-1667	http://uploads1.wikiart.org/images/adriaen-van-de-velde/portrait-of-a-couple-with-two-children-and-a-nursemaid-in-a-landscape-detail-1667.jpg
adriaen-van-de-velde_reclining-herdsman	http://uploads1.wikiart.org/images/adriaen-van-de-velde/reclining-herdsman.jpg
adriaen-van-de-velde_seated-woman-with-a-basket-and-livestock	http://uploads5.wikiart.org/images/adriaen-van-de-velde/seated-woman-with-a-basket-and-livestock.jpg
adriaen-van-de-velde_study-of-a-woman-in-peasant-dress	http://uploads7.wikiart.org/images/adriaen-van-de-velde/study-of-a-woman-in-peasant-dress.jpg
adriaen-van-de-velde_the-annunciation-1667	http://uploads4.wikiart.org/images/adriaen-van-de-velde/the-annunciation-1667.jpg
adriaen-van-de-velde_the-beach-at-scheveningen-1658	http://uploads4.wikiart.org/images/adriaen-van-de-velde/the-beach-at-scheveningen-1658.jpg
adriaen-van-de-velde_the-church-of-st-severin-in-cologne-in-a-fictive-setting-1672	http://uploads8.wikiart.org/images/adriaen-van-de-velde/the-church-of-st-severin-in-cologne-in-a-fictive-setting-1672.jpg
adriaen-van-de-velde_the-farm-1666	http://uploads5.wikiart.org/images/adriaen-van-de-velde/the-farm-1666.jpg
adriaen-van-de-velde_the-hut-detail-1671	http://uploads2.wikiart.org/images/adriaen-van-de-velde/the-hut-detail-1671.jpg
adriaen-van-de-velde_the-martelaarsgracht-in-amsterdam	http://uploads7.wikiart.org/images/adriaen-van-de-velde/the-martelaarsgracht-in-amsterdam.jpg
adriaen-van-de-velde_the-stone-bridge-1672	http://uploads4.wikiart.org/images/adriaen-van-de-velde/the-stone-bridge-1672.jpg
adriaen-van-de-velde_view-in-amsterdam	http://uploads8.wikiart.org/images/adriaen-van-de-velde/view-in-amsterdam.jpg
adriaen-van-de-velde_view-of-oudezijds-voorburgwal-with-the-oude-kerk-in-amsterdam	http://uploads8.wikiart.org/images/adriaen-van-de-velde/view-of-oudezijds-voorburgwal-with-the-oude-kerk-in-amsterdam.jpg
adriaen-van-de-velde_view-of-the-ancient-castle-of-the-dukes-of-burgundy-in-brussels-1672	http://uploads5.wikiart.org/images/adriaen-van-de-velde/view-of-the-ancient-castle-of-the-dukes-of-burgundy-in-brussels-1672.jpg
adriaen-van-de-venne_a-game-of-handball-with-country-palace-in-background	http://uploads8.wikiart.org/images/adriaen-van-de-venne/a-game-of-handball-with-country-palace-in-background.jpg
adriaen-van-de-venne_a-man-carrying-a-sack	http://uploads3.wikiart.org/images/adriaen-van-de-venne/a-man-carrying-a-sack.jpg
adriaen-van-de-venne_a-merry-company-in-an-arbor	http://uploads1.wikiart.org/images/adriaen-van-de-venne/a-merry-company-in-an-arbor.jpg
adriaen-van-de-venne_al-te-bot	http://uploads1.wikiart.org/images/adriaen-van-de-venne/al-te-bot.jpg
adriaen-van-de-venne_allegory-depicting-the-pacification-of-ghent	http://uploads0.wikiart.org/images/adriaen-van-de-venne/allegory-depicting-the-pacification-of-ghent.jpg
adriaen-van-de-venne_an-amorous-peasant-couple-conversing	http://uploads1.wikiart.org/images/adriaen-van-de-venne/an-amorous-peasant-couple-conversing.jpg
adriaen-van-de-venne_beggars-fighting-1634	http://uploads4.wikiart.org/images/adriaen-van-de-venne/beggars-fighting-1634.jpg
adriaen-van-de-venne_dance-of-death	http://uploads6.wikiart.org/images/adriaen-van-de-venne/dance-of-death.jpg
adriaen-van-de-venne_emblem	http://uploads7.wikiart.org/images/adriaen-van-de-venne/emblem.jpg
adriaen-van-de-venne_emblem-1	http://uploads0.wikiart.org/images/adriaen-van-de-venne/emblem-1.jpg
adriaen-van-de-venne_emblem-from-cats-monita-amoris-virginei	http://uploads4.wikiart.org/images/adriaen-van-de-venne/emblem-from-cats-monita-amoris-virginei.jpg
adriaen-van-de-venne_fishing-for-souls	http://uploads0.wikiart.org/images/adriaen-van-de-venne/fishing-for-souls.jpg
adriaen-van-de-venne_fools-have-the-most-fun	http://uploads6.wikiart.org/images/adriaen-van-de-venne/fools-have-the-most-fun.jpg
adriaen-van-de-venne_frontispiece	http://uploads4.wikiart.org/images/adriaen-van-de-venne/frontispiece.jpg
adriaen-van-de-venne_illustration	http://uploads4.wikiart.org/images/adriaen-van-de-venne/illustration.jpg
adriaen-van-de-venne_illustration-1	http://uploads6.wikiart.org/images/adriaen-van-de-venne/illustration-1.jpg
adriaen-van-de-venne_mans-grief	http://uploads2.wikiart.org/images/adriaen-van-de-venne/mans-grief.jpg
adriaen-van-de-venne_maurice-1567-1625-prince-of-orange-lying-in-state	http://uploads5.wikiart.org/images/adriaen-van-de-venne/maurice-1567-1625-prince-of-orange-lying-in-state.jpg
adriaen-van-de-venne_portrait-of-frederick-hendrick-prince-of-orange-nassau	http://uploads1.wikiart.org/images/adriaen-van-de-venne/portrait-of-frederick-hendrick-prince-of-orange-nassau.jpg
adriaen-van-de-venne_portrait-of-maurice-prince-of-orange	http://uploads1.wikiart.org/images/adriaen-van-de-venne/portrait-of-maurice-prince-of-orange.jpg
adriaen-van-de-venne_princes-maurits-and-frederik-hendrik-of-orange-at-the-valkenburg-horse-fair	http://uploads4.wikiart.org/images/adriaen-van-de-venne/princes-maurits-and-frederik-hendrik-of-orange-at-the-valkenburg-horse-fair.jpg
adriaen-van-de-venne_summer	http://uploads7.wikiart.org/images/adriaen-van-de-venne/summer.jpg
adriaen-van-de-venne_the-port-of-middelburg	http://uploads5.wikiart.org/images/adriaen-van-de-venne/the-port-of-middelburg.jpg
adriaen-van-de-venne_what-won-t-people-do-for-money	http://uploads4.wikiart.org/images/adriaen-van-de-venne/what-won-t-people-do-for-money.jpg
adriaen-van-ostade_a-baker	http://uploads6.wikiart.org/images/adriaen-van-ostade/a-baker.jpg
adriaen-van-ostade_a-fight	http://uploads5.wikiart.org/images/adriaen-van-ostade/a-fight.jpg
adriaen-van-ostade_a-man-in-the-window	http://uploads0.wikiart.org/images/adriaen-van-ostade/a-man-in-the-window.jpg
adriaen-van-ostade_a-peasant-family-outside-a-cottage	http://uploads6.wikiart.org/images/adriaen-van-ostade/a-peasant-family-outside-a-cottage.jpg
adriaen-van-ostade_a-talk-at-fireplace	http://uploads0.wikiart.org/images/adriaen-van-ostade/a-talk-at-fireplace.jpg
adriaen-van-ostade_a-tavern-interior-with-peasants-drinking-beneath-a-window	http://uploads2.wikiart.org/images/adriaen-van-ostade/a-tavern-interior-with-peasants-drinking-beneath-a-window.jpg
adriaen-van-ostade_an-alchemist	http://uploads2.wikiart.org/images/adriaen-van-ostade/an-alchemist.jpg
adriaen-van-ostade_barber-extracting-of-tooth	http://uploads7.wikiart.org/images/adriaen-van-ostade/barber-extracting-of-tooth.jpg
adriaen-van-ostade_buying-fish-1669	http://uploads6.wikiart.org/images/adriaen-van-ostade/buying-fish-1669.jpg
adriaen-van-ostade_children-playing-in-a-barn	http://uploads6.wikiart.org/images/adriaen-van-ostade/children-playing-in-a-barn.jpg
adriaen-van-ostade_cottage-interior-with-a-family-around-the-hearth	http://uploads2.wikiart.org/images/adriaen-van-ostade/cottage-interior-with-a-family-around-the-hearth.jpg
adriaen-van-ostade_country-concert	http://uploads5.wikiart.org/images/adriaen-van-ostade/country-concert.jpg
adriaen-van-ostade_cutting-the-feather	http://uploads0.wikiart.org/images/adriaen-van-ostade/cutting-the-feather.jpg
adriaen-van-ostade_dancing-couple-and-merry-company-in-an-interior	http://uploads1.wikiart.org/images/adriaen-van-ostade/dancing-couple-and-merry-company-in-an-interior.jpg
adriaen-van-ostade_dancing-farmers	http://uploads5.wikiart.org/images/adriaen-van-ostade/dancing-farmers.jpg
adriaen-van-ostade_drinking-peasant-in-an-inn	http://uploads7.wikiart.org/images/adriaen-van-ostade/drinking-peasant-in-an-inn.jpg
adriaen-van-ostade_happy-peasants	http://uploads4.wikiart.org/images/adriaen-van-ostade/happy-peasants.jpg
adriaen-van-ostade_in-a-barn	http://uploads8.wikiart.org/images/adriaen-van-ostade/in-a-barn.jpg
adriaen-van-ostade_in-the-village-inn	http://uploads8.wikiart.org/images/adriaen-van-ostade/in-the-village-inn.jpg
adriaen-van-ostade_interior-of-a-farmhouse-with-skaters	http://uploads8.wikiart.org/images/adriaen-van-ostade/interior-of-a-farmhouse-with-skaters.jpg
adriaen-van-ostade_interior-of-a-tavern-with-violin-player	http://uploads2.wikiart.org/images/adriaen-van-ostade/interior-of-a-tavern-with-violin-player.jpg
adriaen-van-ostade_landscape	http://uploads7.wikiart.org/images/adriaen-van-ostade/landscape.jpg
adriaen-van-ostade_landscape-with-an-old-oak	http://uploads6.wikiart.org/images/adriaen-van-ostade/landscape-with-an-old-oak.jpg
adriaen-van-ostade_lawyer-in-his-study	http://uploads0.wikiart.org/images/adriaen-van-ostade/lawyer-in-his-study.jpg
adriaen-van-ostade_merrymakers-in-an-inn	http://uploads2.wikiart.org/images/adriaen-van-ostade/merrymakers-in-an-inn.jpg
adriaen-van-ostade_mother-holding-her-child-in-a-doorway	http://uploads0.wikiart.org/images/adriaen-van-ostade/mother-holding-her-child-in-a-doorway.jpg
adriaen-van-ostade_peasant-at-a-window-1662	http://uploads5.wikiart.org/images/adriaen-van-ostade/peasant-at-a-window-1662.jpg
adriaen-van-ostade_peasant-family	http://uploads4.wikiart.org/images/adriaen-van-ostade/peasant-family.jpg
adriaen-van-ostade_peasant-family-in-a-cottage-interior	http://uploads8.wikiart.org/images/adriaen-van-ostade/peasant-family-in-a-cottage-interior.jpg
adriaen-van-ostade_peasants-carousing-and-dancing-outside-an-inn	http://uploads8.wikiart.org/images/adriaen-van-ostade/peasants-carousing-and-dancing-outside-an-inn.jpg
adriaen-van-ostade_peasants-dancing-in-a-tavern	http://uploads8.wikiart.org/images/adriaen-van-ostade/peasants-dancing-in-a-tavern.jpg
adriaen-van-ostade_peasants-drinking-and-making-music-in-a-barn	http://uploads7.wikiart.org/images/adriaen-van-ostade/peasants-drinking-and-making-music-in-a-barn.jpg
adriaen-van-ostade_peasants-in-a-tavern	http://uploads1.wikiart.org/images/adriaen-van-ostade/peasants-in-a-tavern.jpg
adriaen-van-ostade_peasants-in-an-inn	http://uploads8.wikiart.org/images/adriaen-van-ostade/peasants-in-an-inn.jpg
adriaen-van-ostade_peasants-in-an-interior	http://uploads4.wikiart.org/images/adriaen-van-ostade/peasants-in-an-interior.jpg
adriaen-van-ostade_piping-and-drinking-in-the-tavern	http://uploads5.wikiart.org/images/adriaen-van-ostade/piping-and-drinking-in-the-tavern.jpg
adriaen-van-ostade_portrait-of-a-boy	http://uploads7.wikiart.org/images/adriaen-van-ostade/portrait-of-a-boy.jpg
adriaen-van-ostade_prayer-before-the-meal	http://uploads3.wikiart.org/images/adriaen-van-ostade/prayer-before-the-meal.jpg
adriaen-van-ostade_quarrel	http://uploads5.wikiart.org/images/adriaen-van-ostade/quarrel.jpg
adriaen-van-ostade_reading-a-letter	http://uploads5.wikiart.org/images/adriaen-van-ostade/reading-a-letter.jpg
adriaen-van-ostade_scissors-grinder	http://uploads5.wikiart.org/images/adriaen-van-ostade/scissors-grinder.jpg
adriaen-van-ostade_sense-of-hearing	http://uploads5.wikiart.org/images/adriaen-van-ostade/sense-of-hearing.jpg
adriaen-van-ostade_sense-of-smell	http://uploads3.wikiart.org/images/adriaen-van-ostade/sense-of-smell.jpg
adriaen-van-ostade_smiling-smoker	http://uploads3.wikiart.org/images/adriaen-van-ostade/smiling-smoker.jpg
adriaen-van-ostade_tavern-interior	http://uploads5.wikiart.org/images/adriaen-van-ostade/tavern-interior.jpg
adriaen-van-ostade_tavern-scene	http://uploads2.wikiart.org/images/adriaen-van-ostade/tavern-scene.jpg
adriaen-van-ostade_the-breakfast	http://uploads3.wikiart.org/images/adriaen-van-ostade/the-breakfast.jpg
adriaen-van-ostade_the-cottage-dooryard	http://uploads1.wikiart.org/images/adriaen-van-ostade/the-cottage-dooryard.jpg
adriaen-van-ostade_the-de-goyer-family-and-the-painter	http://uploads7.wikiart.org/images/adriaen-van-ostade/the-de-goyer-family-and-the-painter.jpg
adriaen-van-ostade_the-family	http://uploads0.wikiart.org/images/adriaen-van-ostade/the-family.jpg
adriaen-van-ostade_the-family-1	http://uploads2.wikiart.org/images/adriaen-van-ostade/the-family-1.jpg
adriaen-van-ostade_the-fishmarket	http://uploads4.wikiart.org/images/adriaen-van-ostade/the-fishmarket.jpg
adriaen-van-ostade_the-fishwife	http://uploads2.wikiart.org/images/adriaen-van-ostade/the-fishwife.jpg
adriaen-van-ostade_the-fishwife-1	http://uploads4.wikiart.org/images/adriaen-van-ostade/the-fishwife-1.jpg
adriaen-van-ostade_the-interior-of-a-peasant-s-cottage	http://uploads7.wikiart.org/images/adriaen-van-ostade/the-interior-of-a-peasant-s-cottage.jpg
adriaen-van-ostade_the-merry-peasant	http://uploads7.wikiart.org/images/adriaen-van-ostade/the-merry-peasant.jpg
adriaen-van-ostade_the-painter-in-his-workshop	http://uploads8.wikiart.org/images/adriaen-van-ostade/the-painter-in-his-workshop.jpg
adriaen-van-ostade_the-peasant-settling-his-debt	http://uploads1.wikiart.org/images/adriaen-van-ostade/the-peasant-settling-his-debt.jpg
adriaen-van-ostade_the-schoolmaster	http://uploads6.wikiart.org/images/adriaen-van-ostade/the-schoolmaster.jpg
adriaen-van-ostade_the-singers-at-the-window	http://uploads6.wikiart.org/images/adriaen-van-ostade/the-singers-at-the-window.jpg
adriaen-van-ostade_the-smoker	http://uploads0.wikiart.org/images/adriaen-van-ostade/the-smoker.jpg
adriaen-van-ostade_village-musicians-1	http://uploads0.wikiart.org/images/adriaen-van-ostade/village-musicians-1.jpg
adriaen-van-ostade_village-tavern-with-four-figures	http://uploads4.wikiart.org/images/adriaen-van-ostade/village-tavern-with-four-figures.jpg
adriaen-van-ostade_wandering-musician	http://uploads8.wikiart.org/images/adriaen-van-ostade/wandering-musician.jpg
adrian-ghenie_dada-is-dead-study-2009	http://uploads7.wikiart.org/images/adrian-ghenie/dada-is-dead-study-2009.jpg
adrian-ghenie_dr-mengele-2-2011	http://uploads1.wikiart.org/images/adrian-ghenie/dr-mengele-2-2011.jpg
adrian-ghenie_duchamp-2009	http://uploads5.wikiart.org/images/adrian-ghenie/duchamp-2009.jpg
adrian-ghenie_persian-miniature-2013	http://uploads6.wikiart.org/images/adrian-ghenie/persian-miniature-2013.jpg
adrian-ghenie_pie-fight-interior-8-2012	http://uploads0.wikiart.org/images/adrian-ghenie/pie-fight-interior-8-2012.jpg
adrian-ghenie_pie-fight-study-4-2008	http://uploads6.wikiart.org/images/adrian-ghenie/pie-fight-study-4-2008.jpg
adrian-ghenie_the-ballroom-2006	http://uploads1.wikiart.org/images/adrian-ghenie/the-ballroom-2006.jpg
adrian-ghenie_the-blue-rain-2009	http://uploads2.wikiart.org/images/adrian-ghenie/the-blue-rain-2009.jpg
adrian-ghenie_untitled-2009	http://uploads6.wikiart.org/images/adrian-ghenie/untitled-2009.jpg
adrien-dax_untitled	http://uploads7.wikiart.org/images/adrien-dax/untitled.jpg
adrien-dax_untitled-1962	http://uploads3.wikiart.org/images/adrien-dax/untitled-1962.jpg
adrien-dax_untitled-2	http://uploads1.wikiart.org/images/adrien-dax/untitled-2.jpg
adrien-dax_untitled-3	http://uploads1.wikiart.org/images/adrien-dax/untitled-3.jpg
aelbert-cuyp_a-distant-view-of-dordrecht-with-a-milkmaid-and-four-cow-1650	http://uploads8.wikiart.org/images/aelbert-cuyp/a-distant-view-of-dordrecht-with-a-milkmaid-and-four-cow-1650.jpg
aelbert-cuyp_cattle-watering-by-an-estuary	http://uploads3.wikiart.org/images/aelbert-cuyp/cattle-watering-by-an-estuary.jpg
aelbert-cuyp_flock-of-sheep-at-pasture-1655	http://uploads5.wikiart.org/images/aelbert-cuyp/flock-of-sheep-at-pasture-1655.jpg
aelbert-cuyp_lady-and-gentleman-on-horseback-1655	http://uploads2.wikiart.org/images/aelbert-cuyp/lady-and-gentleman-on-horseback-1655.jpg
aelbert-cuyp_landscape-with-shepherds-and-flock-near-rhenen	http://uploads3.wikiart.org/images/aelbert-cuyp/landscape-with-shepherds-and-flock-near-rhenen.jpg
aelbert-cuyp_orpheus-with-animals-in-a-landscape	http://uploads1.wikiart.org/images/aelbert-cuyp/orpheus-with-animals-in-a-landscape.jpg
aelbert-cuyp_panoramic-landscape-with-shepherds-sheep-and-a-town-in-the-distance-1644	http://uploads2.wikiart.org/images/aelbert-cuyp/panoramic-landscape-with-shepherds-sheep-and-a-town-in-the-distance-1644.jpg
aelbert-cuyp_river-landscape-with-horseman-and-peasants-1660	http://uploads4.wikiart.org/images/aelbert-cuyp/river-landscape-with-horseman-and-peasants-1660.jpg
aelbert-cuyp_self-portrait-as-a-boy	http://uploads6.wikiart.org/images/aelbert-cuyp/self-portrait-as-a-boy.jpg
aelbert-cuyp_the-maas-at-dordrecht-1650	http://uploads1.wikiart.org/images/aelbert-cuyp/the-maas-at-dordrecht-1650.jpg
aelbert-cuyp_the-negro-page-1652	http://uploads3.wikiart.org/images/aelbert-cuyp/the-negro-page-1652.jpg
aelbert-cuyp_the-passage-boat-1650	http://uploads5.wikiart.org/images/aelbert-cuyp/the-passage-boat-1650.jpg
aelbert-cuyp_view-of-dordrecht-1655	http://uploads6.wikiart.org/images/aelbert-cuyp/view-of-dordrecht-1655.jpg
aelbert-cuyp_view-of-the-groote-kerk-in-dordrecht-from-the-river-maas	http://uploads4.wikiart.org/images/aelbert-cuyp/view-of-the-groote-kerk-in-dordrecht-from-the-river-maas.jpg
afewerk-tekle_demera-1974	http://uploads4.wikiart.org/images/afewerk-tekle/demera-1974.jpg
afewerk-tekle_male-portrait-1973	http://uploads2.wikiart.org/images/afewerk-tekle/male-portrait-1973.jpg
afewerk-tekle_mother-ethiopia-1963	http://uploads4.wikiart.org/images/afewerk-tekle/mother-ethiopia-1963.jpg
afewerk-tekle_the-maskal-flower-1959	http://uploads6.wikiart.org/images/afewerk-tekle/the-maskal-flower-1959.jpg
afewerk-tekle_the-total-liberation-of-africa	http://uploads6.wikiart.org/images/afewerk-tekle/the-total-liberation-of-africa.jpg
afewerk-tekle_the-victory-of-ethiopia-central-panel-through-our-united-efforts-we-shall-protect-the-unity-and	http://uploads7.wikiart.org/images/afewerk-tekle/the-victory-of-ethiopia-central-panel-through-our-united-efforts-we-shall-protect-the-unity-and.jpg
afro_abstract-composition-1975	http://uploads0.wikiart.org/images/afro/abstract-composition-1975.jpg
afro_composition-1956	http://uploads0.wikiart.org/images/afro/composition-1956.jpg
afro_composition-1957	http://uploads0.wikiart.org/images/afro/composition-1957.jpg
afro_composition-1965	http://uploads0.wikiart.org/images/afro/composition-1965.jpg
afro_composition-1968	http://uploads0.wikiart.org/images/afro/composition-1968.jpg
afro_composizione-arancione-1966	http://uploads2.wikiart.org/images/afro/composizione-arancione-1966.jpg
afro_cronaca-autobiographia-1953	http://uploads2.wikiart.org/images/afro/cronaca-autobiographia-1953.jpg
afro_feticcio	http://uploads1.wikiart.org/images/afro/feticcio.jpg
afro_figure	http://uploads8.wikiart.org/images/afro/figure.jpg
afro_il-pendolo-1963	http://uploads8.wikiart.org/images/afro/il-pendolo-1963.jpg
afro_l-approdo-1963	http://uploads7.wikiart.org/images/afro/l-approdo-1963.jpg
afro_la-clessidra	http://uploads5.wikiart.org/images/afro/la-clessidra.jpg
afro_lunario-1974	http://uploads5.wikiart.org/images/afro/lunario-1974.jpg
afro_nero-verde-azzurro-1960	http://uploads7.wikiart.org/images/afro/nero-verde-azzurro-1960.jpg
afro_porto-delle-galere	http://uploads2.wikiart.org/images/afro/porto-delle-galere.jpg
afro_porto-delle-galere-1964	http://uploads7.wikiart.org/images/afro/porto-delle-galere-1964.jpg
afro_torneo-1965	http://uploads4.wikiart.org/images/afro/torneo-1965.jpg
afro_untitled-1955	http://uploads6.wikiart.org/images/afro/untitled-1955.jpg
afro_untitled-1957	http://uploads6.wikiart.org/images/afro/untitled-1957.jpg
afro_untitled-1958	http://uploads6.wikiart.org/images/afro/untitled-1958.jpg
afro_untitled-1961	http://uploads6.wikiart.org/images/afro/untitled-1961.jpg
afro_untitled-1962-1	http://uploads8.wikiart.org/images/afro/untitled-1962-1.jpg
afro_untitled-1964	http://uploads6.wikiart.org/images/afro/untitled-1964.jpg
afro_untitled-1969	http://uploads6.wikiart.org/images/afro/untitled-1969.jpg
afro_untitled-1973	http://uploads6.wikiart.org/images/afro/untitled-1973.jpg
afro_untitled-composition-1960	http://uploads0.wikiart.org/images/afro/untitled-composition-1960.jpg
agnes-lawrence-pelton_ascent-aka-liberation-1946	http://uploads1.wikiart.org/images/agnes-lawrence-pelton/ascent-aka-liberation-1946.jpg
agnes-lawrence-pelton_awakening-memory-of-father-1943	http://uploads5.wikiart.org/images/agnes-lawrence-pelton/awakening-memory-of-father-1943.jpg
agnes-lawrence-pelton_challenge-1940	http://uploads6.wikiart.org/images/agnes-lawrence-pelton/challenge-1940.jpg
agnes-lawrence-pelton_even-song-1930	http://uploads7.wikiart.org/images/agnes-lawrence-pelton/even-song-1930.jpg
agnes-lawrence-pelton_fire-sounds-1930	http://uploads0.wikiart.org/images/agnes-lawrence-pelton/fire-sounds-1930.jpg
agnes-lawrence-pelton_future-1943	http://uploads4.wikiart.org/images/agnes-lawrence-pelton/future-1943.jpg
agnes-lawrence-pelton_incarnation-1929	http://uploads8.wikiart.org/images/agnes-lawrence-pelton/incarnation-1929.jpg
agnes-lawrence-pelton_light-center-1961	http://uploads1.wikiart.org/images/agnes-lawrence-pelton/light-center-1961.jpg
agnes-lawrence-pelton_mount-of-flame-1932	http://uploads2.wikiart.org/images/agnes-lawrence-pelton/mount-of-flame-1932.jpg
agnes-lawrence-pelton_night-fires	http://uploads4.wikiart.org/images/agnes-lawrence-pelton/night-fires.jpg
agnes-lawrence-pelton_radiance-1929	http://uploads6.wikiart.org/images/agnes-lawrence-pelton/radiance-1929.jpg
agnes-lawrence-pelton_sand-storm-1932	http://uploads8.wikiart.org/images/agnes-lawrence-pelton/sand-storm-1932.jpg
agnes-lawrence-pelton_smoketree	http://uploads1.wikiart.org/images/agnes-lawrence-pelton/smoketree.jpg
agnes-lawrence-pelton_spring-moon-1942	http://uploads0.wikiart.org/images/agnes-lawrence-pelton/spring-moon-1942.jpg
agnes-lawrence-pelton_the-voice-1930	http://uploads6.wikiart.org/images/agnes-lawrence-pelton/the-voice-1930.jpg
agnes-lawrence-pelton_translation	http://uploads3.wikiart.org/images/agnes-lawrence-pelton/translation.jpg
agnes-lawrence-pelton_untitled-1931	http://uploads6.wikiart.org/images/agnes-lawrence-pelton/untitled-1931.jpg
agnes-lawrence-pelton_vine-wood-1913	http://uploads6.wikiart.org/images/agnes-lawrence-pelton/vine-wood-1913.jpg
agnes-lawrence-pelton_wells-of-jade-1031	http://uploads1.wikiart.org/images/agnes-lawrence-pelton/wells-of-jade-1031.jpg
agnes-martin_black-1	http://uploads8.wikiart.org/images/agnes-martin/black-1.jpg
agnes-martin_desert-rain-1957	http://uploads8.wikiart.org/images/agnes-martin/desert-rain-1957.jpg
agnes-martin_drops-1961	http://uploads2.wikiart.org/images/agnes-martin/drops-1961.jpg
agnes-martin_grattitude-2001	http://uploads7.wikiart.org/images/agnes-martin/grattitude-2001.jpg
agnes-martin_happy-holiday-1999	http://uploads2.wikiart.org/images/agnes-martin/happy-holiday-1999.jpg
agnes-martin_happy-valley-1967	http://uploads1.wikiart.org/images/agnes-martin/happy-valley-1967.jpg
agnes-martin_i-love-life	http://uploads3.wikiart.org/images/agnes-martin/i-love-life.jpg
agnes-martin_leaves	http://uploads7.wikiart.org/images/agnes-martin/leaves.jpg
agnes-martin_loving-love	http://uploads3.wikiart.org/images/agnes-martin/loving-love.jpg
agnes-martin_morning-star-1962	http://uploads0.wikiart.org/images/agnes-martin/morning-star-1962.jpg
agnes-martin_mountain-i-1966	http://uploads7.wikiart.org/images/agnes-martin/mountain-i-1966.jpg
agnes-martin_night-sea-1963	http://uploads7.wikiart.org/images/agnes-martin/night-sea-1963.jpg
agnes-martin_on-a-clear-day-1-1973	http://uploads4.wikiart.org/images/agnes-martin/on-a-clear-day-1-1973.jpg
agnes-martin_on-a-clear-day-2-1973	http://uploads4.wikiart.org/images/agnes-martin/on-a-clear-day-2-1973.jpg
agnes-martin_petal-1964	http://uploads2.wikiart.org/images/agnes-martin/petal-1964.jpg
agnes-martin_praise-1976	http://uploads6.wikiart.org/images/agnes-martin/praise-1976(1).jpg
agnes-martin_rain-study-1960	http://uploads7.wikiart.org/images/agnes-martin/rain-study-1960.jpg
agnes-martin_red-bird-1964	http://uploads5.wikiart.org/images/agnes-martin/red-bird-1964.jpg
agnes-martin_starlight	http://uploads1.wikiart.org/images/agnes-martin/starlight.jpg
agnes-martin_stars-1963	http://uploads2.wikiart.org/images/agnes-martin/stars-1963.jpg
agnes-martin_the-desert-1965	http://uploads7.wikiart.org/images/agnes-martin/the-desert-1965.jpg
agnes-martin_the-harvest-1965	http://uploads8.wikiart.org/images/agnes-martin/the-harvest-1965.jpg
agnes-martin_the-islands-1961	http://uploads3.wikiart.org/images/agnes-martin/the-islands-1961(1).jpg
agnes-martin_the-islands-1979	http://uploads0.wikiart.org/images/agnes-martin/the-islands-1979.jpg
agnes-martin_the-peach-1964	http://uploads7.wikiart.org/images/agnes-martin/the-peach-1964.jpg
agnes-martin_the-tree-1964	http://uploads5.wikiart.org/images/agnes-martin/the-tree-1964.jpg
agnes-martin_this-rain-1960	http://uploads7.wikiart.org/images/agnes-martin/this-rain-1960.jpg
agnes-martin_tremolo-1962	http://uploads4.wikiart.org/images/agnes-martin/tremolo-1962.jpg
agnes-martin_untitled-0-1975	http://uploads8.wikiart.org/images/agnes-martin/untitled-0-1975.jpg
agnes-martin_untitled-11-2002	http://uploads8.wikiart.org/images/agnes-martin/untitled-11-2002.jpg
agnes-martin_untitled-13-1975	http://uploads8.wikiart.org/images/agnes-martin/untitled-13-1975.jpg
agnes-martin_untitled-15-peace-1996	http://uploads5.wikiart.org/images/agnes-martin/untitled-15-peace-1996.jpg
agnes-martin_untitled-1963	http://uploads6.wikiart.org/images/agnes-martin/untitled-1963.jpg
agnes-martin_untitled-1965	http://uploads5.wikiart.org/images/agnes-martin/untitled-1965.jpg
agnes-martin_untitled-1977	http://uploads5.wikiart.org/images/agnes-martin/untitled-1977.jpg
agnes-martin_untitled-1977-1	http://uploads7.wikiart.org/images/agnes-martin/untitled-1977-1.jpg
agnes-martin_untitled-1977-2	http://uploads7.wikiart.org/images/agnes-martin/untitled-1977-2.jpg
agnes-martin_untitled-1977-3	http://uploads8.wikiart.org/images/agnes-martin/untitled-1977-3.jpg
agnes-martin_untitled-1978	http://uploads5.wikiart.org/images/agnes-martin/untitled-1978.jpg
agnes-martin_untitled-1978-1	http://uploads7.wikiart.org/images/agnes-martin/untitled-1978-1.jpg
agnes-martin_untitled-1980	http://uploads5.wikiart.org/images/agnes-martin/untitled-1980.jpg
agnes-martin_untitled-1994	http://uploads5.wikiart.org/images/agnes-martin/untitled-1994.jpg
agnes-martin_untitled-1998	http://uploads6.wikiart.org/images/agnes-martin/untitled-1998.jpg
agnes-martin_untitled-2001	http://uploads6.wikiart.org/images/agnes-martin/untitled-2001.jpg
agnes-martin_untitled-6-1980	http://uploads7.wikiart.org/images/agnes-martin/untitled-6-1980.jpg
agnes-martin_untitled-no-1-1981	http://uploads1.wikiart.org/images/agnes-martin/untitled-no-1-1981.jpg
agnes-martin_untitled-number-5-1975	http://uploads5.wikiart.org/images/agnes-martin/untitled-number-5-1975.jpg
agnes-martin_untitled-white-flower-1961	http://uploads1.wikiart.org/images/agnes-martin/untitled-white-flower-1961.jpg
agnes-martin_with-my-back-to-the-world-1997	http://uploads4.wikiart.org/images/agnes-martin/with-my-back-to-the-world-1997.jpg
agnolo-bronzino_a-portrait-of-giuliano-di-piero-de-medici	http://uploads0.wikiart.org/images/agnolo-bronzino/a-portrait-of-giuliano-di-piero-de-medici.jpg
agnolo-bronzino_adoration-of-the-cross-with-the-brazen-serpent	http://uploads6.wikiart.org/images/agnolo-bronzino/adoration-of-the-cross-with-the-brazen-serpent.jpg
agnolo-bronzino_allegorical-portrait-of-dante-1530	http://uploads3.wikiart.org/images/agnolo-bronzino/allegorical-portrait-of-dante-1530.jpg
agnolo-bronzino_allegory-of-happiness-1564	http://uploads4.wikiart.org/images/agnolo-bronzino/allegory-of-happiness-1564.jpg
agnolo-bronzino_christ-on-the-cross	http://uploads5.wikiart.org/images/agnolo-bronzino/christ-on-the-cross.jpg
agnolo-bronzino_cosimo-de-medici	http://uploads2.wikiart.org/images/agnolo-bronzino/cosimo-de-medici.jpg
agnolo-bronzino_deposition-from-the-cross-1565	http://uploads8.wikiart.org/images/agnolo-bronzino/deposition-from-the-cross-1565.jpg
agnolo-bronzino_don-garcia-de-medici	http://uploads7.wikiart.org/images/agnolo-bronzino/don-garcia-de-medici.jpg
agnolo-bronzino_eleonora-da-toledo	http://uploads4.wikiart.org/images/agnolo-bronzino/eleonora-da-toledo.jpg
agnolo-bronzino_eleonora-da-toledo-1543	http://uploads1.wikiart.org/images/agnolo-bronzino/eleonora-da-toledo-1543.jpg
agnolo-bronzino_eleonora-da-toledo-1562	http://uploads1.wikiart.org/images/agnolo-bronzino/eleonora-da-toledo-1562.jpg
agnolo-bronzino_francesco-i-de-medici-grand-duke-of-tuscany	http://uploads2.wikiart.org/images/agnolo-bronzino/francesco-i-de-medici-grand-duke-of-tuscany.jpg
agnolo-bronzino_lucrezia-di-cosimo	http://uploads5.wikiart.org/images/agnolo-bronzino/lucrezia-di-cosimo.jpg
agnolo-bronzino_lucrezia-panciatichi-1540	http://uploads3.wikiart.org/images/agnolo-bronzino/lucrezia-panciatichi-1540.jpg
agnolo-bronzino_martyrdom-of-st-lawrence-1569	http://uploads7.wikiart.org/images/agnolo-bronzino/martyrdom-of-st-lawrence-1569.jpg
agnolo-bronzino_piero-de-medici-il-gottoso	http://uploads4.wikiart.org/images/agnolo-bronzino/piero-de-medici-il-gottoso.jpg
agnolo-bronzino_pope-leo-x	http://uploads6.wikiart.org/images/agnolo-bronzino/pope-leo-x.jpg
agnolo-bronzino_portrait-of-a-gentleman	http://uploads1.wikiart.org/images/agnolo-bronzino/portrait-of-a-gentleman.jpg
agnolo-bronzino_portrait-of-a-girl-with-book-1545	http://uploads2.wikiart.org/images/agnolo-bronzino/portrait-of-a-girl-with-book-1545.jpg
agnolo-bronzino_portrait-of-a-lady-in-green	http://uploads5.wikiart.org/images/agnolo-bronzino/portrait-of-a-lady-in-green.jpg
agnolo-bronzino_portrait-of-a-lady-with-a-puppy	http://uploads0.wikiart.org/images/agnolo-bronzino/portrait-of-a-lady-with-a-puppy.jpg
agnolo-bronzino_portrait-of-a-sculptor	http://uploads0.wikiart.org/images/agnolo-bronzino/portrait-of-a-sculptor.jpg
agnolo-bronzino_portrait-of-a-young-man	http://uploads1.wikiart.org/images/agnolo-bronzino/portrait-of-a-young-man.jpg
agnolo-bronzino_portrait-of-a-young-man-with-book	http://uploads2.wikiart.org/images/agnolo-bronzino/portrait-of-a-young-man-with-book.jpg
agnolo-bronzino_portrait-of-andrea-doria-as-neptune	http://uploads4.wikiart.org/images/agnolo-bronzino/portrait-of-andrea-doria-as-neptune.jpg
agnolo-bronzino_portrait-of-bia-de-medici-1542	http://uploads8.wikiart.org/images/agnolo-bronzino/portrait-of-bia-de-medici-1542.jpg
agnolo-bronzino_portrait-of-cosimo-i-de-medici	http://uploads8.wikiart.org/images/agnolo-bronzino/portrait-of-cosimo-i-de-medici.jpg
agnolo-bronzino_portrait-of-cosimo-i-de-medici-1	http://uploads1.wikiart.org/images/agnolo-bronzino/portrait-of-cosimo-i-de-medici-1.jpg
agnolo-bronzino_portrait-of-cosimo-i-de-medici-1545	http://uploads3.wikiart.org/images/agnolo-bronzino/portrait-of-cosimo-i-de-medici-1545.jpg
agnolo-bronzino_portrait-of-eleonora-da-toledo	http://uploads8.wikiart.org/images/agnolo-bronzino/portrait-of-eleonora-da-toledo.jpg
agnolo-bronzino_portrait-of-ferdinando-de-medici	http://uploads0.wikiart.org/images/agnolo-bronzino/portrait-of-ferdinando-de-medici.jpg
agnolo-bronzino_portrait-of-francesco-i-de-medici-1551	http://uploads7.wikiart.org/images/agnolo-bronzino/portrait-of-francesco-i-de-medici-1551.jpg
agnolo-bronzino_portrait-of-francesco-i-de-medici-1551-1	http://uploads0.wikiart.org/images/agnolo-bronzino/portrait-of-francesco-i-de-medici-1551-1.jpg
agnolo-bronzino_portrait-of-guidubaldo-della-rovere-1532	http://uploads0.wikiart.org/images/agnolo-bronzino/portrait-of-guidubaldo-della-rovere-1532.jpg
agnolo-bronzino_portrait-of-laudomia-de-medici	http://uploads8.wikiart.org/images/agnolo-bronzino/portrait-of-laudomia-de-medici.jpg
agnolo-bronzino_portrait-of-laura-battiferri	http://uploads6.wikiart.org/images/agnolo-bronzino/portrait-of-laura-battiferri.jpg
agnolo-bronzino_portrait-of-lorenzo-lenzi	http://uploads3.wikiart.org/images/agnolo-bronzino/portrait-of-lorenzo-lenzi.jpg
agnolo-bronzino_portrait-of-lorenzo-the-magnificent	http://uploads3.wikiart.org/images/agnolo-bronzino/portrait-of-lorenzo-the-magnificent.jpg
agnolo-bronzino_portrait-of-maria-de-medici-1553	http://uploads1.wikiart.org/images/agnolo-bronzino/portrait-of-maria-de-medici-1553.jpg
agnolo-bronzino_portrait-of-nano-morgante-1552-1	http://uploads1.wikiart.org/images/agnolo-bronzino/portrait-of-nano-morgante-1552-1.jpg
agnolo-bronzino_portrait-of-piero-di-lorenzo-de-medici	http://uploads6.wikiart.org/images/agnolo-bronzino/portrait-of-piero-di-lorenzo-de-medici.jpg
agnolo-bronzino_portrait-of-pope-clement-vii	http://uploads6.wikiart.org/images/agnolo-bronzino/portrait-of-pope-clement-vii.jpg
agnolo-bronzino_portrait-of-signor-panciatichi-bartolomeo-1540	http://uploads6.wikiart.org/images/agnolo-bronzino/portrait-of-signor-panciatichi-bartolomeo-1540.jpg
agnolo-bronzino_portrait-of-the-grand-duke-cosimo-i-de-medici	http://uploads5.wikiart.org/images/agnolo-bronzino/portrait-of-the-grand-duke-cosimo-i-de-medici.jpg
agnolo-bronzino_portrait-of-young-woman-with-her-son	http://uploads5.wikiart.org/images/agnolo-bronzino/portrait-of-young-woman-with-her-son.jpg
agnolo-bronzino_saint-john-the-baptist-1553	http://uploads5.wikiart.org/images/agnolo-bronzino/saint-john-the-baptist-1553.jpg
agnolo-bronzino_scenes-of-allegories-of-the-cardinal-virtues	http://uploads4.wikiart.org/images/agnolo-bronzino/scenes-of-allegories-of-the-cardinal-virtues.jpg
agnolo-bronzino_scenes-of-allegories-of-the-cardinal-virtues-1	http://uploads6.wikiart.org/images/agnolo-bronzino/scenes-of-allegories-of-the-cardinal-virtues-1.jpg
agnolo-bronzino_st-mark	http://uploads3.wikiart.org/images/agnolo-bronzino/st-mark.jpg
agnolo-bronzino_st-matthew	http://uploads6.wikiart.org/images/agnolo-bronzino/st-matthew.jpg
agnolo-bronzino_stigmatization-of-st-francis	http://uploads6.wikiart.org/images/agnolo-bronzino/stigmatization-of-st-francis.jpg
agnolo-bronzino_study-for-a-resurrection	http://uploads1.wikiart.org/images/agnolo-bronzino/study-for-a-resurrection.jpg
agnolo-bronzino_the-ailing-eleonora-da-toledo-1556	http://uploads3.wikiart.org/images/agnolo-bronzino/the-ailing-eleonora-da-toledo-1556.jpg
agnolo-bronzino_the-crossing-of-the-red-sea-1555	http://uploads1.wikiart.org/images/agnolo-bronzino/the-crossing-of-the-red-sea-1555.jpg
agnolo-bronzino_the-israelites-crossing-the-red-sea	http://uploads4.wikiart.org/images/agnolo-bronzino/the-israelites-crossing-the-red-sea.jpg
agnolo-bronzino_unknown-lady	http://uploads7.wikiart.org/images/agnolo-bronzino/unknown-lady.jpg
agnolo-bronzino_venus-cupid-and-envy	http://uploads7.wikiart.org/images/agnolo-bronzino/venus-cupid-and-envy.jpg
agnolo-bronzino_venus-cupido-and-satyr	http://uploads0.wikiart.org/images/agnolo-bronzino/venus-cupido-and-satyr.jpg
agostino-bonalumi_bianco-1965	http://uploads8.wikiart.org/images/agostino-bonalumi/bianco-1965.jpg
agostino-bonalumi_bianco-1966	http://uploads8.wikiart.org/images/agostino-bonalumi/bianco-1966.jpg
agostino-bonalumi_bianco-1976	http://uploads8.wikiart.org/images/agostino-bonalumi/bianco-1976.jpg
agostino-bonalumi_bianco-2004	http://uploads8.wikiart.org/images/agostino-bonalumi/bianco-2004.jpg
agostino-bonalumi_bianco-2012	http://uploads8.wikiart.org/images/agostino-bonalumi/bianco-2012.jpg
agostino-bonalumi_blu-1970	http://uploads5.wikiart.org/images/agostino-bonalumi/blu-1970.jpg
agostino-bonalumi_blu-1971	http://uploads5.wikiart.org/images/agostino-bonalumi/blu-1971.jpg
agostino-bonalumi_blu-1971-1	http://uploads7.wikiart.org/images/agostino-bonalumi/blu-1971-1.jpg
agostino-bonalumi_blu-1972	http://uploads5.wikiart.org/images/agostino-bonalumi/blu-1972.jpg
agostino-bonalumi_blu-1973	http://uploads5.wikiart.org/images/agostino-bonalumi/blu-1973.jpg
agostino-bonalumi_giallo-1973	http://uploads8.wikiart.org/images/agostino-bonalumi/giallo-1973.jpg
agostino-bonalumi_giallo-1978	http://uploads8.wikiart.org/images/agostino-bonalumi/giallo-1978.jpg
agostino-bonalumi_grigio-1965	http://uploads8.wikiart.org/images/agostino-bonalumi/grigio-1965.jpg
agostino-bonalumi_nero-1967	http://uploads6.wikiart.org/images/agostino-bonalumi/nero-1967.jpg
agostino-bonalumi_nero-1968	http://uploads6.wikiart.org/images/agostino-bonalumi/nero-1968.jpg
agostino-bonalumi_rosa-1964	http://uploads6.wikiart.org/images/agostino-bonalumi/rosa-1964.jpg
agostino-bonalumi_rosso-1968	http://uploads7.wikiart.org/images/agostino-bonalumi/rosso-1968.jpg
agostino-bonalumi_rosso-1974	http://uploads7.wikiart.org/images/agostino-bonalumi/rosso-1974.jpg
agostino-bonalumi_rosso-1975	http://uploads7.wikiart.org/images/agostino-bonalumi/rosso-1975.jpg
agostino-bonalumi_rosso-1979	http://uploads7.wikiart.org/images/agostino-bonalumi/rosso-1979.jpg
agostino-bonalumi_rosso-1999	http://uploads7.wikiart.org/images/agostino-bonalumi/rosso-1999.jpg
agostino-bonalumi_verde-1985	http://uploads7.wikiart.org/images/agostino-bonalumi/verde-1985.jpg
agostino-bonalumi_verde-3000	http://uploads7.wikiart.org/images/agostino-bonalumi/verde-3000.jpg
agostino-bonalumi_white-2005	http://uploads7.wikiart.org/images/agostino-bonalumi/white-2005.jpg
agostino-carracci_a-peasant-man-head-and-shoulders-shouting	http://uploads2.wikiart.org/images/agostino-carracci/a-peasant-man-head-and-shoulders-shouting.jpg
agostino-carracci_achille-and-briseis	http://uploads8.wikiart.org/images/agostino-carracci/achille-and-briseis.jpg
agostino-carracci_aeneas-and-dido	http://uploads4.wikiart.org/images/agostino-carracci/aeneas-and-dido.jpg
agostino-carracci_alcibiade-and-glycere	http://uploads1.wikiart.org/images/agostino-carracci/alcibiade-and-glycere.jpg
agostino-carracci_angelica-and-medor	http://uploads7.wikiart.org/images/agostino-carracci/angelica-and-medor.jpg
agostino-carracci_ann-parolini-guicciardini-1598	http://uploads1.wikiart.org/images/agostino-carracci/ann-parolini-guicciardini-1598.jpg
agostino-carracci_antony-and-cleopatra	http://uploads0.wikiart.org/images/agostino-carracci/antony-and-cleopatra.jpg
agostino-carracci_dog	http://uploads0.wikiart.org/images/agostino-carracci/dog.jpg
agostino-carracci_giovanni-gabrielli-il-sivello	http://uploads8.wikiart.org/images/agostino-carracci/giovanni-gabrielli-il-sivello.jpg
agostino-carracci_hairy-harry-mad-peter-and-tiny-amon-1600	http://uploads2.wikiart.org/images/agostino-carracci/hairy-harry-mad-peter-and-tiny-amon-1600.jpg
agostino-carracci_italian-scientist-ulisse-aldrovandi	http://uploads5.wikiart.org/images/agostino-carracci/italian-scientist-ulisse-aldrovandi.jpg
agostino-carracci_julie-with-an-athlete	http://uploads1.wikiart.org/images/agostino-carracci/julie-with-an-athlete.jpg
agostino-carracci_jupiter-and-juno	http://uploads5.wikiart.org/images/agostino-carracci/jupiter-and-juno.jpg
agostino-carracci_messalina-in-lisisica-s-booth	http://uploads0.wikiart.org/images/agostino-carracci/messalina-in-lisisica-s-booth.jpg
agostino-carracci_ovid-and-corine	http://uploads4.wikiart.org/images/agostino-carracci/ovid-and-corine.jpg
agostino-carracci_pandora	http://uploads5.wikiart.org/images/agostino-carracci/pandora.jpg
agostino-carracci_penitent-magdalene	http://uploads7.wikiart.org/images/agostino-carracci/penitent-magdalene.jpg
agostino-carracci_polyenos-and-chrisis	http://uploads0.wikiart.org/images/agostino-carracci/polyenos-and-chrisis.jpg
agostino-carracci_portrait-of-a-lutenist-portrait-of-the-musician-orazio-bassani	http://uploads5.wikiart.org/images/agostino-carracci/portrait-of-a-lutenist-portrait-of-the-musician-orazio-bassani.jpg
agostino-carracci_portrait-of-a-woman-1599	http://uploads4.wikiart.org/images/agostino-carracci/portrait-of-a-woman-1599.jpg
agostino-carracci_portrait-of-annibale-ludovico-and-agostino-carracci	http://uploads4.wikiart.org/images/agostino-carracci/portrait-of-annibale-ludovico-and-agostino-carracci.jpg
agostino-carracci_st-agatha-from-the-episode-holy-women-1578	http://uploads4.wikiart.org/images/agostino-carracci/st-agatha-from-the-episode-holy-women-1578.jpg
agostino-carracci_st-catherine-from-the-episode-holy-women-1578	http://uploads7.wikiart.org/images/agostino-carracci/st-catherine-from-the-episode-holy-women-1578.jpg
agostino-carracci_st-lucia-from-the-episode-holy-women-1578	http://uploads3.wikiart.org/images/agostino-carracci/st-lucia-from-the-episode-holy-women-1578.jpg
agostino-carracci_st-margaret-from-the-episode-holy-women-1578	http://uploads6.wikiart.org/images/agostino-carracci/st-margaret-from-the-episode-holy-women-1578.jpg
agostino-carracci_studies-of-the-carracci-figure	http://uploads0.wikiart.org/images/agostino-carracci/studies-of-the-carracci-figure.jpg
agostino-carracci_the-ecstasy-of-saint-catherine-1590	http://uploads5.wikiart.org/images/agostino-carracci/the-ecstasy-of-saint-catherine-1590.jpg
agostino-carracci_the-flood	http://uploads7.wikiart.org/images/agostino-carracci/the-flood.jpg
agostino-carracci_the-holy-family-with-sts-anthony-abbot-catherine-and-the-infant-st-john-1582	http://uploads2.wikiart.org/images/agostino-carracci/the-holy-family-with-sts-anthony-abbot-catherine-and-the-infant-st-john-1582.jpg
agostino-carracci_the-last-communion-of-st-jerome-1592	http://uploads7.wikiart.org/images/agostino-carracci/the-last-communion-of-st-jerome-1592.jpg
agostino-carracci_the-penitent-magdalen	http://uploads1.wikiart.org/images/agostino-carracci/the-penitent-magdalen.jpg
agostino-carracci_the-satyr-and-nymph	http://uploads8.wikiart.org/images/agostino-carracci/the-satyr-and-nymph.jpg
agostino-carracci_titian-1587	http://uploads0.wikiart.org/images/agostino-carracci/titian-1587.jpg
agostino-carracci_venus-and-mars-1600	http://uploads8.wikiart.org/images/agostino-carracci/venus-and-mars-1600.jpg
agostino-carracci_venus-genitrice	http://uploads4.wikiart.org/images/agostino-carracci/venus-genitrice.jpg
ahmad-musa_archangel-gabriel-carries-the-prophet-muhammad-over-the-mountains	http://uploads4.wikiart.org/images/ahmad-musa/archangel-gabriel-carries-the-prophet-muhammad-over-the-mountains(1).jpg
ahmad-musa_ardashir-fights-bahman-1336	http://uploads8.wikiart.org/images/ahmad-musa/ardashir-fights-bahman-1336.jpg
ahmad-musa_bahram-gur-and-the-dragon-1336	http://uploads3.wikiart.org/images/ahmad-musa/bahram-gur-and-the-dragon-1336.jpg
ahmad-musa_bahram-gur-tramples-azadeh-1336	http://uploads3.wikiart.org/images/ahmad-musa/bahram-gur-tramples-azadeh-1336.jpg
ahmad-musa_faridun-sees-iraj-s-coffin-1336	http://uploads3.wikiart.org/images/ahmad-musa/faridun-sees-iraj-s-coffin-1336.jpg
ahmad-musa_isfandiyar-approaches-gushtasp-detail-1336	http://uploads5.wikiart.org/images/ahmad-musa/isfandiyar-approaches-gushtasp-detail-1336.jpg
ahmad-musa_iskandar-at-israfil	http://uploads1.wikiart.org/images/ahmad-musa/iskandar-at-israfil.jpg
ahmad-musa_iskandar-at-israfil-detail-1336	http://uploads4.wikiart.org/images/ahmad-musa/iskandar-at-israfil-detail-1336.jpg
ahmad-musa_iskandar-enthroned-1336	http://uploads5.wikiart.org/images/ahmad-musa/iskandar-enthroned-1336.jpg
ahmad-musa_rustam-kills-istendiyar-1336	http://uploads0.wikiart.org/images/ahmad-musa/rustam-kills-istendiyar-1336.jpg
ahmed-karahisari_a-large-size-mushaf	http://uploads7.wikiart.org/images/ahmed-karahisari/a-large-size-mushaf.jpg
ahmed-karahisari_calligraphy-exercise	http://uploads8.wikiart.org/images/ahmed-karahisari/calligraphy-exercise.jpg
ahmed-karahisari_calligraphy-exercise-1	http://uploads1.wikiart.org/images/ahmed-karahisari/calligraphy-exercise-1.jpg
ahmed-karahisari_holy-quran-covering	http://uploads7.wikiart.org/images/ahmed-karahisari/holy-quran-covering.jpg
ahmed-karahisari_sura-al-an-am-written-in-muhaqqaq-thuluth-and-naskh-calligraphic-styles	http://uploads4.wikiart.org/images/ahmed-karahisari/sura-al-an-am-written-in-muhaqqaq-thuluth-and-naskh-calligraphic-styles.jpg
ahmed-karahisari_unknown-title	http://uploads1.wikiart.org/images/ahmed-karahisari/unknown-title.jpg
ahmed-karahisari_unknown-title-2	http://uploads3.wikiart.org/images/ahmed-karahisari/unknown-title-2.jpg
aki-kuroda_conti-nuit-1979	http://uploads6.wikiart.org/images/aki-kuroda/conti-nuit-1979.jpg
aki-kuroda_cosmogarden-2011	http://uploads7.wikiart.org/images/aki-kuroda/cosmogarden-2011.jpg
aki-kuroda_first-night-i-1979	http://uploads0.wikiart.org/images/aki-kuroda/first-night-i-1979.jpg
aki-kuroda_galerie-maeght-exhibition-poster	http://uploads4.wikiart.org/images/aki-kuroda/galerie-maeght-exhibition-poster.jpg
aki-kuroda_midnight-spaghetti-2010	http://uploads5.wikiart.org/images/aki-kuroda/midnight-spaghetti-2010.jpg
aki-kuroda_untitled-1987	http://uploads3.wikiart.org/images/aki-kuroda/untitled-1987.jpg
aki-kuroda_untitled-1988	http://uploads3.wikiart.org/images/aki-kuroda/untitled-1988.jpg
aki-kuroda_untitled-1995	http://uploads3.wikiart.org/images/aki-kuroda/untitled-1995.jpg
aki-kuroda_untitled-1998-1	http://uploads5.wikiart.org/images/aki-kuroda/untitled-1998-1.jpg
aki-kuroda_untitled-2006	http://uploads4.wikiart.org/images/aki-kuroda/untitled-2006.jpg
aki-kuroda_untitled-2008	http://uploads3.wikiart.org/images/aki-kuroda/untitled-2008.jpg
aki-kuroda_untitled-2008-1	http://uploads5.wikiart.org/images/aki-kuroda/untitled-2008-1.jpg
aki-kuroda_untitled-2012	http://uploads4.wikiart.org/images/aki-kuroda/untitled-2012.jpg
aki-kuroda_untitled-2012-1	http://uploads6.wikiart.org/images/aki-kuroda/untitled-2012-1.jpg
aki-kuroda_untitled-5-1982	http://uploads5.wikiart.org/images/aki-kuroda/untitled-5-1982.jpg
aki-kuroda_yellow-box-pass-1996	http://uploads2.wikiart.org/images/aki-kuroda/yellow-box-pass-1996.jpg
akira-kanayama_untitled	http://uploads2.wikiart.org/images/akira-kanayama/untitled.jpg
akira-kanayama_work-1957	http://uploads3.wikiart.org/images/akira-kanayama/work-1957.jpg
akira-kanayama_work-1957-1	http://uploads5.wikiart.org/images/akira-kanayama/work-1957-1.jpg
akira-kanayama_work-1957-2	http://uploads5.wikiart.org/images/akira-kanayama/work-1957-2.jpg
akira-kanayama_work-1957-3	http://uploads5.wikiart.org/images/akira-kanayama/work-1957-3.jpg
akkitham-narayanan_a-print-from-saundarya-lahiri-1974	http://uploads5.wikiart.org/images/akkitham-narayanan/a-print-from-saundarya-lahiri-1974.jpg
akkitham-narayanan_a-print-from-saundarya-lahiri-1974-1	http://uploads7.wikiart.org/images/akkitham-narayanan/a-print-from-saundarya-lahiri-1974-1.jpg
akkitham-narayanan_a-print-from-saundarya-lahiri-1974-3	http://uploads7.wikiart.org/images/akkitham-narayanan/a-print-from-saundarya-lahiri-1974-3.jpg
akkitham-narayanan_a-print-from-saundarya-lahiri-1974-4	http://uploads7.wikiart.org/images/akkitham-narayanan/a-print-from-saundarya-lahiri-1974-4.jpg
akkitham-narayanan_a-print-from-saundarya-lahiri-1974-5	http://uploads7.wikiart.org/images/akkitham-narayanan/a-print-from-saundarya-lahiri-1974-5.jpg
akkitham-narayanan_a-print-from-saundarya-lahiri-1974-6	http://uploads7.wikiart.org/images/akkitham-narayanan/a-print-from-saundarya-lahiri-1974-6.jpg
akkitham-narayanan_untitled	http://uploads6.wikiart.org/images/akkitham-narayanan/untitled.jpg
akkitham-narayanan_untitled-3	http://uploads8.wikiart.org/images/akkitham-narayanan/untitled-3.jpg
akkitham-narayanan_untitled-5	http://uploads8.wikiart.org/images/akkitham-narayanan/untitled-5.jpg
akkitham-narayanan_untitled-6	http://uploads8.wikiart.org/images/akkitham-narayanan/untitled-6.jpg
akkitham-narayanan_untitled-7	http://uploads8.wikiart.org/images/akkitham-narayanan/untitled-7.jpg
akkitham-narayanan_untitled-9	http://uploads8.wikiart.org/images/akkitham-narayanan/untitled-9.jpg
akseli-gallen-kallela_ad-astra-1907	http://uploads6.wikiart.org/images/akseli-gallen-kallela/ad-astra-1907.jpg
akseli-gallen-kallela_boy-with-a-crow-1884	http://uploads4.wikiart.org/images/akseli-gallen-kallela/boy-with-a-crow-1884.jpg
akseli-gallen-kallela_by-the-river-of-tuonela-study-for-the-jus-lius-mausoleum-frescos-1903	http://uploads8.wikiart.org/images/akseli-gallen-kallela/by-the-river-of-tuonela-study-for-the-jus-lius-mausoleum-frescos-1903.jpg
akseli-gallen-kallela_d-masqu-e-1888	http://uploads6.wikiart.org/images/akseli-gallen-kallela/d-masqu-e-1888.jpg
akseli-gallen-kallela_joukahainen-s-revenge	http://uploads4.wikiart.org/images/akseli-gallen-kallela/joukahainen-s-revenge.jpg
akseli-gallen-kallela_kullervos-curse-1899	http://uploads3.wikiart.org/images/akseli-gallen-kallela/kullervos-curse-1899.jpg
akseli-gallen-kallela_lake-keitele-1905	http://uploads0.wikiart.org/images/akseli-gallen-kallela/lake-keitele-1905.jpg
akseli-gallen-kallela_le-depart-de-v-in-m-inen-1906	http://uploads3.wikiart.org/images/akseli-gallen-kallela/le-depart-de-v-in-m-inen-1906.jpg
akseli-gallen-kallela_lemmink-inen-s-mother-1897	http://uploads1.wikiart.org/images/akseli-gallen-kallela/lemmink-inen-s-mother-1897.jpg
akseli-gallen-kallela_m-ntykoski-waterfall-1893	http://uploads8.wikiart.org/images/akseli-gallen-kallela/m-ntykoski-waterfall-1893.jpg
akseli-gallen-kallela_marie-gall-n-at-the-kuhmoniemi-bridge-1890	http://uploads7.wikiart.org/images/akseli-gallen-kallela/marie-gall-n-at-the-kuhmoniemi-bridge-1890.jpg
akseli-gallen-kallela_mt-donia-sabuk-1909	http://uploads3.wikiart.org/images/akseli-gallen-kallela/mt-donia-sabuk-1909.jpg
akseli-gallen-kallela_parisienne-1888	http://uploads8.wikiart.org/images/akseli-gallen-kallela/parisienne-1888.jpg
akseli-gallen-kallela_portrait-of-maxim-gorky-1906	http://uploads2.wikiart.org/images/akseli-gallen-kallela/portrait-of-maxim-gorky-1906.jpg
akseli-gallen-kallela_portrait-of-phyllis-sj-str-m-1914	http://uploads7.wikiart.org/images/akseli-gallen-kallela/portrait-of-phyllis-sj-str-m-1914.jpg
akseli-gallen-kallela_poster-for-the-german-exposition-of-art-in-ateneum-1922	http://uploads3.wikiart.org/images/akseli-gallen-kallela/poster-for-the-german-exposition-of-art-in-ateneum-1922.jpg
akseli-gallen-kallela_rustic-life-1887	http://uploads0.wikiart.org/images/akseli-gallen-kallela/rustic-life-1887.jpg
akseli-gallen-kallela_shepherd-boy-from-paanaj-rvi-1892	http://uploads8.wikiart.org/images/akseli-gallen-kallela/shepherd-boy-from-paanaj-rvi-1892.jpg
akseli-gallen-kallela_spring-study-for-the-jus-lius-mausoleum-frescos-1903	http://uploads0.wikiart.org/images/akseli-gallen-kallela/spring-study-for-the-jus-lius-mausoleum-frescos-1903.jpg
akseli-gallen-kallela_stockflotte-1908	http://uploads0.wikiart.org/images/akseli-gallen-kallela/stockflotte-1908.jpg
akseli-gallen-kallela_study-1889	http://uploads3.wikiart.org/images/akseli-gallen-kallela/study-1889.jpg
akseli-gallen-kallela_study-for-the-fresco-ilmarinen-ploughing-the-viper-field-1900	http://uploads8.wikiart.org/images/akseli-gallen-kallela/study-for-the-fresco-ilmarinen-ploughing-the-viper-field-1900.jpg
akseli-gallen-kallela_sunset-1899	http://uploads4.wikiart.org/images/akseli-gallen-kallela/sunset-1899.jpg
akseli-gallen-kallela_the-abduction-of-sampo-1905	http://uploads2.wikiart.org/images/akseli-gallen-kallela/the-abduction-of-sampo-1905.jpg
akseli-gallen-kallela_the-defense-of-the-sampo-1896	http://uploads3.wikiart.org/images/akseli-gallen-kallela/the-defense-of-the-sampo-1896.jpg
akseli-gallen-kallela_the-fratricide-1897	http://uploads2.wikiart.org/images/akseli-gallen-kallela/the-fratricide-1897.jpg
akseli-gallen-kallela_the-great-black-woodpecker	http://uploads1.wikiart.org/images/akseli-gallen-kallela/the-great-black-woodpecker.jpg
akseli-gallen-kallela_the-hand-of-christ-the-palm-of-peace-1897	http://uploads7.wikiart.org/images/akseli-gallen-kallela/the-hand-of-christ-the-palm-of-peace-1897.jpg
akseli-gallen-kallela_the-poster-bilbol-1907	http://uploads6.wikiart.org/images/akseli-gallen-kallela/the-poster-bilbol-1907.jpg
akseli-gallen-kallela_view-from-north-quay-1891	http://uploads8.wikiart.org/images/akseli-gallen-kallela/view-from-north-quay-1891.jpg
al-held_acracropolis-1966	http://uploads4.wikiart.org/images/al-held/acracropolis-1966.jpg
al-held_c-b-1-1978	http://uploads6.wikiart.org/images/al-held/c-b-1-1978.jpg
al-held_maltese-cross-1964	http://uploads5.wikiart.org/images/al-held/maltese-cross-1964.jpg
al-held_mao-1967	http://uploads4.wikiart.org/images/al-held/mao-1967.jpg
al-held_morre-xxii-1994	http://uploads2.wikiart.org/images/al-held/morre-xxii-1994.jpg
al-held_orion-ii-1989	http://uploads0.wikiart.org/images/al-held/orion-ii-1989.jpg
al-held_out	http://uploads8.wikiart.org/images/al-held/out.jpg
al-held_pachinko-1989	http://uploads0.wikiart.org/images/al-held/pachinko-1989.jpg
al-held_prime-moments-ii-1999	http://uploads0.wikiart.org/images/al-held/prime-moments-ii-1999.jpg
al-held_purple-triangle-1963	http://uploads7.wikiart.org/images/al-held/purple-triangle-1963.jpg
al-held_straits-of-malacca-1987	http://uploads2.wikiart.org/images/al-held/straits-of-malacca-1987.jpg
al-held_taxi-cab-ii-1959	http://uploads3.wikiart.org/images/al-held/taxi-cab-ii-1959.jpg
al-held_thalocropolis-1966	http://uploads5.wikiart.org/images/al-held/thalocropolis-1966.jpg
al-held_the-big-n-1964	http://uploads1.wikiart.org/images/al-held/the-big-n-1964.jpg
al-held_untitled-1954	http://uploads0.wikiart.org/images/al-held/untitled-1954.jpg
al-held_untitled-1955	http://uploads0.wikiart.org/images/al-held/untitled-1955.jpg
al-held_untitled-1959	http://uploads0.wikiart.org/images/al-held/untitled-1959.jpg
al-held_untitled-1967	http://uploads0.wikiart.org/images/al-held/untitled-1967.jpg
al-held_untitled-1968	http://uploads0.wikiart.org/images/al-held/untitled-1968.jpg
al-held_untitled-6-1959	http://uploads2.wikiart.org/images/al-held/untitled-6-1959.jpg
al-held_untitled-g-60-06-1959	http://uploads8.wikiart.org/images/al-held/untitled-g-60-06-1959.jpg
al-held_vorcex-iv-1984	http://uploads1.wikiart.org/images/al-held/vorcex-iv-1984.jpg
al-held_white-square-1965	http://uploads4.wikiart.org/images/al-held/white-square-1965.jpg
al-held_yellow-1965	http://uploads7.wikiart.org/images/al-held/yellow-1965.jpg
aladar-korosfoi-kriesch_cassandra-1908	http://uploads0.wikiart.org/images/aladar-korosfoi-kriesch/cassandra-1908.jpg
aladar-korosfoi-kriesch_eagles-above-the-hero-s-grave-1918	http://uploads2.wikiart.org/images/aladar-korosfoi-kriesch/eagles-above-the-hero-s-grave-1918.jpg
aladar-korosfoi-kriesch_ego-sum-via-veritas-et-vita-1903	http://uploads0.wikiart.org/images/aladar-korosfoi-kriesch/ego-sum-via-veritas-et-vita-1903.jpg
aladar-korosfoi-kriesch_lakeshore	http://uploads4.wikiart.org/images/aladar-korosfoi-kriesch/lakeshore.jpg
aladar-korosfoi-kriesch_madonna-1908	http://uploads7.wikiart.org/images/aladar-korosfoi-kriesch/madonna-1908.jpg
aladar-korosfoi-kriesch_memory-1905	http://uploads6.wikiart.org/images/aladar-korosfoi-kriesch/memory-1905.jpg
aladar-korosfoi-kriesch_portrait-of-kriesch-laura-1894	http://uploads7.wikiart.org/images/aladar-korosfoi-kriesch/portrait-of-kriesch-laura-1894.jpg
aladar-korosfoi-kriesch_pupppet-theatre-1907	http://uploads6.wikiart.org/images/aladar-korosfoi-kriesch/pupppet-theatre-1907.jpg
aladar-korosfoi-kriesch_the-good-pastor-1918	http://uploads6.wikiart.org/images/aladar-korosfoi-kriesch/the-good-pastor-1918.jpg
aladar-korosfoi-kriesch_the-story-of-kl-ra-z-ch-i-1911	http://uploads7.wikiart.org/images/aladar-korosfoi-kriesch/the-story-of-kl-ra-z-ch-i-1911.jpg
aladar-korosfoi-kriesch_the-story-of-kl-ra-z-ch-ii-1911	http://uploads8.wikiart.org/images/aladar-korosfoi-kriesch/the-story-of-kl-ra-z-ch-ii-1911.jpg
alan-charlton_12-part-line-painting-1984	http://uploads1.wikiart.org/images/alan-charlton/12-part-line-painting-1984.jpg
alan-charlton_2-part-vertical-painting-1991	http://uploads5.wikiart.org/images/alan-charlton/2-part-vertical-painting-1991.jpg
alan-charlton_20-part-line-painting-1991	http://uploads2.wikiart.org/images/alan-charlton/20-part-line-painting-1991.jpg
alan-charlton_border-painting-in-5-parts-1995	http://uploads6.wikiart.org/images/alan-charlton/border-painting-in-5-parts-1995.jpg
alan-charlton_channel-painting-no-6-1975	http://uploads2.wikiart.org/images/alan-charlton/channel-painting-no-6-1975.jpg
alan-charlton_corner-paintings-in-8-parts-1986	http://uploads7.wikiart.org/images/alan-charlton/corner-paintings-in-8-parts-1986.jpg
alan-charlton_untitled-1988	http://uploads6.wikiart.org/images/alan-charlton/untitled-1988.jpg
alan-charlton_untitled-1989	http://uploads6.wikiart.org/images/alan-charlton/untitled-1989.jpg
albert-anker_a-mouse-with-a-peanut	http://uploads5.wikiart.org/images/albert-anker/a-mouse-with-a-peanut.jpg
albert-anker_b-ckligumpen-1866	http://uploads1.wikiart.org/images/albert-anker/b-ckligumpen-1866.jpg
albert-anker_b-uerin-am-spinnrad-1910	http://uploads8.wikiart.org/images/albert-anker/b-uerin-am-spinnrad-1910.jpg
albert-anker_bauernstube-mit-gr-nem-ofen-1883	http://uploads7.wikiart.org/images/albert-anker/bauernstube-mit-gr-nem-ofen-1883.jpg
albert-anker_bertha-gugger-mit-tochter-1898	http://uploads5.wikiart.org/images/albert-anker/bertha-gugger-mit-tochter-1898.jpg
albert-anker_bildnis-des-jungen-de-bros-1898	http://uploads6.wikiart.org/images/albert-anker/bildnis-des-jungen-de-bros-1898.jpg
albert-anker_bildnis-eines-knaben-walter-stucki-1891	http://uploads5.wikiart.org/images/albert-anker/bildnis-eines-knaben-walter-stucki-1891.jpg
albert-anker_bildnis-emilie-weiss-1874	http://uploads0.wikiart.org/images/albert-anker/bildnis-emilie-weiss-1874.jpg
albert-anker_bildnis-emilie-weiss-mit-pl-schtier-1868	http://uploads6.wikiart.org/images/albert-anker/bildnis-emilie-weiss-mit-pl-schtier-1868.jpg
albert-anker_brustbild-eines-m-dchens-in-berner-tracht-1897	http://uploads3.wikiart.org/images/albert-anker/brustbild-eines-m-dchens-in-berner-tracht-1897.jpg
albert-anker_das-m-dchen-mit-den-dominosteinen-tondo	http://uploads5.wikiart.org/images/albert-anker/das-m-dchen-mit-den-dominosteinen-tondo.jpg
albert-anker_der-gemeindeschreiber-1874	http://uploads1.wikiart.org/images/albert-anker/der-gemeindeschreiber-1874.jpg
albert-anker_der-grossvater-erz-hlt-eine-geschichte-1884	http://uploads0.wikiart.org/images/albert-anker/der-grossvater-erz-hlt-eine-geschichte-1884.jpg
albert-anker_der-quacksalber-1879	http://uploads4.wikiart.org/images/albert-anker/der-quacksalber-1879.jpg
albert-anker_der-schulspaziergang-1872	http://uploads0.wikiart.org/images/albert-anker/der-schulspaziergang-1872.jpg
albert-anker_der-trinker-1868	http://uploads0.wikiart.org/images/albert-anker/der-trinker-1868.jpg
albert-anker_die-andacht-des-grossvaters-1893	http://uploads7.wikiart.org/images/albert-anker/die-andacht-des-grossvaters-1893.jpg
albert-anker_die-armensuppe-1893	http://uploads3.wikiart.org/images/albert-anker/die-armensuppe-1893.jpg
albert-anker_die-bauern-und-die-zeitung-1867	http://uploads6.wikiart.org/images/albert-anker/die-bauern-und-die-zeitung-1867.jpg
albert-anker_die-dorfschule-von-1848-1896	http://uploads3.wikiart.org/images/albert-anker/die-dorfschule-von-1848-1896.jpg
albert-anker_die-kappeler-milchsuppe-1869	http://uploads3.wikiart.org/images/albert-anker/die-kappeler-milchsuppe-1869.jpg
albert-anker_die-kartenlgerin-1880	http://uploads5.wikiart.org/images/albert-anker/die-kartenlgerin-1880.jpg
albert-anker_die-kn-chelspieler-1864	http://uploads7.wikiart.org/images/albert-anker/die-kn-chelspieler-1864.jpg
albert-anker_die-ltere-schwester-1889	http://uploads8.wikiart.org/images/albert-anker/die-ltere-schwester-1889.jpg
albert-anker_die-s-hne-chr-tien-paris-1880	http://uploads4.wikiart.org/images/albert-anker/die-s-hne-chr-tien-paris-1880.jpg
albert-anker_die-ziviltrauung-1887	http://uploads5.wikiart.org/images/albert-anker/die-ziviltrauung-1887.jpg
albert-anker_girl-knitting	http://uploads6.wikiart.org/images/albert-anker/girl-knitting.jpg
albert-anker_grandmother	http://uploads4.wikiart.org/images/albert-anker/grandmother.jpg
albert-anker_grossmutter-beim-bibel-lesen	http://uploads3.wikiart.org/images/albert-anker/grossmutter-beim-bibel-lesen.jpg
albert-anker_h-ftbild-eines-m-dchens-marie-anker-1881	http://uploads6.wikiart.org/images/albert-anker/h-ftbild-eines-m-dchens-marie-anker-1881.jpg
albert-anker_hohes-alter-ii-alte-frau-sich-aufw-rmend-1885	http://uploads2.wikiart.org/images/albert-anker/hohes-alter-ii-alte-frau-sich-aufw-rmend-1885.jpg
albert-anker_jeune-fille-nourrissant-les-poules-1865	http://uploads5.wikiart.org/images/albert-anker/jeune-fille-nourrissant-les-poules-1865.jpg
albert-anker_kind-mit-puppe	http://uploads7.wikiart.org/images/albert-anker/kind-mit-puppe.jpg
albert-anker_kinderbegr-bnis-1863	http://uploads4.wikiart.org/images/albert-anker/kinderbegr-bnis-1863.jpg
albert-anker_kinderfr-hst-ck-1879	http://uploads4.wikiart.org/images/albert-anker/kinderfr-hst-ck-1879.jpg
albert-anker_koch-mit-spanferkel	http://uploads2.wikiart.org/images/albert-anker/koch-mit-spanferkel.jpg
albert-anker_la-parisienne	http://uploads6.wikiart.org/images/albert-anker/la-parisienne.jpg
albert-anker_le-vieux-schnapseur-un-jules-avec-verre-de-schnaps-1900	http://uploads3.wikiart.org/images/albert-anker/le-vieux-schnapseur-un-jules-avec-verre-de-schnaps-1900.jpg
albert-anker_lesender-mann-1909	http://uploads2.wikiart.org/images/albert-anker/lesender-mann-1909.jpg
albert-anker_little-girl-knitting	http://uploads4.wikiart.org/images/albert-anker/little-girl-knitting.jpg
albert-anker_little-red-riding-hood-1883	http://uploads2.wikiart.org/images/albert-anker/little-red-riding-hood-1883.jpg
albert-anker_louise-anker-1874	http://uploads1.wikiart.org/images/albert-anker/louise-anker-1874.jpg
albert-anker_m-dchen-die-haare-flechtend-1887	http://uploads7.wikiart.org/images/albert-anker/m-dchen-die-haare-flechtend-1887.jpg
albert-anker_m-dchen-in-winterlandschaft-1906	http://uploads7.wikiart.org/images/albert-anker/m-dchen-in-winterlandschaft-1906.jpg
albert-anker_m-dchen-kaffee-trinkend-1910	http://uploads3.wikiart.org/images/albert-anker/m-dchen-kaffee-trinkend-1910.jpg
albert-anker_m-dchen-mit-hampelmann-marie-anker-1875	http://uploads5.wikiart.org/images/albert-anker/m-dchen-mit-hampelmann-marie-anker-1875.jpg
albert-anker_m-dchen-mit-roter-haube-1866	http://uploads3.wikiart.org/images/albert-anker/m-dchen-mit-roter-haube-1866.jpg
albert-anker_old-man-taking-a-rest-gyp-1901	http://uploads5.wikiart.org/images/albert-anker/old-man-taking-a-rest-gyp-1901.jpg
albert-anker_portrait-of-a-boy-with-cap	http://uploads1.wikiart.org/images/albert-anker/portrait-of-a-boy-with-cap.jpg
albert-anker_portrait-of-a-girl	http://uploads2.wikiart.org/images/albert-anker/portrait-of-a-girl.jpg
albert-anker_portrait-of-a-girl-1885	http://uploads7.wikiart.org/images/albert-anker/portrait-of-a-girl-1885.jpg
albert-anker_ruedi-anker-auf-dem-totenbett-sammlung-christoph-blocher-1869	http://uploads0.wikiart.org/images/albert-anker/ruedi-anker-auf-dem-totenbett-sammlung-christoph-blocher-1869.jpg
albert-anker_schlafender-knabe-im-heu-1897	http://uploads4.wikiart.org/images/albert-anker/schlafender-knabe-im-heu-1897.jpg
albert-anker_school-boy-with-slate-board-in-a-snowy-landscape-1875	http://uploads1.wikiart.org/images/albert-anker/school-boy-with-slate-board-in-a-snowy-landscape-1875.jpg
albert-anker_schreibender-knabe-1883	http://uploads7.wikiart.org/images/albert-anker/schreibender-knabe-1883.jpg
albert-anker_schreibender-knabe-1908	http://uploads7.wikiart.org/images/albert-anker/schreibender-knabe-1908.jpg
albert-anker_schulm-dchen-bei-den-hausaufgaben-1879	http://uploads4.wikiart.org/images/albert-anker/schulm-dchen-bei-den-hausaufgaben-1879.jpg
albert-anker_self-portrait-1908	http://uploads2.wikiart.org/images/albert-anker/self-portrait-1908.jpg
albert-anker_self-portrait-in-profile-left-1891	http://uploads0.wikiart.org/images/albert-anker/self-portrait-in-profile-left-1891.jpg
albert-anker_sitzende-b-uerin-beim-stricken-1904	http://uploads1.wikiart.org/images/albert-anker/sitzende-b-uerin-beim-stricken-1904.jpg
albert-anker_sitzendes-m-dchen-mit-einer-katze-1903	http://uploads4.wikiart.org/images/albert-anker/sitzendes-m-dchen-mit-einer-katze-1903.jpg
albert-anker_sleeping-girl-on-a-wooden-bench	http://uploads6.wikiart.org/images/albert-anker/sleeping-girl-on-a-wooden-bench.jpg
albert-anker_still-life-excess-1896	http://uploads6.wikiart.org/images/albert-anker/still-life-excess-1896.jpg
albert-anker_strickendes-m-dchen-1888	http://uploads8.wikiart.org/images/albert-anker/strickendes-m-dchen-1888.jpg
albert-anker_sunday-afternoon-1861	http://uploads5.wikiart.org/images/albert-anker/sunday-afternoon-1861.jpg
albert-anker_the-absinth-drinker-1908	http://uploads8.wikiart.org/images/albert-anker/the-absinth-drinker-1908.jpg
albert-anker_the-cr-che-i-1890	http://uploads1.wikiart.org/images/albert-anker/the-cr-che-i-1890.jpg
albert-anker_the-little-knitters	http://uploads3.wikiart.org/images/albert-anker/the-little-knitters.jpg
albert-anker_the-louvre-paris-1887	http://uploads5.wikiart.org/images/albert-anker/the-louvre-paris-1887.jpg
albert-anker_the-school-exam-1862	http://uploads4.wikiart.org/images/albert-anker/the-school-exam-1862.jpg
albert-anker_the-strawberry-girl	http://uploads3.wikiart.org/images/albert-anker/the-strawberry-girl.jpg
albert-anker_the-village-tailor	http://uploads2.wikiart.org/images/albert-anker/the-village-tailor.jpg
albert-anker_the-village-tailor-1894	http://uploads7.wikiart.org/images/albert-anker/the-village-tailor-1894.jpg
albert-anker_the-zaeslin-siblings-1896	http://uploads0.wikiart.org/images/albert-anker/the-zaeslin-siblings-1896.jpg
albert-anker_turnstunde-in-ins-1879	http://uploads6.wikiart.org/images/albert-anker/turnstunde-in-ins-1879.jpg
albert-anker_wounded-soldier	http://uploads8.wikiart.org/images/albert-anker/wounded-soldier.jpg
albert-anker_young-girl-knitting-1884	http://uploads8.wikiart.org/images/albert-anker/young-girl-knitting-1884.jpg
albert-anker_zwei-schlafende-m-dchen-auf-der-ofenbank-1895	http://uploads2.wikiart.org/images/albert-anker/zwei-schlafende-m-dchen-auf-der-ofenbank-1895.jpg
albert-bierstadt_a-river-estuary	http://uploads3.wikiart.org/images/albert-bierstadt/a-river-estuary.jpg
albert-bierstadt_a-rocky-mountain-sheep-ovis-montana	http://uploads5.wikiart.org/images/albert-bierstadt/a-rocky-mountain-sheep-ovis-montana.jpg
albert-bierstadt_a-view-from-sacramento	http://uploads1.wikiart.org/images/albert-bierstadt/a-view-from-sacramento.jpg
albert-bierstadt_a-view-in-the-bahamas	http://uploads0.wikiart.org/images/albert-bierstadt/a-view-in-the-bahamas.jpg
albert-bierstadt_among-the-bernese-alps	http://uploads1.wikiart.org/images/albert-bierstadt/among-the-bernese-alps.jpg
albert-bierstadt_among-the-sierra-nevada-mountains-california-1868	http://uploads1.wikiart.org/images/albert-bierstadt/among-the-sierra-nevada-mountains-california-1868.jpg
albert-bierstadt_an-indian-encampment-1861	http://uploads4.wikiart.org/images/albert-bierstadt/an-indian-encampment-1861.jpg
albert-bierstadt_approaching-storm	http://uploads4.wikiart.org/images/albert-bierstadt/approaching-storm.jpg
albert-bierstadt_approaching-thunderstorm-on-the-hudson-river	http://uploads5.wikiart.org/images/albert-bierstadt/approaching-thunderstorm-on-the-hudson-river.jpg
albert-bierstadt_autumn-in-america-oneida-county-new-york	http://uploads1.wikiart.org/images/albert-bierstadt/autumn-in-america-oneida-county-new-york.jpg
albert-bierstadt_autumn-in-the-conway-meadows-looking-towards-mount-washington-new-hampshire-1858	http://uploads5.wikiart.org/images/albert-bierstadt/autumn-in-the-conway-meadows-looking-towards-mount-washington-new-hampshire-1858.jpg
albert-bierstadt_autumn-woods-1886	http://uploads5.wikiart.org/images/albert-bierstadt/autumn-woods-1886.jpg
albert-bierstadt_bahama-cove	http://uploads8.wikiart.org/images/albert-bierstadt/bahama-cove.jpg
albert-bierstadt_bahamian-view	http://uploads1.wikiart.org/images/albert-bierstadt/bahamian-view.jpg
albert-bierstadt_bavarian-landscape	http://uploads6.wikiart.org/images/albert-bierstadt/bavarian-landscape.jpg
albert-bierstadt_bay-of-monterey	http://uploads3.wikiart.org/images/albert-bierstadt/bay-of-monterey.jpg
albert-bierstadt_beach-scene	http://uploads8.wikiart.org/images/albert-bierstadt/beach-scene.jpg
albert-bierstadt_bears-in-the-wilderness	http://uploads2.wikiart.org/images/albert-bierstadt/bears-in-the-wilderness.jpg
albert-bierstadt_bernese-alps-as-seen-near-kusmach-1859	http://uploads8.wikiart.org/images/albert-bierstadt/bernese-alps-as-seen-near-kusmach-1859.jpg
albert-bierstadt_bison-with-coyotes-in-the-background	http://uploads6.wikiart.org/images/albert-bierstadt/bison-with-coyotes-in-the-background.jpg
albert-bierstadt_boats-ashore-at-sunset	http://uploads1.wikiart.org/images/albert-bierstadt/boats-ashore-at-sunset.jpg
albert-bierstadt_buffalo-trail-the-impending-storm-1869	http://uploads8.wikiart.org/images/albert-bierstadt/buffalo-trail-the-impending-storm-1869.jpg
albert-bierstadt_butterfly	http://uploads6.wikiart.org/images/albert-bierstadt/butterfly.jpg
albert-bierstadt_butterfly-1900	http://uploads2.wikiart.org/images/albert-bierstadt/butterfly-1900.jpg
albert-bierstadt_butterfly-second-version-1900	http://uploads8.wikiart.org/images/albert-bierstadt/butterfly-second-version-1900.jpg
albert-bierstadt_california-coast	http://uploads4.wikiart.org/images/albert-bierstadt/california-coast.jpg
albert-bierstadt_call-of-the-wild	http://uploads4.wikiart.org/images/albert-bierstadt/call-of-the-wild.jpg
albert-bierstadt_campfire-site-yosemite	http://uploads1.wikiart.org/images/albert-bierstadt/campfire-site-yosemite.jpg
albert-bierstadt_canadian-rockies-asulkan-glacier	http://uploads2.wikiart.org/images/albert-bierstadt/canadian-rockies-asulkan-glacier.jpg
albert-bierstadt_canoes-1888	http://uploads8.wikiart.org/images/albert-bierstadt/canoes-1888.jpg
albert-bierstadt_capri	http://uploads2.wikiart.org/images/albert-bierstadt/capri.jpg
albert-bierstadt_cascading-falls-at-sunset	http://uploads4.wikiart.org/images/albert-bierstadt/cascading-falls-at-sunset.jpg
albert-bierstadt_cathedral-rock-yosemite-valley-california-1872	http://uploads7.wikiart.org/images/albert-bierstadt/cathedral-rock-yosemite-valley-california-1872.jpg
albert-bierstadt_cathedral-rocks-a-yosemite-view	http://uploads1.wikiart.org/images/albert-bierstadt/cathedral-rocks-a-yosemite-view.jpg
albert-bierstadt_cathedral-rocks-yosemite-valley-winter	http://uploads8.wikiart.org/images/albert-bierstadt/cathedral-rocks-yosemite-valley-winter.jpg
albert-bierstadt_chimney-rock-1859	http://uploads5.wikiart.org/images/albert-bierstadt/chimney-rock-1859.jpg
albert-bierstadt_coastal-view-newport-1861	http://uploads4.wikiart.org/images/albert-bierstadt/coastal-view-newport-1861.jpg
albert-bierstadt_conway-meadows-new-hampshire	http://uploads7.wikiart.org/images/albert-bierstadt/conway-meadows-new-hampshire.jpg
albert-bierstadt_conway-valley-new-hampshire	http://uploads6.wikiart.org/images/albert-bierstadt/conway-valley-new-hampshire.jpg
albert-bierstadt_cows-watering-in-a-landscape	http://uploads7.wikiart.org/images/albert-bierstadt/cows-watering-in-a-landscape.jpg
albert-bierstadt_day-s-beginning	http://uploads3.wikiart.org/images/albert-bierstadt/day-s-beginning.jpg
albert-bierstadt_deer-at-sunset	http://uploads2.wikiart.org/images/albert-bierstadt/deer-at-sunset.jpg
albert-bierstadt_deer-grazing-grand-tetons-wyoming-1861	http://uploads8.wikiart.org/images/albert-bierstadt/deer-grazing-grand-tetons-wyoming-1861.jpg
albert-bierstadt_deer-in-a-clearing	http://uploads6.wikiart.org/images/albert-bierstadt/deer-in-a-clearing.jpg
albert-bierstadt_deer-in-a-field-1885	http://uploads8.wikiart.org/images/albert-bierstadt/deer-in-a-field-1885.jpg
albert-bierstadt_el-capitan-yosemite-valley-1875	http://uploads1.wikiart.org/images/albert-bierstadt/el-capitan-yosemite-valley-1875.jpg
albert-bierstadt_estes-park-colorado	http://uploads7.wikiart.org/images/albert-bierstadt/estes-park-colorado.jpg
albert-bierstadt_evening-glow-lake-louise	http://uploads3.wikiart.org/images/albert-bierstadt/evening-glow-lake-louise.jpg
albert-bierstadt_evening-on-the-prarie	http://uploads0.wikiart.org/images/albert-bierstadt/evening-on-the-prarie.jpg
albert-bierstadt_evening-owens-lake-california	http://uploads8.wikiart.org/images/albert-bierstadt/evening-owens-lake-california.jpg
albert-bierstadt_falls-of-niagara-from-below	http://uploads6.wikiart.org/images/albert-bierstadt/falls-of-niagara-from-below.jpg
albert-bierstadt_falls-of-saint-anthony-1887	http://uploads6.wikiart.org/images/albert-bierstadt/falls-of-saint-anthony-1887.jpg
albert-bierstadt_farralon-islands-california	http://uploads6.wikiart.org/images/albert-bierstadt/farralon-islands-california.jpg
albert-bierstadt_ferns-and-rocks-on-an-embankment-1869	http://uploads7.wikiart.org/images/albert-bierstadt/ferns-and-rocks-on-an-embankment-1869.jpg
albert-bierstadt_fishing-boats-at-capri-1857	http://uploads6.wikiart.org/images/albert-bierstadt/fishing-boats-at-capri-1857.jpg
albert-bierstadt_fishing-from-a-canoe-1859	http://uploads4.wikiart.org/images/albert-bierstadt/fishing-from-a-canoe-1859.jpg
albert-bierstadt_florida-scene	http://uploads1.wikiart.org/images/albert-bierstadt/florida-scene.jpg
albert-bierstadt_forest-stream	http://uploads1.wikiart.org/images/albert-bierstadt/forest-stream.jpg
albert-bierstadt_forest-sunrise	http://uploads2.wikiart.org/images/albert-bierstadt/forest-sunrise.jpg
albert-bierstadt_four-rainbows-over-niagara	http://uploads5.wikiart.org/images/albert-bierstadt/four-rainbows-over-niagara.jpg
albert-bierstadt_gosnold-at-cuttyhunk-1858	http://uploads4.wikiart.org/images/albert-bierstadt/gosnold-at-cuttyhunk-1858.jpg
albert-bierstadt_grand-tetons	http://uploads0.wikiart.org/images/albert-bierstadt/grand-tetons.jpg
albert-bierstadt_green-mountains-vermont	http://uploads2.wikiart.org/images/albert-bierstadt/green-mountains-vermont.jpg
albert-bierstadt_grunewald	http://uploads6.wikiart.org/images/albert-bierstadt/grunewald.jpg
albert-bierstadt_guerrilla-warfare-picket-duty-in-virginia-1862	http://uploads7.wikiart.org/images/albert-bierstadt/guerrilla-warfare-picket-duty-in-virginia-1862.jpg
albert-bierstadt_harbor-scene	http://uploads0.wikiart.org/images/albert-bierstadt/harbor-scene.jpg
albert-bierstadt_in-the-foothills-1861	http://uploads0.wikiart.org/images/albert-bierstadt/in-the-foothills-1861.jpg
albert-bierstadt_in-the-foothills-of-the-mountains	http://uploads3.wikiart.org/images/albert-bierstadt/in-the-foothills-of-the-mountains.jpg
albert-bierstadt_in-the-yosemite-valley	http://uploads1.wikiart.org/images/albert-bierstadt/in-the-yosemite-valley.jpg
albert-bierstadt_in-western-mountains	http://uploads8.wikiart.org/images/albert-bierstadt/in-western-mountains.jpg
albert-bierstadt_indian-camp-1859	http://uploads4.wikiart.org/images/albert-bierstadt/indian-camp-1859.jpg
albert-bierstadt_indian-encampment-late-afternoon-1862	http://uploads7.wikiart.org/images/albert-bierstadt/indian-encampment-late-afternoon-1862.jpg
albert-bierstadt_indian-encampment-shoshone-village-1860	http://uploads0.wikiart.org/images/albert-bierstadt/indian-encampment-shoshone-village-1860.jpg
albert-bierstadt_indian-scout	http://uploads0.wikiart.org/images/albert-bierstadt/indian-scout.jpg
albert-bierstadt_indian-summer-hudson-river-1861	http://uploads1.wikiart.org/images/albert-bierstadt/indian-summer-hudson-river-1861.jpg
albert-bierstadt_indians-fishing	http://uploads3.wikiart.org/images/albert-bierstadt/indians-fishing.jpg
albert-bierstadt_irvington-woods	http://uploads3.wikiart.org/images/albert-bierstadt/irvington-woods.jpg
albert-bierstadt_island-of-new-providence	http://uploads3.wikiart.org/images/albert-bierstadt/island-of-new-providence.jpg
albert-bierstadt_italian-lake-scene	http://uploads6.wikiart.org/images/albert-bierstadt/italian-lake-scene.jpg
albert-bierstadt_kings-river-canyon-california-1874	http://uploads4.wikiart.org/images/albert-bierstadt/kings-river-canyon-california-1874.jpg
albert-bierstadt_lake-in-the-rockies	http://uploads7.wikiart.org/images/albert-bierstadt/lake-in-the-rockies.jpg
albert-bierstadt_lake-louise	http://uploads8.wikiart.org/images/albert-bierstadt/lake-louise.jpg
albert-bierstadt_lake-mary-california	http://uploads8.wikiart.org/images/albert-bierstadt/lake-mary-california.jpg
albert-bierstadt_lake-tahoe-spearing-fish-by-torchlight	http://uploads8.wikiart.org/images/albert-bierstadt/lake-tahoe-spearing-fish-by-torchlight.jpg
albert-bierstadt_landscape-1	http://uploads8.wikiart.org/images/albert-bierstadt/landscape-1.jpg
albert-bierstadt_landscape-hill-and-dale	http://uploads2.wikiart.org/images/albert-bierstadt/landscape-hill-and-dale.jpg
albert-bierstadt_landscape-new-hampshire	http://uploads2.wikiart.org/images/albert-bierstadt/landscape-new-hampshire.jpg
albert-bierstadt_landscape-rockland-county-california	http://uploads6.wikiart.org/images/albert-bierstadt/landscape-rockland-county-california.jpg
albert-bierstadt_landscape-study-owens-valley-california-1872	http://uploads5.wikiart.org/images/albert-bierstadt/landscape-study-owens-valley-california-1872.jpg
albert-bierstadt_landscape-with-deer-1876	http://uploads3.wikiart.org/images/albert-bierstadt/landscape-with-deer-1876.jpg
albert-bierstadt_landscape-with-snow-capped-mountains	http://uploads6.wikiart.org/images/albert-bierstadt/landscape-with-snow-capped-mountains.jpg
albert-bierstadt_liberty-cam-yosemite-1873	http://uploads4.wikiart.org/images/albert-bierstadt/liberty-cam-yosemite-1873.jpg
albert-bierstadt_looking-down-yosemite-valley-california-1865	http://uploads5.wikiart.org/images/albert-bierstadt/looking-down-yosemite-valley-california-1865.jpg
albert-bierstadt_mariposa-indian-encampment-yosemite-valley-california	http://uploads5.wikiart.org/images/albert-bierstadt/mariposa-indian-encampment-yosemite-valley-california.jpg
albert-bierstadt_men-in-two-canoes	http://uploads5.wikiart.org/images/albert-bierstadt/men-in-two-canoes.jpg
albert-bierstadt_merced-river-california	http://uploads2.wikiart.org/images/albert-bierstadt/merced-river-california.jpg
albert-bierstadt_merced-river-yosemite-valley-1866	http://uploads2.wikiart.org/images/albert-bierstadt/merced-river-yosemite-valley-1866.jpg
albert-bierstadt_moat-mountain-intervale-new-hampshire	http://uploads7.wikiart.org/images/albert-bierstadt/moat-mountain-intervale-new-hampshire.jpg
albert-bierstadt_mono-lake-sierra-nevada-california-1872	http://uploads0.wikiart.org/images/albert-bierstadt/mono-lake-sierra-nevada-california-1872.jpg
albert-bierstadt_moonlit-landscape	http://uploads5.wikiart.org/images/albert-bierstadt/moonlit-landscape.jpg
albert-bierstadt_moose-hunters-camp	http://uploads6.wikiart.org/images/albert-bierstadt/moose-hunters-camp.jpg
albert-bierstadt_mormon-boy-salt-lake-city-1863	http://uploads0.wikiart.org/images/albert-bierstadt/mormon-boy-salt-lake-city-1863.jpg
albert-bierstadt_mount-hood-oregon-1865	http://uploads1.wikiart.org/images/albert-bierstadt/mount-hood-oregon-1865.jpg
albert-bierstadt_mount-hood-oregon-1865-1	http://uploads3.wikiart.org/images/albert-bierstadt/mount-hood-oregon-1865-1.jpg
albert-bierstadt_mount-washington-1862	http://uploads0.wikiart.org/images/albert-bierstadt/mount-washington-1862.jpg
albert-bierstadt_mountain-lake	http://uploads1.wikiart.org/images/albert-bierstadt/mountain-lake.jpg
albert-bierstadt_mountain-lake-2	http://uploads3.wikiart.org/images/albert-bierstadt/mountain-lake-2.jpg
albert-bierstadt_mountain-landscape-1	http://uploads8.wikiart.org/images/albert-bierstadt/mountain-landscape-1.jpg
albert-bierstadt_mountain-landscape-2	http://uploads8.wikiart.org/images/albert-bierstadt/mountain-landscape-2.jpg
albert-bierstadt_mountain-landscape-3	http://uploads8.wikiart.org/images/albert-bierstadt/mountain-landscape-3.jpg
albert-bierstadt_mountain-landscape-4	http://uploads8.wikiart.org/images/albert-bierstadt/mountain-landscape-4.jpg
albert-bierstadt_mountain-mist	http://uploads1.wikiart.org/images/albert-bierstadt/mountain-mist.jpg
albert-bierstadt_mountain-resort-1859	http://uploads8.wikiart.org/images/albert-bierstadt/mountain-resort-1859.jpg
albert-bierstadt_mountain-scene	http://uploads2.wikiart.org/images/albert-bierstadt/mountain-scene.jpg
albert-bierstadt_mountainous-landscape	http://uploads0.wikiart.org/images/albert-bierstadt/mountainous-landscape.jpg
albert-bierstadt_nassau-harbor	http://uploads1.wikiart.org/images/albert-bierstadt/nassau-harbor.jpg
albert-bierstadt_native-of-the-woods	http://uploads7.wikiart.org/images/albert-bierstadt/native-of-the-woods.jpg
albert-bierstadt_nevada-falls-yosemite	http://uploads0.wikiart.org/images/albert-bierstadt/nevada-falls-yosemite.jpg
albert-bierstadt_nevada-falls-yosemite-1872	http://uploads4.wikiart.org/images/albert-bierstadt/nevada-falls-yosemite-1872.jpg
albert-bierstadt_newbraska-wasatch-mountains-1859	http://uploads2.wikiart.org/images/albert-bierstadt/newbraska-wasatch-mountains-1859.jpg
albert-bierstadt_niagara-falls	http://uploads1.wikiart.org/images/albert-bierstadt/niagara-falls.jpg
albert-bierstadt_north-fork-of-the-platte-nebraska-1863	http://uploads8.wikiart.org/images/albert-bierstadt/north-fork-of-the-platte-nebraska-1863.jpg
albert-bierstadt_old-faithful	http://uploads0.wikiart.org/images/albert-bierstadt/old-faithful.jpg
albert-bierstadt_old-faithful-1	http://uploads2.wikiart.org/images/albert-bierstadt/old-faithful-1.jpg
albert-bierstadt_on-the-lake	http://uploads8.wikiart.org/images/albert-bierstadt/on-the-lake.jpg
albert-bierstadt_on-the-plains-1863	http://uploads6.wikiart.org/images/albert-bierstadt/on-the-plains-1863.jpg
albert-bierstadt_on-the-plains-sunset	http://uploads8.wikiart.org/images/albert-bierstadt/on-the-plains-sunset.jpg
albert-bierstadt_on-the-sweetwater-near-the-devil-s-gate-nebraska-1860	http://uploads5.wikiart.org/images/albert-bierstadt/on-the-sweetwater-near-the-devil-s-gate-nebraska-1860.jpg
albert-bierstadt_overlook-mountain-from-olana	http://uploads7.wikiart.org/images/albert-bierstadt/overlook-mountain-from-olana.jpg
albert-bierstadt_pikes-peak	http://uploads7.wikiart.org/images/albert-bierstadt/pikes-peak.jpg
albert-bierstadt_pioneers-of-the-woods-1858	http://uploads5.wikiart.org/images/albert-bierstadt/pioneers-of-the-woods-1858.jpg
albert-bierstadt_portrait-of-a-horse-1869	http://uploads3.wikiart.org/images/albert-bierstadt/portrait-of-a-horse-1869.jpg
albert-bierstadt_puget-sound-on-the-pacific-coast-1870	http://uploads7.wikiart.org/images/albert-bierstadt/puget-sound-on-the-pacific-coast-1870.jpg
albert-bierstadt_rainbow-over-jenny-lake-wyoming	http://uploads1.wikiart.org/images/albert-bierstadt/rainbow-over-jenny-lake-wyoming.jpg
albert-bierstadt_rocca-de-secca-1858	http://uploads7.wikiart.org/images/albert-bierstadt/rocca-de-secca-1858.jpg
albert-bierstadt_rocky-mountain	http://uploads2.wikiart.org/images/albert-bierstadt/rocky-mountain.jpg
albert-bierstadt_rocky-mountain-1	http://uploads4.wikiart.org/images/albert-bierstadt/rocky-mountain-1.jpg
albert-bierstadt_rocky-mountain-goats-1885	http://uploads3.wikiart.org/images/albert-bierstadt/rocky-mountain-goats-1885.jpg
albert-bierstadt_rocky-mountain-sheep	http://uploads8.wikiart.org/images/albert-bierstadt/rocky-mountain-sheep.jpg
albert-bierstadt_sailboats-on-the-hudson-at-irvington	http://uploads6.wikiart.org/images/albert-bierstadt/sailboats-on-the-hudson-at-irvington.jpg
albert-bierstadt_sailing-on-the-hudson	http://uploads0.wikiart.org/images/albert-bierstadt/sailing-on-the-hudson.jpg
albert-bierstadt_salmon-fishing-on-the-cascapediac-river	http://uploads0.wikiart.org/images/albert-bierstadt/salmon-fishing-on-the-cascapediac-river.jpg
albert-bierstadt_scene-in-the-tyrol-1854	http://uploads2.wikiart.org/images/albert-bierstadt/scene-in-the-tyrol-1854.jpg
albert-bierstadt_sea-lions-farallon-islands	http://uploads5.wikiart.org/images/albert-bierstadt/sea-lions-farallon-islands.jpg
albert-bierstadt_seal-rock	http://uploads6.wikiart.org/images/albert-bierstadt/seal-rock.jpg
albert-bierstadt_seal-rocks-pacific-ocean-california	http://uploads5.wikiart.org/images/albert-bierstadt/seal-rocks-pacific-ocean-california.jpg
albert-bierstadt_seal-rocks-san-francisco-1872	http://uploads8.wikiart.org/images/albert-bierstadt/seal-rocks-san-francisco-1872.jpg
albert-bierstadt_seals	http://uploads2.wikiart.org/images/albert-bierstadt/seals.jpg
albert-bierstadt_seals-on-the-rocks-farallon-islands	http://uploads5.wikiart.org/images/albert-bierstadt/seals-on-the-rocks-farallon-islands.jpg
albert-bierstadt_seaweed-harvesting	http://uploads6.wikiart.org/images/albert-bierstadt/seaweed-harvesting.jpg
albert-bierstadt_ships-in-moonlight	http://uploads6.wikiart.org/images/albert-bierstadt/ships-in-moonlight.jpg
albert-bierstadt_sierra-nevada-1872	http://uploads6.wikiart.org/images/albert-bierstadt/sierra-nevada-1872.jpg
albert-bierstadt_sierra-nevada-1873	http://uploads6.wikiart.org/images/albert-bierstadt/sierra-nevada-1873.jpg
albert-bierstadt_sierra-nevada-mountains	http://uploads2.wikiart.org/images/albert-bierstadt/sierra-nevada-mountains.jpg
albert-bierstadt_snow-capped-moutain	http://uploads7.wikiart.org/images/albert-bierstadt/snow-capped-moutain.jpg
albert-bierstadt_snow-capped-moutain-at-twilight	http://uploads1.wikiart.org/images/albert-bierstadt/snow-capped-moutain-at-twilight.jpg
albert-bierstadt_south-and-north-moat-mountains	http://uploads0.wikiart.org/images/albert-bierstadt/south-and-north-moat-mountains.jpg
albert-bierstadt_splendour-of-the-grand-tetons	http://uploads8.wikiart.org/images/albert-bierstadt/splendour-of-the-grand-tetons.jpg
albert-bierstadt_staubbach-falls-near-lauterbrunnen-switzerland	http://uploads7.wikiart.org/images/albert-bierstadt/staubbach-falls-near-lauterbrunnen-switzerland.jpg
albert-bierstadt_storm-in-the-rocky-mountains-mt-rosalie-1869	http://uploads5.wikiart.org/images/albert-bierstadt/storm-in-the-rocky-mountains-mt-rosalie-1869.jpg
albert-bierstadt_street-in-nassau-1878	http://uploads0.wikiart.org/images/albert-bierstadt/street-in-nassau-1878.jpg
albert-bierstadt_study-for-gosnold-at-cuttyhunk-1858	http://uploads5.wikiart.org/images/albert-bierstadt/study-for-gosnold-at-cuttyhunk-1858.jpg
albert-bierstadt_study-for-yosemite-valley-glacier-point-trail	http://uploads6.wikiart.org/images/albert-bierstadt/study-for-yosemite-valley-glacier-point-trail.jpg
albert-bierstadt_sunglow	http://uploads4.wikiart.org/images/albert-bierstadt/sunglow.jpg
albert-bierstadt_sunlight-and-shadow-1862	http://uploads3.wikiart.org/images/albert-bierstadt/sunlight-and-shadow-1862.jpg
albert-bierstadt_sunlight-and-shadow-study-1855	http://uploads0.wikiart.org/images/albert-bierstadt/sunlight-and-shadow-study-1855.jpg
albert-bierstadt_sunrise	http://uploads4.wikiart.org/images/albert-bierstadt/sunrise.jpg
albert-bierstadt_sunrise-on-the-matterhorn-1875	http://uploads8.wikiart.org/images/albert-bierstadt/sunrise-on-the-matterhorn-1875.jpg
albert-bierstadt_sunset-deer-and-river	http://uploads0.wikiart.org/images/albert-bierstadt/sunset-deer-and-river.jpg
albert-bierstadt_sunset-in-california-yosemite	http://uploads8.wikiart.org/images/albert-bierstadt/sunset-in-california-yosemite.jpg
albert-bierstadt_sunset-in-the-rockies	http://uploads0.wikiart.org/images/albert-bierstadt/sunset-in-the-rockies.jpg
albert-bierstadt_sunset-in-the-yosemite-valley-1869	http://uploads4.wikiart.org/images/albert-bierstadt/sunset-in-the-yosemite-valley-1869.jpg
albert-bierstadt_sunset-on-the-coast-1866	http://uploads3.wikiart.org/images/albert-bierstadt/sunset-on-the-coast-1866.jpg
albert-bierstadt_sunset-on-the-mountain	http://uploads1.wikiart.org/images/albert-bierstadt/sunset-on-the-mountain.jpg
albert-bierstadt_sunset-over-a-mountain-lake	http://uploads6.wikiart.org/images/albert-bierstadt/sunset-over-a-mountain-lake.jpg
albert-bierstadt_sunset-over-the-river	http://uploads0.wikiart.org/images/albert-bierstadt/sunset-over-the-river.jpg
albert-bierstadt_surveyors-wagon-in-the-rockies	http://uploads0.wikiart.org/images/albert-bierstadt/surveyors-wagon-in-the-rockies.jpg
albert-bierstadt_the-ambush-1876	http://uploads3.wikiart.org/images/albert-bierstadt/the-ambush-1876.jpg
albert-bierstadt_the-arch-of-octavius-1858	http://uploads4.wikiart.org/images/albert-bierstadt/the-arch-of-octavius-1858.jpg
albert-bierstadt_the-buffalo-trail	http://uploads5.wikiart.org/images/albert-bierstadt/the-buffalo-trail.jpg
albert-bierstadt_the-campfire	http://uploads0.wikiart.org/images/albert-bierstadt/the-campfire.jpg
albert-bierstadt_the-columbia-river-oregon-1862	http://uploads0.wikiart.org/images/albert-bierstadt/the-columbia-river-oregon-1862.jpg
albert-bierstadt_the-domes-of-the-yosemite-1867	http://uploads0.wikiart.org/images/albert-bierstadt/the-domes-of-the-yosemite-1867.jpg
albert-bierstadt_the-fallen-tree	http://uploads3.wikiart.org/images/albert-bierstadt/the-fallen-tree.jpg
albert-bierstadt_the-falls-1873	http://uploads2.wikiart.org/images/albert-bierstadt/the-falls-1873.jpg
albert-bierstadt_the-fishing-fleet-1862	http://uploads1.wikiart.org/images/albert-bierstadt/the-fishing-fleet-1862.jpg
albert-bierstadt_the-grand-tetons-wyoming	http://uploads3.wikiart.org/images/albert-bierstadt/the-grand-tetons-wyoming.jpg
albert-bierstadt_the-great-trees-mariposa-grove-california-1876	http://uploads7.wikiart.org/images/albert-bierstadt/the-great-trees-mariposa-grove-california-1876.jpg
albert-bierstadt_the-landing-of-columbus-1893	http://uploads7.wikiart.org/images/albert-bierstadt/the-landing-of-columbus-1893.jpg
albert-bierstadt_the-last-of-the-buffalo-1888	http://uploads7.wikiart.org/images/albert-bierstadt/the-last-of-the-buffalo-1888.jpg
albert-bierstadt_the-marina-piccola-capri-1859	http://uploads8.wikiart.org/images/albert-bierstadt/the-marina-piccola-capri-1859.jpg
albert-bierstadt_the-matterhorn	http://uploads2.wikiart.org/images/albert-bierstadt/the-matterhorn.jpg
albert-bierstadt_the-morteratsch-glacier-upper-engadine-valley-pontresina-1895	http://uploads4.wikiart.org/images/albert-bierstadt/the-morteratsch-glacier-upper-engadine-valley-pontresina-1895.jpg
albert-bierstadt_the-mountain-brook-1863	http://uploads2.wikiart.org/images/albert-bierstadt/the-mountain-brook-1863.jpg
albert-bierstadt_the-old-mill-1855	http://uploads5.wikiart.org/images/albert-bierstadt/the-old-mill-1855.jpg
albert-bierstadt_the-oregon-trail-1869	http://uploads0.wikiart.org/images/albert-bierstadt/the-oregon-trail-1869.jpg
albert-bierstadt_the-rocky-mountains-lander-s-peak-1863	http://uploads7.wikiart.org/images/albert-bierstadt/the-rocky-mountains-lander-s-peak-1863.jpg
albert-bierstadt_the-sierra-nevadas	http://uploads6.wikiart.org/images/albert-bierstadt/the-sierra-nevadas.jpg
albert-bierstadt_the-sierras-near-lake-tahoe-1865	http://uploads2.wikiart.org/images/albert-bierstadt/the-sierras-near-lake-tahoe-1865.jpg
albert-bierstadt_the-tahoe-s-lake-1868	http://uploads0.wikiart.org/images/albert-bierstadt/the-tahoe-s-lake-1868.jpg
albert-bierstadt_the-trapper-s-camp-1861	http://uploads2.wikiart.org/images/albert-bierstadt/the-trapper-s-camp-1861.jpg
albert-bierstadt_the-wave	http://uploads5.wikiart.org/images/albert-bierstadt/the-wave.jpg
albert-bierstadt_the-wetterhorn-1857	http://uploads7.wikiart.org/images/albert-bierstadt/the-wetterhorn-1857.jpg
albert-bierstadt_thunderstorm-in-the-rocky-mountains-1859	http://uploads1.wikiart.org/images/albert-bierstadt/thunderstorm-in-the-rocky-mountains-1859.jpg
albert-bierstadt_tropical-landscape	http://uploads6.wikiart.org/images/albert-bierstadt/tropical-landscape.jpg
albert-bierstadt_tropical-landscape-with-fishing-boats-in-bay	http://uploads5.wikiart.org/images/albert-bierstadt/tropical-landscape-with-fishing-boats-in-bay.jpg
albert-bierstadt_twin-peaks-rockies	http://uploads6.wikiart.org/images/albert-bierstadt/twin-peaks-rockies.jpg
albert-bierstadt_valley-of-the-yosemite-1864	http://uploads6.wikiart.org/images/albert-bierstadt/valley-of-the-yosemite-1864.jpg
albert-bierstadt_vernal-falls	http://uploads0.wikiart.org/images/albert-bierstadt/vernal-falls.jpg
albert-bierstadt_view-in-yosemite-valley-1871	http://uploads7.wikiart.org/images/albert-bierstadt/view-in-yosemite-valley-1871.jpg
albert-bierstadt_view-of-chimney-rock-ogalillalh-sioux-village-in-foreground	http://uploads2.wikiart.org/images/albert-bierstadt/view-of-chimney-rock-ogalillalh-sioux-village-in-foreground.jpg
albert-bierstadt_view-of-donner-lake-california-1872	http://uploads5.wikiart.org/images/albert-bierstadt/view-of-donner-lake-california-1872.jpg
albert-bierstadt_view-of-the-grunewald	http://uploads0.wikiart.org/images/albert-bierstadt/view-of-the-grunewald.jpg
albert-bierstadt_wasatch-mountains	http://uploads5.wikiart.org/images/albert-bierstadt/wasatch-mountains.jpg
albert-bierstadt_wasatch-mountains-utah	http://uploads1.wikiart.org/images/albert-bierstadt/wasatch-mountains-utah.jpg
albert-bierstadt_western-kansas-1875	http://uploads7.wikiart.org/images/albert-bierstadt/western-kansas-1875.jpg
albert-bierstadt_western-landscape	http://uploads5.wikiart.org/images/albert-bierstadt/western-landscape.jpg
albert-bierstadt_western-landscape-1871	http://uploads1.wikiart.org/images/albert-bierstadt/western-landscape-1871.jpg
albert-bierstadt_western-trail-the-rockies	http://uploads4.wikiart.org/images/albert-bierstadt/western-trail-the-rockies.jpg
albert-bierstadt_westphalia-1855	http://uploads3.wikiart.org/images/albert-bierstadt/westphalia-1855.jpg
albert-bierstadt_westphalian-landscape-1855	http://uploads5.wikiart.org/images/albert-bierstadt/westphalian-landscape-1855.jpg
albert-bierstadt_wharf-scene	http://uploads8.wikiart.org/images/albert-bierstadt/wharf-scene.jpg
albert-bierstadt_white-horse-and-sunset	http://uploads1.wikiart.org/images/albert-bierstadt/white-horse-and-sunset.jpg
albert-bierstadt_white-mountains-new-hampshire-1863	http://uploads4.wikiart.org/images/albert-bierstadt/white-mountains-new-hampshire-1863.jpg
albert-bierstadt_wind-river-country	http://uploads6.wikiart.org/images/albert-bierstadt/wind-river-country.jpg
albert-bierstadt_wind-river-country-1859	http://uploads2.wikiart.org/images/albert-bierstadt/wind-river-country-1859.jpg
albert-bierstadt_wind-river-country-1860	http://uploads2.wikiart.org/images/albert-bierstadt/wind-river-country-1860.jpg
albert-bierstadt_wind-river-mountains-nebraska-territory-1862	http://uploads5.wikiart.org/images/albert-bierstadt/wind-river-mountains-nebraska-territory-1862.jpg
albert-bierstadt_winter-in-yosemite-valley-1872	http://uploads0.wikiart.org/images/albert-bierstadt/winter-in-yosemite-valley-1872.jpg
albert-bierstadt_wooded-landscape	http://uploads4.wikiart.org/images/albert-bierstadt/wooded-landscape.jpg
albert-bierstadt_wreck-of-the-ancon-in-loring-bay-alaska-1889	http://uploads5.wikiart.org/images/albert-bierstadt/wreck-of-the-ancon-in-loring-bay-alaska-1889.jpg
albert-bierstadt_yellowstone-falls-1881	http://uploads1.wikiart.org/images/albert-bierstadt/yellowstone-falls-1881.jpg
albert-bierstadt_yosemite-1870	http://uploads1.wikiart.org/images/albert-bierstadt/yosemite-1870.jpg
albert-bierstadt_yosemite-camp-kitchen	http://uploads0.wikiart.org/images/albert-bierstadt/yosemite-camp-kitchen.jpg
albert-bierstadt_yosemite-valley	http://uploads3.wikiart.org/images/albert-bierstadt/yosemite-valley.jpg
albert-bierstadt_yosemite-valley-1866	http://uploads8.wikiart.org/images/albert-bierstadt/yosemite-valley-1866.jpg
albert-bierstadt_yosemite-valley-california	http://uploads5.wikiart.org/images/albert-bierstadt/yosemite-valley-california.jpg
albert-bierstadt_yosemite-valley-sunset	http://uploads1.wikiart.org/images/albert-bierstadt/yosemite-valley-sunset.jpg
albert-bierstadt_yosemite-valley-yellowstone-park-1868	http://uploads7.wikiart.org/images/albert-bierstadt/yosemite-valley-yellowstone-park-1868.jpg
albert-bitran_abstract-composition	http://uploads4.wikiart.org/images/albert-bitran/abstract-composition.jpg
albert-bitran_anguilaine-gris-et-rouge-1983	http://uploads5.wikiart.org/images/albert-bitran/anguilaine-gris-et-rouge-1983.jpg
albert-bitran_composition-1971	http://uploads0.wikiart.org/images/albert-bitran/composition-1971.jpg
albert-bitran_composition-bleu-au-dessin-1980	http://uploads6.wikiart.org/images/albert-bitran/composition-bleu-au-dessin-1980.jpg
albert-bitran_moins-visible-1972	http://uploads2.wikiart.org/images/albert-bitran/moins-visible-1972.jpg
albert-bitran_noir-jaune-et-bleu-1991	http://uploads7.wikiart.org/images/albert-bitran/noir-jaune-et-bleu-1991.jpg
albert-bitran_oblique	http://uploads0.wikiart.org/images/albert-bitran/oblique.jpg
albert-bitran_rouges-et-gris-d-t	http://uploads2.wikiart.org/images/albert-bitran/rouges-et-gris-d-t.jpg
albert-bitran_terres-de-silence	http://uploads1.wikiart.org/images/albert-bitran/terres-de-silence.jpg
albert-bitran_untitled-1970	http://uploads6.wikiart.org/images/albert-bitran/untitled-1970.jpg
albert-bitran_untitled-1975	http://uploads6.wikiart.org/images/albert-bitran/untitled-1975.jpg
albert-bloch_blue-eclipse-1955	http://uploads1.wikiart.org/images/albert-bloch/blue-eclipse-1955.jpg
albert-bloch_blue-waterfall-1932	http://uploads3.wikiart.org/images/albert-bloch/blue-waterfall-1932.jpg
albert-bloch_cityscape-with-tower	http://uploads4.wikiart.org/images/albert-bloch/cityscape-with-tower.jpg
albert-bloch_conference	http://uploads3.wikiart.org/images/albert-bloch/conference.jpg
albert-bloch_conversation-1950	http://uploads0.wikiart.org/images/albert-bloch/conversation-1950.jpg
albert-bloch_entombent	http://uploads2.wikiart.org/images/albert-bloch/entombent.jpg
albert-bloch_figures-in-silver-light	http://uploads7.wikiart.org/images/albert-bloch/figures-in-silver-light.jpg
albert-bloch_figures-in-silver-light-study	http://uploads4.wikiart.org/images/albert-bloch/figures-in-silver-light-study.jpg
albert-bloch_garden-glimpse	http://uploads7.wikiart.org/images/albert-bloch/garden-glimpse.jpg
albert-bloch_gethsemane-1948	http://uploads8.wikiart.org/images/albert-bloch/gethsemane-1948.jpg
albert-bloch_group-of-three	http://uploads7.wikiart.org/images/albert-bloch/group-of-three.jpg
albert-bloch_harlequinade-1911	http://uploads1.wikiart.org/images/albert-bloch/harlequinade-1911.jpg
albert-bloch_head-1911	http://uploads2.wikiart.org/images/albert-bloch/head-1911.jpg
albert-bloch_interior	http://uploads1.wikiart.org/images/albert-bloch/interior.jpg
albert-bloch_jordan-1946	http://uploads4.wikiart.org/images/albert-bloch/jordan-1946.jpg
albert-bloch_lamentation	http://uploads4.wikiart.org/images/albert-bloch/lamentation.jpg
albert-bloch_lied-i-1914	http://uploads4.wikiart.org/images/albert-bloch/lied-i-1914.jpg
albert-bloch_masked-portrait-georg-trakl-1943	http://uploads7.wikiart.org/images/albert-bloch/masked-portrait-georg-trakl-1943.jpg
albert-bloch_metamorphosis-1948	http://uploads1.wikiart.org/images/albert-bloch/metamorphosis-1948.jpg
albert-bloch_mountain	http://uploads1.wikiart.org/images/albert-bloch/mountain.jpg
albert-bloch_night-ii-1914	http://uploads6.wikiart.org/images/albert-bloch/night-ii-1914.jpg
albert-bloch_night-in-the-valley-1917	http://uploads8.wikiart.org/images/albert-bloch/night-in-the-valley-1917.jpg
albert-bloch_night-v-1917	http://uploads5.wikiart.org/images/albert-bloch/night-v-1917.jpg
albert-bloch_old-graverayd-1940	http://uploads2.wikiart.org/images/albert-bloch/old-graverayd-1940.jpg
albert-bloch_passing-train	http://uploads6.wikiart.org/images/albert-bloch/passing-train.jpg
albert-bloch_pilgrims-in-the-snow-1925	http://uploads8.wikiart.org/images/albert-bloch/pilgrims-in-the-snow-1925.jpg
albert-bloch_piping-pierrot	http://uploads7.wikiart.org/images/albert-bloch/piping-pierrot.jpg
albert-bloch_portrait-of-a-boy	http://uploads1.wikiart.org/images/albert-bloch/portrait-of-a-boy.jpg
albert-bloch_portrait-of-a-man-1911	http://uploads6.wikiart.org/images/albert-bloch/portrait-of-a-man-1911.jpg
albert-bloch_prize-fight	http://uploads4.wikiart.org/images/albert-bloch/prize-fight.jpg
albert-bloch_procession-with-the-cross	http://uploads0.wikiart.org/images/albert-bloch/procession-with-the-cross.jpg
albert-bloch_prodigal-1959	http://uploads5.wikiart.org/images/albert-bloch/prodigal-1959.jpg
albert-bloch_reclining-figure	http://uploads0.wikiart.org/images/albert-bloch/reclining-figure.jpg
albert-bloch_souvenir-1921	http://uploads6.wikiart.org/images/albert-bloch/souvenir-1921.jpg
albert-bloch_study-of-shape-and-color-9-with-railway-bridge	http://uploads3.wikiart.org/images/albert-bloch/study-of-shape-and-color-9-with-railway-bridge.jpg
albert-bloch_summer-night-1913	http://uploads1.wikiart.org/images/albert-bloch/summer-night-1913.jpg
albert-bloch_the-blind-man-1942	http://uploads2.wikiart.org/images/albert-bloch/the-blind-man-1942.jpg
albert-bloch_the-dancer-ragtime-1911	http://uploads7.wikiart.org/images/albert-bloch/the-dancer-ragtime-1911.jpg
albert-bloch_the-four-pierrots-1912	http://uploads6.wikiart.org/images/albert-bloch/the-four-pierrots-1912.jpg
albert-bloch_the-green-dress-1913	http://uploads4.wikiart.org/images/albert-bloch/the-green-dress-1913.jpg
albert-bloch_the-grieving-women	http://uploads2.wikiart.org/images/albert-bloch/the-grieving-women.jpg
albert-bloch_the-house-next-door-1934	http://uploads8.wikiart.org/images/albert-bloch/the-house-next-door-1934.jpg
albert-bloch_the-three-pierrots-no-2-1911	http://uploads3.wikiart.org/images/albert-bloch/the-three-pierrots-no-2-1911.jpg
albert-bloch_three-pierrots-and-harlequin-1914	http://uploads8.wikiart.org/images/albert-bloch/three-pierrots-and-harlequin-1914.jpg
albert-bloch_two-seated-nudes	http://uploads0.wikiart.org/images/albert-bloch/two-seated-nudes.jpg
albert-bloch_veranda	http://uploads0.wikiart.org/images/albert-bloch/veranda.jpg
albert-bloch_vision-in-a-summer-night-1951	http://uploads4.wikiart.org/images/albert-bloch/vision-in-a-summer-night-1951.jpg
albert-bloch_walk-to-emmaus-1938	http://uploads2.wikiart.org/images/albert-bloch/walk-to-emmaus-1938.jpg
albert-bloch_winter	http://uploads8.wikiart.org/images/albert-bloch/winter.jpg
albert-bloch_winter-in-the-dead-wood-1938	http://uploads3.wikiart.org/images/albert-bloch/winter-in-the-dead-wood-1938.jpg
albert-dubois-pillet_ankerplaats-1885	http://uploads7.wikiart.org/images/albert-dubois-pillet/ankerplaats-1885.jpg
albert-dubois-pillet_bouquet-de-roses-dans-un-vase-1885	http://uploads8.wikiart.org/images/albert-dubois-pillet/bouquet-de-roses-dans-un-vase-1885.jpg
albert-dubois-pillet_enfant-mort-detail-1881	http://uploads6.wikiart.org/images/albert-dubois-pillet/enfant-mort-detail-1881.jpg
albert-dubois-pillet_la-dame-la-robe-blanche-1886	http://uploads2.wikiart.org/images/albert-dubois-pillet/la-dame-la-robe-blanche-1886.jpg
albert-dubois-pillet_landscape-with-a-lock-1885	http://uploads8.wikiart.org/images/albert-dubois-pillet/landscape-with-a-lock-1885.jpg
albert-dubois-pillet_landscape-with-lock-1886	http://uploads7.wikiart.org/images/albert-dubois-pillet/landscape-with-lock-1886.jpg
albert-dubois-pillet_le-puy-in-the-snow-1889	http://uploads6.wikiart.org/images/albert-dubois-pillet/le-puy-in-the-snow-1889.jpg
albert-dubois-pillet_le-puy-the-sunny-plaza-1890	http://uploads1.wikiart.org/images/albert-dubois-pillet/le-puy-the-sunny-plaza-1890.jpg
albert-dubois-pillet_little-circus-camp	http://uploads1.wikiart.org/images/albert-dubois-pillet/little-circus-camp.jpg
albert-dubois-pillet_madame-bouchet-et-ses-filles	http://uploads2.wikiart.org/images/albert-dubois-pillet/madame-bouchet-et-ses-filles.jpg
albert-dubois-pillet_portrait-of-monsieur-pool-1887	http://uploads4.wikiart.org/images/albert-dubois-pillet/portrait-of-monsieur-pool-1887.jpg
albert-dubois-pillet_rouen-la-seine-et-les-collines-canteleu-1887	http://uploads0.wikiart.org/images/albert-dubois-pillet/rouen-la-seine-et-les-collines-canteleu-1887.jpg
albert-dubois-pillet_saint-michel-d-aiguilhe-haute-loire-under-snow-1890	http://uploads6.wikiart.org/images/albert-dubois-pillet/saint-michel-d-aiguilhe-haute-loire-under-snow-1890.jpg
albert-dubois-pillet_stilleven-met-vis-1885	http://uploads5.wikiart.org/images/albert-dubois-pillet/stilleven-met-vis-1885.jpg
albert-dubois-pillet_the-banks-of-the-marne-at-dawn-1888	http://uploads0.wikiart.org/images/albert-dubois-pillet/the-banks-of-the-marne-at-dawn-1888.jpg
albert-dubois-pillet_the-marne-at-dawn	http://uploads0.wikiart.org/images/albert-dubois-pillet/the-marne-at-dawn.jpg
albert-dubois-pillet_the-towers-saint-sulpice-1887	http://uploads3.wikiart.org/images/albert-dubois-pillet/the-towers-saint-sulpice-1887.jpg
albert-dubois-pillet_trois-p-niches-amar-es-aux-abords-d-une-ville-industrielle-1886	http://uploads1.wikiart.org/images/albert-dubois-pillet/trois-p-niches-amar-es-aux-abords-d-une-ville-industrielle-1886.jpg
albert-dubois-pillet_trois-p-niches-amarr-es-aux-abords-d-une-ville-industrielle-1886	http://uploads2.wikiart.org/images/albert-dubois-pillet/trois-p-niches-amarr-es-aux-abords-d-une-ville-industrielle-1886.jpg
albert-dubois-pillet_vue-de-paris-1885	http://uploads0.wikiart.org/images/albert-dubois-pillet/vue-de-paris-1885.jpg
albert-dubois-pillet_winter-landscape-1885	http://uploads3.wikiart.org/images/albert-dubois-pillet/winter-landscape-1885.jpg
albert-gleizes_acrobats-1916	http://uploads8.wikiart.org/images/albert-gleizes/acrobats-1916.jpg
albert-gleizes_arabesque-brush-or-cubist-composition-1952	http://uploads1.wikiart.org/images/albert-gleizes/arabesque-brush-or-cubist-composition-1952.jpg
albert-gleizes_composition-1928	http://uploads1.wikiart.org/images/albert-gleizes/composition-1928.jpg
albert-gleizes_composition-for-jazz-1915	http://uploads1.wikiart.org/images/albert-gleizes/composition-for-jazz-1915.jpg
albert-gleizes_femme-cubiste-1921	http://uploads3.wikiart.org/images/albert-gleizes/femme-cubiste-1921.jpg
albert-gleizes_femmes-cousant-1913	http://uploads5.wikiart.org/images/albert-gleizes/femmes-cousant-1913.jpg
albert-gleizes_figure-cubiste-1921	http://uploads4.wikiart.org/images/albert-gleizes/figure-cubiste-1921.jpg
albert-gleizes_houses-in-a-valley-1910	http://uploads8.wikiart.org/images/albert-gleizes/houses-in-a-valley-1910.jpg
albert-gleizes_landscape-with-bridge-and-viaduct-1910	http://uploads5.wikiart.org/images/albert-gleizes/landscape-with-bridge-and-viaduct-1910.jpg
albert-gleizes_landscape-with-chimneys-1913	http://uploads4.wikiart.org/images/albert-gleizes/landscape-with-chimneys-1913.jpg
albert-gleizes_landscape-with-mill	http://uploads5.wikiart.org/images/albert-gleizes/landscape-with-mill.jpg
albert-gleizes_man-on-a-balcony-portrait-of-dr-th-o-morinaud-1912	http://uploads8.wikiart.org/images/albert-gleizes/man-on-a-balcony-portrait-of-dr-th-o-morinaud-1912.jpg
albert-gleizes_new-york-1915	http://uploads7.wikiart.org/images/albert-gleizes/new-york-1915.jpg
albert-gleizes_portrait-de-jacques-nayral-1911	http://uploads7.wikiart.org/images/albert-gleizes/portrait-de-jacques-nayral-1911.jpg
albert-gleizes_portrait-de-miss-bessie-baver	http://uploads6.wikiart.org/images/albert-gleizes/portrait-de-miss-bessie-baver.jpg
albert-gleizes_portrait-of-igor-stravinsky-1914	http://uploads8.wikiart.org/images/albert-gleizes/portrait-of-igor-stravinsky-1914.jpg
albert-gleizes_sitting-nude-1909	http://uploads3.wikiart.org/images/albert-gleizes/sitting-nude-1909.jpg
albert-gleizes_tarrytown	http://uploads4.wikiart.org/images/albert-gleizes/tarrytown.jpg
albert-gleizes_the-schoolboy-1924	http://uploads4.wikiart.org/images/albert-gleizes/the-schoolboy-1924.jpg
albert-gleizes_the-swimmers-1912	http://uploads3.wikiart.org/images/albert-gleizes/the-swimmers-1912.jpg
albert-gleizes_two-women-seated-by-a-window-1914	http://uploads0.wikiart.org/images/albert-gleizes/two-women-seated-by-a-window-1914.jpg
albert-gleizes_untitled-1	http://uploads5.wikiart.org/images/albert-gleizes/untitled-1.jpg
albert-gleizes_untitled-2	http://uploads5.wikiart.org/images/albert-gleizes/untitled-2.jpg
albert-gleizes_untitled-3	http://uploads5.wikiart.org/images/albert-gleizes/untitled-3.jpg
albert-gleizes_untitled-4	http://uploads5.wikiart.org/images/albert-gleizes/untitled-4.jpg
albert-gleizes_untitled-6	http://uploads5.wikiart.org/images/albert-gleizes/untitled-6.jpg
albert-gleizes_untitled-7	http://uploads5.wikiart.org/images/albert-gleizes/untitled-7.jpg
albert-gleizes_vers-le-port	http://uploads7.wikiart.org/images/albert-gleizes/vers-le-port.jpg
albert-huie_crop-time-1955	http://uploads5.wikiart.org/images/albert-huie/crop-time-1955.jpg
albert-huie_family	http://uploads6.wikiart.org/images/albert-huie/family.jpg
albert-huie_houses-on-stilts-with-fishermen	http://uploads4.wikiart.org/images/albert-huie/houses-on-stilts-with-fishermen.jpg
albert-huie_monday-morning	http://uploads6.wikiart.org/images/albert-huie/monday-morning.jpg
albert-huie_noon-1943	http://uploads0.wikiart.org/images/albert-huie/noon-1943.jpg
albert-huie_pocomania	http://uploads0.wikiart.org/images/albert-huie/pocomania.jpg
albert-huie_quiet-corner-gordon-town-1958	http://uploads2.wikiart.org/images/albert-huie/quiet-corner-gordon-town-1958.jpg
albert-huie_quiet-sunday-ocho-rios-jamaica	http://uploads3.wikiart.org/images/albert-huie/quiet-sunday-ocho-rios-jamaica.jpg
albert-huie_roselle-waterfalls	http://uploads0.wikiart.org/images/albert-huie/roselle-waterfalls.jpg
albert-huie_self-portrait-1943	http://uploads1.wikiart.org/images/albert-huie/self-portrait-1943.jpg
albert-huie_sorrel	http://uploads7.wikiart.org/images/albert-huie/sorrel.jpg
albert-huie_the-counting-lesson-1938	http://uploads6.wikiart.org/images/albert-huie/the-counting-lesson-1938.jpg
albert-huie_the-vendor-1939	http://uploads6.wikiart.org/images/albert-huie/the-vendor-1939.jpg
albert-huie_the-water-carrier	http://uploads8.wikiart.org/images/albert-huie/the-water-carrier.jpg
albert-huie_untitled-portrait	http://uploads8.wikiart.org/images/albert-huie/untitled-portrait.jpg
albert-irvin_alba-1987	http://uploads2.wikiart.org/images/albert-irvin/alba-1987.jpg
albert-irvin_empress-1982	http://uploads5.wikiart.org/images/albert-irvin/empress-1982.jpg
albert-irvin_festival-1983	http://uploads5.wikiart.org/images/albert-irvin/festival-1983.jpg
albert-irvin_flodden-1978	http://uploads5.wikiart.org/images/albert-irvin/flodden-1978.jpg
albert-irvin_orlando-1980	http://uploads4.wikiart.org/images/albert-irvin/orlando-1980.jpg
albert-irvin_parade-1974	http://uploads3.wikiart.org/images/albert-irvin/parade-1974.jpg
albert-irvin_paradise-1979	http://uploads5.wikiart.org/images/albert-irvin/paradise-1979.jpg
albert-irvin_pomona-1991	http://uploads3.wikiart.org/images/albert-irvin/pomona-1991.jpg
albert-irvin_renfrew-1983	http://uploads4.wikiart.org/images/albert-irvin/renfrew-1983.jpg
albert-irvin_seneca-1979	http://uploads3.wikiart.org/images/albert-irvin/seneca-1979.jpg
albert-irvin_st-germain-1995	http://uploads8.wikiart.org/images/albert-irvin/st-germain-1995.jpg
albert-irvin_woolhara-1986	http://uploads5.wikiart.org/images/albert-irvin/woolhara-1986.jpg
albert-joseph-moore_a-garden-1869	http://uploads4.wikiart.org/images/albert-joseph-moore/a-garden-1869.jpg
albert-joseph-moore_a-garland-1888	http://uploads4.wikiart.org/images/albert-joseph-moore/a-garland-1888.jpg
albert-joseph-moore_a-musician	http://uploads1.wikiart.org/images/albert-joseph-moore/a-musician.jpg
albert-joseph-moore_a-reader	http://uploads8.wikiart.org/images/albert-joseph-moore/a-reader.jpg
albert-joseph-moore_a-reverie-1892	http://uploads5.wikiart.org/images/albert-joseph-moore/a-reverie-1892.jpg
albert-joseph-moore_a-sleeping-girl	http://uploads6.wikiart.org/images/albert-joseph-moore/a-sleeping-girl.jpg
albert-joseph-moore_a-study-in-yellow	http://uploads8.wikiart.org/images/albert-joseph-moore/a-study-in-yellow.jpg
albert-joseph-moore_a-venus-1869	http://uploads3.wikiart.org/images/albert-joseph-moore/a-venus-1869.jpg
albert-joseph-moore_a-workbasket-1879	http://uploads8.wikiart.org/images/albert-joseph-moore/a-workbasket-1879.jpg
albert-joseph-moore_an-idyll-1893	http://uploads4.wikiart.org/images/albert-joseph-moore/an-idyll-1893.jpg
albert-joseph-moore_an-open-book	http://uploads2.wikiart.org/images/albert-joseph-moore/an-open-book.jpg
albert-joseph-moore_apples-1875	http://uploads2.wikiart.org/images/albert-joseph-moore/apples-1875.jpg
albert-joseph-moore_apricots-1866	http://uploads4.wikiart.org/images/albert-joseph-moore/apricots-1866.jpg
albert-joseph-moore_azaleas	http://uploads7.wikiart.org/images/albert-joseph-moore/azaleas.jpg
albert-joseph-moore_blossoms	http://uploads8.wikiart.org/images/albert-joseph-moore/blossoms.jpg
albert-joseph-moore_dancing-girl-resting	http://uploads2.wikiart.org/images/albert-joseph-moore/dancing-girl-resting.jpg
albert-joseph-moore_elijah-s-sacrifice-1863	http://uploads5.wikiart.org/images/albert-joseph-moore/elijah-s-sacrifice-1863.jpg
albert-joseph-moore_hairpins	http://uploads8.wikiart.org/images/albert-joseph-moore/hairpins.jpg
albert-joseph-moore_jasmine-1893	http://uploads3.wikiart.org/images/albert-joseph-moore/jasmine-1893.jpg
albert-joseph-moore_pansies	http://uploads7.wikiart.org/images/albert-joseph-moore/pansies.jpg
albert-joseph-moore_pomegranates-1866	http://uploads8.wikiart.org/images/albert-joseph-moore/pomegranates-1866.jpg
albert-joseph-moore_sapphires-1877	http://uploads5.wikiart.org/images/albert-joseph-moore/sapphires-1877.jpg
albert-joseph-moore_seagulls	http://uploads8.wikiart.org/images/albert-joseph-moore/seagulls.jpg
albert-joseph-moore_seashells	http://uploads0.wikiart.org/images/albert-joseph-moore/seashells.jpg
albert-joseph-moore_shuttlecock	http://uploads2.wikiart.org/images/albert-joseph-moore/shuttlecock.jpg
albert-joseph-moore_silver	http://uploads6.wikiart.org/images/albert-joseph-moore/silver.jpg
albert-joseph-moore_study-for-birds	http://uploads6.wikiart.org/images/albert-joseph-moore/study-for-birds.jpg
albert-joseph-moore_study-of-two-female-figures	http://uploads0.wikiart.org/images/albert-joseph-moore/study-of-two-female-figures.jpg
albert-joseph-moore_the-end-of-the-story-1877	http://uploads7.wikiart.org/images/albert-joseph-moore/the-end-of-the-story-1877.jpg
albert-joseph-moore_the-gilded-fan	http://uploads5.wikiart.org/images/albert-joseph-moore/the-gilded-fan.jpg
albert-joseph-moore_the-mother-of-sisera-looked-out-a-window-1861	http://uploads0.wikiart.org/images/albert-joseph-moore/the-mother-of-sisera-looked-out-a-window-1861.jpg
albert-joseph-moore_the-shulamite	http://uploads4.wikiart.org/images/albert-joseph-moore/the-shulamite.jpg
albert-joseph-moore_topaz-1879	http://uploads1.wikiart.org/images/albert-joseph-moore/topaz-1879.jpg
albert-joseph-moore_william-connal-jr-esq-of-solsgirth-1883	http://uploads3.wikiart.org/images/albert-joseph-moore/william-connal-jr-esq-of-solsgirth-1883.jpg
albert-marquet_a-horse-in-marseille-1916	http://uploads1.wikiart.org/images/albert-marquet/a-horse-in-marseille-1916.jpg
albert-marquet_assouan-morning	http://uploads1.wikiart.org/images/albert-marquet/assouan-morning.jpg
albert-marquet_banks-of-the-seine-paris-1896	http://uploads6.wikiart.org/images/albert-marquet/banks-of-the-seine-paris-1896.jpg
albert-marquet_bay-of-naples-1908	http://uploads4.wikiart.org/images/albert-marquet/bay-of-naples-1908.jpg
albert-marquet_bouquet-of-flowers-1898	http://uploads0.wikiart.org/images/albert-marquet/bouquet-of-flowers-1898.jpg
albert-marquet_carnival-on-the-beach-1906	http://uploads3.wikiart.org/images/albert-marquet/carnival-on-the-beach-1906.jpg
albert-marquet_embankments-of-the-seine-in-paris-1907	http://uploads6.wikiart.org/images/albert-marquet/embankments-of-the-seine-in-paris-1907.jpg
albert-marquet_farmyard-at-la-percaillerie-normandy-1901	http://uploads0.wikiart.org/images/albert-marquet/farmyard-at-la-percaillerie-normandy-1901.jpg
albert-marquet_fruit-knife-and-napkin-1898	http://uploads4.wikiart.org/images/albert-marquet/fruit-knife-and-napkin-1898.jpg
albert-marquet_harbor-of-menton-1905	http://uploads7.wikiart.org/images/albert-marquet/harbor-of-menton-1905.jpg
albert-marquet_house-at-saint-tropez-1905	http://uploads3.wikiart.org/images/albert-marquet/house-at-saint-tropez-1905.jpg
albert-marquet_july-14th-at-havre-1906	http://uploads0.wikiart.org/images/albert-marquet/july-14th-at-havre-1906.jpg
albert-marquet_le-havre-1911	http://uploads8.wikiart.org/images/albert-marquet/le-havre-1911.jpg
albert-marquet_le-jardin-du-luxembourg	http://uploads8.wikiart.org/images/albert-marquet/le-jardin-du-luxembourg.jpg
albert-marquet_life-class-at-the-cole-des-beaux-arts-fauvist-nude-1898	http://uploads5.wikiart.org/images/albert-marquet/life-class-at-the-cole-des-beaux-arts-fauvist-nude-1898.jpg
albert-marquet_notre-dame-in-winter-1902	http://uploads2.wikiart.org/images/albert-marquet/notre-dame-in-winter-1902.jpg
albert-marquet_outskirts-of-paris-1905	http://uploads0.wikiart.org/images/albert-marquet/outskirts-of-paris-1905.jpg
albert-marquet_port-of-marseilles-1916	http://uploads0.wikiart.org/images/albert-marquet/port-of-marseilles-1916.jpg
albert-marquet_posters-at-trouville-1906	http://uploads2.wikiart.org/images/albert-marquet/posters-at-trouville-1906.jpg
albert-marquet_river-scene	http://uploads5.wikiart.org/images/albert-marquet/river-scene.jpg
albert-marquet_self-portrait-1904	http://uploads3.wikiart.org/images/albert-marquet/self-portrait-1904.jpg
albert-marquet_street-lamp-arcueil-1899	http://uploads1.wikiart.org/images/albert-marquet/street-lamp-arcueil-1899.jpg
albert-marquet_the-artist-s-mother-1906	http://uploads1.wikiart.org/images/albert-marquet/the-artist-s-mother-1906.jpg
albert-marquet_the-beach-at-f-camp-1906	http://uploads1.wikiart.org/images/albert-marquet/the-beach-at-f-camp-1906.jpg
albert-marquet_the-beach-at-sainte-adresse-1906	http://uploads8.wikiart.org/images/albert-marquet/the-beach-at-sainte-adresse-1906.jpg
albert-marquet_the-pont-neuf-1906	http://uploads3.wikiart.org/images/albert-marquet/the-pont-neuf-1906.jpg
albert-marquet_the-pont-saint-michel-and-notre-dame-1905	http://uploads0.wikiart.org/images/albert-marquet/the-pont-saint-michel-and-notre-dame-1905.jpg
albert-marquet_the-port-le-havre-1906	http://uploads8.wikiart.org/images/albert-marquet/the-port-le-havre-1906.jpg
albert-marquet_the-port-of-algiers-with-haze-1943	http://uploads2.wikiart.org/images/albert-marquet/the-port-of-algiers-with-haze-1943.jpg
albert-marquet_unloading-sand-1902	http://uploads5.wikiart.org/images/albert-marquet/unloading-sand-1902.jpg
albert-oehlen_black-rationality-1982	http://uploads6.wikiart.org/images/albert-oehlen/black-rationality-1982.jpg
albert-oehlen_dj-techno-2001	http://uploads7.wikiart.org/images/albert-oehlen/dj-techno-2001.jpg
albert-oehlen_fibreglass-scroll-2004	http://uploads6.wikiart.org/images/albert-oehlen/fibreglass-scroll-2004.jpg
albert-oehlen_interior-1998	http://uploads6.wikiart.org/images/albert-oehlen/interior-1998.jpg
albert-oehlen_mirage-of-steel-2003	http://uploads4.wikiart.org/images/albert-oehlen/mirage-of-steel-2003.jpg
albert-oehlen_peon-1996	http://uploads2.wikiart.org/images/albert-oehlen/peon-1996.jpg
albert-oehlen_situation-collaboration-with-jonathan-meese-2003	http://uploads5.wikiart.org/images/albert-oehlen/situation-collaboration-with-jonathan-meese-2003.jpg
albert-oehlen_titanium-cat-with-laboratory-tested-animal-1999	http://uploads4.wikiart.org/images/albert-oehlen/titanium-cat-with-laboratory-tested-animal-1999.jpg
albert-oehlen_untitled-1989-1	http://uploads8.wikiart.org/images/albert-oehlen/untitled-1989-1.jpg
albert-pinkham-ryder_a-country-girl-1905	http://uploads2.wikiart.org/images/albert-pinkham-ryder/a-country-girl-1905.jpg
albert-pinkham-ryder_childe-harold-s-pilgrimage-1895	http://uploads5.wikiart.org/images/albert-pinkham-ryder/childe-harold-s-pilgrimage-1895.jpg
albert-pinkham-ryder_dancing-dryads-1879	http://uploads2.wikiart.org/images/albert-pinkham-ryder/dancing-dryads-1879.jpg
albert-pinkham-ryder_flying-dutchman-1887	http://uploads3.wikiart.org/images/albert-pinkham-ryder/flying-dutchman-1887.jpg
albert-pinkham-ryder_in-the-stable-1900	http://uploads1.wikiart.org/images/albert-pinkham-ryder/in-the-stable-1900.jpg
albert-pinkham-ryder_jonah-1895	http://uploads2.wikiart.org/images/albert-pinkham-ryder/jonah-1895.jpg
albert-pinkham-ryder_king-cophetua-and-the-beggar-maid-1906	http://uploads3.wikiart.org/images/albert-pinkham-ryder/king-cophetua-and-the-beggar-maid-1906.jpg
albert-pinkham-ryder_landscape	http://uploads1.wikiart.org/images/albert-pinkham-ryder/landscape.jpg
albert-pinkham-ryder_landscape-with-trees-and-cattle-1895	http://uploads1.wikiart.org/images/albert-pinkham-ryder/landscape-with-trees-and-cattle-1895.jpg
albert-pinkham-ryder_lord-ullin-s-daughter-1905	http://uploads0.wikiart.org/images/albert-pinkham-ryder/lord-ullin-s-daughter-1905.jpg
albert-pinkham-ryder_lorelei	http://uploads8.wikiart.org/images/albert-pinkham-ryder/lorelei.jpg
albert-pinkham-ryder_moonlight-1887	http://uploads6.wikiart.org/images/albert-pinkham-ryder/moonlight-1887.jpg
albert-pinkham-ryder_mother-and-child	http://uploads8.wikiart.org/images/albert-pinkham-ryder/mother-and-child.jpg
albert-pinkham-ryder_pegasus-departing-1901	http://uploads5.wikiart.org/images/albert-pinkham-ryder/pegasus-departing-1901.jpg
albert-pinkham-ryder_perrette-1890	http://uploads5.wikiart.org/images/albert-pinkham-ryder/perrette-1890.jpg
albert-pinkham-ryder_siegfried-and-the-rhine-maidens-1891	http://uploads1.wikiart.org/images/albert-pinkham-ryder/siegfried-and-the-rhine-maidens-1891.jpg
albert-pinkham-ryder_spirit-of-autumn-1875	http://uploads4.wikiart.org/images/albert-pinkham-ryder/spirit-of-autumn-1875.jpg
albert-pinkham-ryder_the-farmyard	http://uploads4.wikiart.org/images/albert-pinkham-ryder/the-farmyard.jpg
albert-pinkham-ryder_the-old-mill-by-moonlight-1885	http://uploads4.wikiart.org/images/albert-pinkham-ryder/the-old-mill-by-moonlight-1885.jpg
albert-pinkham-ryder_the-pond	http://uploads0.wikiart.org/images/albert-pinkham-ryder/the-pond.jpg
albert-pinkham-ryder_the-race-track-death-on-a-pale-horse-1900	http://uploads6.wikiart.org/images/albert-pinkham-ryder/the-race-track-death-on-a-pale-horse-1900.jpg
albert-pinkham-ryder_the-tempest	http://uploads3.wikiart.org/images/albert-pinkham-ryder/the-tempest.jpg
albert-rafols-casamada_barcelona-triangle-1987	http://uploads8.wikiart.org/images/albert-rafols-casamada/barcelona-triangle-1987.jpg
albert-rafols-casamada_blau-antic-1990	http://uploads8.wikiart.org/images/albert-rafols-casamada/blau-antic-1990.jpg
albert-rafols-casamada_blau-profund-1858	http://uploads1.wikiart.org/images/albert-rafols-casamada/blau-profund-1858.jpg
albert-rafols-casamada_esclats-1995	http://uploads5.wikiart.org/images/albert-rafols-casamada/esclats-1995.jpg
albert-rafols-casamada_fruites-d-estiu-2004	http://uploads5.wikiart.org/images/albert-rafols-casamada/fruites-d-estiu-2004.jpg
albert-rafols-casamada_los-elementos-ii-aire-1989	http://uploads1.wikiart.org/images/albert-rafols-casamada/los-elementos-ii-aire-1989.jpg
albert-rafols-casamada_los-elementos-iii-tierra-1989	http://uploads4.wikiart.org/images/albert-rafols-casamada/los-elementos-iii-tierra-1989.jpg
albert-rafols-casamada_los-elementos-iv-agua-1989	http://uploads1.wikiart.org/images/albert-rafols-casamada/los-elementos-iv-agua-1989.jpg
albert-rafols-casamada_marea-baja	http://uploads3.wikiart.org/images/albert-rafols-casamada/marea-baja.jpg
albert-rafols-casamada_objects-on-ochre-1989	http://uploads5.wikiart.org/images/albert-rafols-casamada/objects-on-ochre-1989.jpg
albert-rafols-casamada_paisajo-1960	http://uploads5.wikiart.org/images/albert-rafols-casamada/paisajo-1960.jpg
albert-rafols-casamada_unknown-title	http://uploads7.wikiart.org/images/albert-rafols-casamada/unknown-title.jpg
albert-rafols-casamada_unknown-title-1	http://uploads0.wikiart.org/images/albert-rafols-casamada/unknown-title-1.jpg
albert-rafols-casamada_unknown-title-10	http://uploads0.wikiart.org/images/albert-rafols-casamada/unknown-title-10.jpg
albert-rafols-casamada_unknown-title-2	http://uploads8.wikiart.org/images/albert-rafols-casamada/unknown-title-2.jpg
albert-rafols-casamada_unknown-title-3	http://uploads8.wikiart.org/images/albert-rafols-casamada/unknown-title-3.jpg
albert-rafols-casamada_unknown-title-5	http://uploads8.wikiart.org/images/albert-rafols-casamada/unknown-title-5.jpg
albert-rafols-casamada_unknown-title-6	http://uploads8.wikiart.org/images/albert-rafols-casamada/unknown-title-6.jpg
albert-rafols-casamada_untitled-1960	http://uploads6.wikiart.org/images/albert-rafols-casamada/untitled-1960.jpg
albert-rafols-casamada_untitled-1979	http://uploads6.wikiart.org/images/albert-rafols-casamada/untitled-1979.jpg
albert-rafols-casamada_untitled-2003	http://uploads6.wikiart.org/images/albert-rafols-casamada/untitled-2003.jpg
albert-trachsel_berglandschaft-1930	http://uploads5.wikiart.org/images/albert-trachsel/berglandschaft-1930.jpg
albert-trachsel_dream-landscape-with-a-group-of-trees-1906	http://uploads1.wikiart.org/images/albert-trachsel/dream-landscape-with-a-group-of-trees-1906.jpg
albert-trachsel_droomlandschap-1905	http://uploads6.wikiart.org/images/albert-trachsel/droomlandschap-1905.jpg
albert-trachsel_elsinor	http://uploads2.wikiart.org/images/albert-trachsel/elsinor.jpg
albert-trachsel_landschaft-mit-freistehender-weide-1929	http://uploads8.wikiart.org/images/albert-trachsel/landschaft-mit-freistehender-weide-1929.jpg
albert-trachsel_paesaggio-da-sogno-1907	http://uploads1.wikiart.org/images/albert-trachsel/paesaggio-da-sogno-1907.jpg
albert-trachsel_still-life-with-dahlias-1819	http://uploads5.wikiart.org/images/albert-trachsel/still-life-with-dahlias-1819.jpg
alberto-biasi_attraverso-senza-toccare-1982	http://uploads4.wikiart.org/images/alberto-biasi/attraverso-senza-toccare-1982.jpg
alberto-biasi_dinamica-ottica-1989	http://uploads4.wikiart.org/images/alberto-biasi/dinamica-ottica-1989.jpg
alberto-biasi_dis-torsione-1971	http://uploads1.wikiart.org/images/alberto-biasi/dis-torsione-1971.jpg
alberto-biasi_gocce-1975	http://uploads3.wikiart.org/images/alberto-biasi/gocce-1975.jpg
alberto-biasi_gocce-in-gabbia-1964	http://uploads4.wikiart.org/images/alberto-biasi/gocce-in-gabbia-1964.jpg
alberto-biasi_palla-cangiante-n-2-1998	http://uploads8.wikiart.org/images/alberto-biasi/palla-cangiante-n-2-1998.jpg
alberto-biasi_politipo-1975	http://uploads7.wikiart.org/images/alberto-biasi/politipo-1975.jpg
alberto-biasi_polyptych-m-1968	http://uploads0.wikiart.org/images/alberto-biasi/polyptych-m-1968.jpg
alberto-biasi_proiezione-di-luce-e-ombre-1961	http://uploads6.wikiart.org/images/alberto-biasi/proiezione-di-luce-e-ombre-1961.jpg
alberto-biasi_ritratto-di-g-1990	http://uploads3.wikiart.org/images/alberto-biasi/ritratto-di-g-1990.jpg
alberto-biasi_scudo-dinamico-1962	http://uploads3.wikiart.org/images/alberto-biasi/scudo-dinamico-1962.jpg
alberto-biasi_untitled-1985	http://uploads7.wikiart.org/images/alberto-biasi/untitled-1985.jpg
alberto-burri_combustion-1961	http://uploads0.wikiart.org/images/alberto-burri/combustion-1961.jpg
alberto-burri_combustione-1957	http://uploads1.wikiart.org/images/alberto-burri/combustione-1957.jpg
alberto-burri_cover-for-17-variazioni-su-temi-proposti-per-una-pura-ideologia-fonetica-1955	http://uploads7.wikiart.org/images/alberto-burri/cover-for-17-variazioni-su-temi-proposti-per-una-pura-ideologia-fonetica-1955.jpg
alberto-burri_cretto-grande-bianco-1982	http://uploads0.wikiart.org/images/alberto-burri/cretto-grande-bianco-1982.jpg
alberto-burri_iron-1960	http://uploads2.wikiart.org/images/alberto-burri/iron-1960.jpg
alberto-burri_plate-from-17-variazioni-su-temi-proposti-per-una-pura-ideologia-fonetica-1955	http://uploads8.wikiart.org/images/alberto-burri/plate-from-17-variazioni-su-temi-proposti-per-una-pura-ideologia-fonetica-1955.jpg
alberto-burri_plate-from-17-variazioni-su-temi-proposti-per-una-pura-ideologia-fonetica-1955-1	http://uploads1.wikiart.org/images/alberto-burri/plate-from-17-variazioni-su-temi-proposti-per-una-pura-ideologia-fonetica-1955-1.jpg
alberto-burri_procession-of-the-dead-christ-1946	http://uploads1.wikiart.org/images/alberto-burri/procession-of-the-dead-christ-1946.jpg
alberto-burri_red-plastic-1961	http://uploads0.wikiart.org/images/alberto-burri/red-plastic-1961.jpg
alberto-burri_sackcloth-1953	http://uploads7.wikiart.org/images/alberto-burri/sackcloth-1953.jpg
alberto-burri_sacking-and-red-1954	http://uploads5.wikiart.org/images/alberto-burri/sacking-and-red-1954.jpg
alberto-burri_untitled-1952	http://uploads7.wikiart.org/images/alberto-burri/untitled-1952.jpg
alberto-burri_upper-piazza-1947	http://uploads2.wikiart.org/images/alberto-burri/upper-piazza-1947.jpg
alberto-gironella_bajo-el-volc-n-1991	http://uploads7.wikiart.org/images/alberto-gironella/bajo-el-volc-n-1991.jpg
alberto-gironella_carmen-1987	http://uploads8.wikiart.org/images/alberto-gironella/carmen-1987.jpg
alberto-gironella_carmen-1991	http://uploads8.wikiart.org/images/alberto-gironella/carmen-1991.jpg
alberto-gironella_don-ramon-mar-a-del-valle-inclan-1986	http://uploads7.wikiart.org/images/alberto-gironella/don-ramon-mar-a-del-valle-inclan-1986.jpg
alberto-gironella_el-sueno-de-dona-marina-2-1977	http://uploads0.wikiart.org/images/alberto-gironella/el-sueno-de-dona-marina-2-1977.jpg
alberto-gironella_festin-a-bunuel-1975	http://uploads8.wikiart.org/images/alberto-gironella/festin-a-bunuel-1975.jpg
alberto-gironella_la-reina-de-los-yugos-1976	http://uploads5.wikiart.org/images/alberto-gironella/la-reina-de-los-yugos-1976.jpg
alberto-gironella_madre-patria-1985	http://uploads5.wikiart.org/images/alberto-gironella/madre-patria-1985.jpg
alberto-gironella_potlash-homenaje-a-octavio-paz-1990	http://uploads5.wikiart.org/images/alberto-gironella/potlash-homenaje-a-octavio-paz-1990.jpg
alberto-gironella_pudridero-1964	http://uploads2.wikiart.org/images/alberto-gironella/pudridero-1964.jpg
alberto-gironella_sanda-as-carmen-1985	http://uploads8.wikiart.org/images/alberto-gironella/sanda-as-carmen-1985.jpg
alberto-gironella_zapata-con-balazos-1988	http://uploads2.wikiart.org/images/alberto-gironella/zapata-con-balazos-1988.jpg
alberto-magnelli_animated-tension-1953	http://uploads8.wikiart.org/images/alberto-magnelli/animated-tension-1953.jpg
alberto-magnelli_bulwark-no-1-1958	http://uploads4.wikiart.org/images/alberto-magnelli/bulwark-no-1-1958.jpg
alberto-magnelli_composition	http://uploads7.wikiart.org/images/alberto-magnelli/composition.jpg
alberto-magnelli_composition-1941	http://uploads3.wikiart.org/images/alberto-magnelli/composition-1941.jpg
alberto-magnelli_composition-1960	http://uploads3.wikiart.org/images/alberto-magnelli/composition-1960.jpg
alberto-magnelli_composizione-in-azzurro-1965	http://uploads6.wikiart.org/images/alberto-magnelli/composizione-in-azzurro-1965.jpg
alberto-magnelli_conversations-1958	http://uploads5.wikiart.org/images/alberto-magnelli/conversations-1958.jpg
alberto-magnelli_decorative-panel-woman-no-2-1910	http://uploads2.wikiart.org/images/alberto-magnelli/decorative-panel-woman-no-2-1910.jpg
alberto-magnelli_explosion-lyrique-no-c-1918	http://uploads5.wikiart.org/images/alberto-magnelli/explosion-lyrique-no-c-1918.jpg
alberto-magnelli_la-magnanerie-de-la-ferrage-1971	http://uploads1.wikiart.org/images/alberto-magnelli/la-magnanerie-de-la-ferrage-1971.jpg
alberto-magnelli_la-toilette-1917	http://uploads3.wikiart.org/images/alberto-magnelli/la-toilette-1917.jpg
alberto-magnelli_lyrical-explosion-no-12-1918	http://uploads7.wikiart.org/images/alberto-magnelli/lyrical-explosion-no-12-1918.jpg
alberto-magnelli_man-smoking-1914	http://uploads4.wikiart.org/images/alberto-magnelli/man-smoking-1914.jpg
alberto-magnelli_maschere-no-1-1909	http://uploads5.wikiart.org/images/alberto-magnelli/maschere-no-1-1909.jpg
alberto-magnelli_mystere-vert-1952	http://uploads4.wikiart.org/images/alberto-magnelli/mystere-vert-1952.jpg
alberto-magnelli_nude-no-1-1914	http://uploads1.wikiart.org/images/alberto-magnelli/nude-no-1-1914.jpg
alberto-magnelli_pierres-no-21-1933	http://uploads5.wikiart.org/images/alberto-magnelli/pierres-no-21-1933.jpg
alberto-magnelli_points-d-hostilite-no-2-a-1941	http://uploads8.wikiart.org/images/alberto-magnelli/points-d-hostilite-no-2-a-1941.jpg
alberto-magnelli_repercussion-4-1965	http://uploads6.wikiart.org/images/alberto-magnelli/repercussion-4-1965.jpg
alberto-magnelli_sur-fond-gris-n-10-1963	http://uploads1.wikiart.org/images/alberto-magnelli/sur-fond-gris-n-10-1963.jpg
alberto-magnelli_the-cafe-1914	http://uploads1.wikiart.org/images/alberto-magnelli/the-cafe-1914.jpg
alberto-magnelli_the-readers-1931	http://uploads3.wikiart.org/images/alberto-magnelli/the-readers-1931.jpg
alberto-magnelli_untitled	http://uploads4.wikiart.org/images/alberto-magnelli/untitled.jpg
alberto-magnelli_with-premeditation	http://uploads6.wikiart.org/images/alberto-magnelli/with-premeditation.jpg
alberto-magnelli_woman-on-a-balcony-1914	http://uploads2.wikiart.org/images/alberto-magnelli/woman-on-a-balcony-1914.jpg
albin-brunovsky_a-devil-of-a-go-1991	http://uploads6.wikiart.org/images/albin-brunovsky/a-devil-of-a-go-1991.jpg
albin-brunovsky_a-few-minutes-zero-1981	http://uploads1.wikiart.org/images/albin-brunovsky/a-few-minutes-zero-1981.jpg
albin-brunovsky_frustration-of-toleration-1982	http://uploads7.wikiart.org/images/albin-brunovsky/frustration-of-toleration-1982.jpg
albin-brunovsky_lady-godiva-lady-in-the-hat-vi-1981	http://uploads3.wikiart.org/images/albin-brunovsky/lady-godiva-lady-in-the-hat-vi-1981.jpg
albin-brunovsky_summer-image-i-1978	http://uploads6.wikiart.org/images/albin-brunovsky/summer-image-i-1978.jpg
albin-brunovsky_summer-image-iii-1979	http://uploads8.wikiart.org/images/albin-brunovsky/summer-image-iii-1979.jpg
albin-brunovsky_unknown-title-1	http://uploads2.wikiart.org/images/albin-brunovsky/unknown-title-1.jpg
albin-brunovsky_unknown-title-10	http://uploads3.wikiart.org/images/albin-brunovsky/unknown-title-10.jpg
albin-brunovsky_unknown-title-11	http://uploads3.wikiart.org/images/albin-brunovsky/unknown-title-11.jpg
albin-brunovsky_unknown-title-2	http://uploads2.wikiart.org/images/albin-brunovsky/unknown-title-2.jpg
albin-brunovsky_unknown-title-3	http://uploads2.wikiart.org/images/albin-brunovsky/unknown-title-3.jpg
albin-brunovsky_unknown-title-5	http://uploads2.wikiart.org/images/albin-brunovsky/unknown-title-5.jpg
albin-brunovsky_unknown-title-6	http://uploads2.wikiart.org/images/albin-brunovsky/unknown-title-6.jpg
albin-brunovsky_unknown-title-7	http://uploads2.wikiart.org/images/albin-brunovsky/unknown-title-7.jpg
albin-brunovsky_unknown-title-8	http://uploads2.wikiart.org/images/albin-brunovsky/unknown-title-8.jpg
albrecht-altdorfer_battle-between-knights-and-mercenary	http://uploads8.wikiart.org/images/albrecht-altdorfer/battle-between-knights-and-mercenary.jpg
albrecht-altdorfer_beheading-of-john-the-baptist-1508	http://uploads5.wikiart.org/images/albrecht-altdorfer/beheading-of-john-the-baptist-1508.jpg
albrecht-altdorfer_beheading-of-st-catherine-1506	http://uploads2.wikiart.org/images/albrecht-altdorfer/beheading-of-st-catherine-1506.jpg
albrecht-altdorfer_birth-of-mary	http://uploads3.wikiart.org/images/albrecht-altdorfer/birth-of-mary.jpg
albrecht-altdorfer_calvary-1526	http://uploads2.wikiart.org/images/albrecht-altdorfer/calvary-1526.jpg
albrecht-altdorfer_christ-on-the-cross	http://uploads0.wikiart.org/images/albrecht-altdorfer/christ-on-the-cross.jpg
albrecht-altdorfer_christ-taking-leave-of-his-mother-1520	http://uploads1.wikiart.org/images/albrecht-altdorfer/christ-taking-leave-of-his-mother-1520.jpg
albrecht-altdorfer_communion-of-the-apostles-1518	http://uploads2.wikiart.org/images/albrecht-altdorfer/communion-of-the-apostles-1518.jpg
albrecht-altdorfer_countryside-of-wood-with-saint-george-fighting-the-dragon-1510	http://uploads7.wikiart.org/images/albrecht-altdorfer/countryside-of-wood-with-saint-george-fighting-the-dragon-1510.jpg
albrecht-altdorfer_crucifixion-1526	http://uploads6.wikiart.org/images/albrecht-altdorfer/crucifixion-1526.jpg
albrecht-altdorfer_crucifixion-scene-christ-on-the-cross-with-mary-and-john-1516	http://uploads6.wikiart.org/images/albrecht-altdorfer/crucifixion-scene-christ-on-the-cross-with-mary-and-john-1516.jpg
albrecht-altdorfer_crusade	http://uploads5.wikiart.org/images/albrecht-altdorfer/crusade.jpg
albrecht-altdorfer_danube-landscape-near-regensburg-with-the-scarecrow-hill	http://uploads1.wikiart.org/images/albrecht-altdorfer/danube-landscape-near-regensburg-with-the-scarecrow-hill.jpg
albrecht-altdorfer_diptych-1507	http://uploads2.wikiart.org/images/albrecht-altdorfer/diptych-1507.jpg
albrecht-altdorfer_emperor-maximilian-triumphal-1515	http://uploads5.wikiart.org/images/albrecht-altdorfer/emperor-maximilian-triumphal-1515.jpg
albrecht-altdorfer_florian-result-scenes-for-legend-of-st-florian-1518	http://uploads5.wikiart.org/images/albrecht-altdorfer/florian-result-scenes-for-legend-of-st-florian-1518.jpg
albrecht-altdorfer_friedrich-der-siegreiche	http://uploads5.wikiart.org/images/albrecht-altdorfer/friedrich-der-siegreiche.jpg
albrecht-altdorfer_holy-family-with-an-angel-1515	http://uploads2.wikiart.org/images/albrecht-altdorfer/holy-family-with-an-angel-1515.jpg
albrecht-altdorfer_holy-night-nativity-1511	http://uploads5.wikiart.org/images/albrecht-altdorfer/holy-night-nativity-1511.jpg
albrecht-altdorfer_landscape	http://uploads8.wikiart.org/images/albrecht-altdorfer/landscape.jpg
albrecht-altdorfer_landscape-with-satyrfamilie-1507	http://uploads4.wikiart.org/images/albrecht-altdorfer/landscape-with-satyrfamilie-1507.jpg
albrecht-altdorfer_lovers	http://uploads5.wikiart.org/images/albrecht-altdorfer/lovers.jpg
albrecht-altdorfer_lovers-1511	http://uploads1.wikiart.org/images/albrecht-altdorfer/lovers-1511.jpg
albrecht-altdorfer_madonna-beautiful-maria-of-regensburg-1522	http://uploads5.wikiart.org/images/albrecht-altdorfer/madonna-beautiful-maria-of-regensburg-1522.jpg
albrecht-altdorfer_martyrdom-of-st-sebastian-1516	http://uploads2.wikiart.org/images/albrecht-altdorfer/martyrdom-of-st-sebastian-1516.jpg
albrecht-altdorfer_mary-in-glory-1526	http://uploads8.wikiart.org/images/albrecht-altdorfer/mary-in-glory-1526.jpg
albrecht-altdorfer_mary-with-child-1531	http://uploads0.wikiart.org/images/albrecht-altdorfer/mary-with-child-1531.jpg
albrecht-altdorfer_mary-with-the-child-1525	http://uploads5.wikiart.org/images/albrecht-altdorfer/mary-with-the-child-1525.jpg
albrecht-altdorfer_mountain-range-1530	http://uploads8.wikiart.org/images/albrecht-altdorfer/mountain-range-1530.jpg
albrecht-altdorfer_nativity-1525	http://uploads2.wikiart.org/images/albrecht-altdorfer/nativity-1525.jpg
albrecht-altdorfer_overall-sketch-of-the-picture-susanna-and-the-elders-1526	http://uploads2.wikiart.org/images/albrecht-altdorfer/overall-sketch-of-the-picture-susanna-and-the-elders-1526.jpg
albrecht-altdorfer_passion-of-christ	http://uploads7.wikiart.org/images/albrecht-altdorfer/passion-of-christ.jpg
albrecht-altdorfer_passion-of-christ-1	http://uploads0.wikiart.org/images/albrecht-altdorfer/passion-of-christ-1.jpg
albrecht-altdorfer_passion-of-christ-2	http://uploads0.wikiart.org/images/albrecht-altdorfer/passion-of-christ-2.jpg
albrecht-altdorfer_passion-of-christ-3	http://uploads0.wikiart.org/images/albrecht-altdorfer/passion-of-christ-3.jpg
albrecht-altdorfer_passion-of-christ-4	http://uploads0.wikiart.org/images/albrecht-altdorfer/passion-of-christ-4.jpg
albrecht-altdorfer_portrait-of-a-woman-1530	http://uploads5.wikiart.org/images/albrecht-altdorfer/portrait-of-a-woman-1530.jpg
albrecht-altdorfer_recover-the-body-of-st-sebastian-1516	http://uploads0.wikiart.org/images/albrecht-altdorfer/recover-the-body-of-st-sebastian-1516.jpg
albrecht-altdorfer_resurrection-of-christ	http://uploads3.wikiart.org/images/albrecht-altdorfer/resurrection-of-christ.jpg
albrecht-altdorfer_samson-and-the-lion-1512	http://uploads5.wikiart.org/images/albrecht-altdorfer/samson-and-the-lion-1512.jpg
albrecht-altdorfer_self-portrait-1530	http://uploads8.wikiart.org/images/albrecht-altdorfer/self-portrait-1530.jpg
albrecht-altdorfer_susanna-in-the-bath-1526	http://uploads5.wikiart.org/images/albrecht-altdorfer/susanna-in-the-bath-1526.jpg
albrecht-altdorfer_the-battle-of-issus-1529	http://uploads5.wikiart.org/images/albrecht-altdorfer/the-battle-of-issus-1529.jpg
albrecht-altdorfer_the-battle-of-issus-fragment	http://uploads0.wikiart.org/images/albrecht-altdorfer/the-battle-of-issus-fragment.jpg
albrecht-altdorfer_the-battle-of-issus-fragment-1	http://uploads2.wikiart.org/images/albrecht-altdorfer/the-battle-of-issus-fragment-1.jpg
albrecht-altdorfer_the-battle-of-issus-fragment-1529	http://uploads5.wikiart.org/images/albrecht-altdorfer/the-battle-of-issus-fragment-1529.jpg
albrecht-altdorfer_the-battle-of-issus-fragment-1529-1	http://uploads7.wikiart.org/images/albrecht-altdorfer/the-battle-of-issus-fragment-1529-1.jpg
albrecht-altdorfer_the-battle-of-issus-fragment-1529-10	http://uploads8.wikiart.org/images/albrecht-altdorfer/the-battle-of-issus-fragment-1529-10.jpg
albrecht-altdorfer_the-battle-of-issus-fragment-1529-12	http://uploads7.wikiart.org/images/albrecht-altdorfer/the-battle-of-issus-fragment-1529-12.jpg
albrecht-altdorfer_the-battle-of-issus-fragment-1529-2	http://uploads7.wikiart.org/images/albrecht-altdorfer/the-battle-of-issus-fragment-1529-2.jpg
albrecht-altdorfer_the-battle-of-issus-fragment-1529-5	http://uploads6.wikiart.org/images/albrecht-altdorfer/the-battle-of-issus-fragment-1529-5.jpg
albrecht-altdorfer_the-battle-of-issus-fragment-1529-6	http://uploads7.wikiart.org/images/albrecht-altdorfer/the-battle-of-issus-fragment-1529-6.jpg
albrecht-altdorfer_the-battle-of-issus-fragment-1529-7	http://uploads7.wikiart.org/images/albrecht-altdorfer/the-battle-of-issus-fragment-1529-7.jpg
albrecht-altdorfer_the-battle-of-issus-fragment-1529-8	http://uploads7.wikiart.org/images/albrecht-altdorfer/the-battle-of-issus-fragment-1529-8.jpg
albrecht-altdorfer_the-beautiful-virgin-of-regensburg-1520	http://uploads2.wikiart.org/images/albrecht-altdorfer/the-beautiful-virgin-of-regensburg-1520.jpg
albrecht-altdorfer_the-departure-of-saint-florain	http://uploads2.wikiart.org/images/albrecht-altdorfer/the-departure-of-saint-florain.jpg
albrecht-altdorfer_the-entrance-hall-of-the-regensburg-synagogue-1519	http://uploads4.wikiart.org/images/albrecht-altdorfer/the-entrance-hall-of-the-regensburg-synagogue-1519.jpg
albrecht-altdorfer_the-flagellation-of-christ-1518	http://uploads3.wikiart.org/images/albrecht-altdorfer/the-flagellation-of-christ-1518.jpg
albrecht-altdorfer_the-large-spruce-1522	http://uploads2.wikiart.org/images/albrecht-altdorfer/the-large-spruce-1522.jpg
albrecht-altdorfer_the-pride-of-the-beggar-sitting-on-the-train-1531	http://uploads3.wikiart.org/images/albrecht-altdorfer/the-pride-of-the-beggar-sitting-on-the-train-1531.jpg
albrecht-altdorfer_the-st-george-killing-the-dragon-art-1511	http://uploads4.wikiart.org/images/albrecht-altdorfer/the-st-george-killing-the-dragon-art-1511.jpg
albrecht-altdorfer_the-stigmatization-of-st-francis	http://uploads3.wikiart.org/images/albrecht-altdorfer/the-stigmatization-of-st-francis.jpg
albrecht-altdorfer_wild-folk-family-1510	http://uploads2.wikiart.org/images/albrecht-altdorfer/wild-folk-family-1510.jpg
albrecht-behmel_a-tale-of-two-cities-2016	http://uploads3.wikiart.org/images/albrecht-behmel/a-tale-of-two-cities-2016.jpg
albrecht-behmel_batman-2015	http://uploads7.wikiart.org/images/albrecht-behmel/batman-2015.jpg
albrecht-behmel_blue-velvet-2016	http://uploads2.wikiart.org/images/albrecht-behmel/blue-velvet-2016.jpg
albrecht-behmel_central-park-1-2016	http://uploads6.wikiart.org/images/albrecht-behmel/central-park-1-2016.jpg
albrecht-behmel_central-park-2-2016	http://uploads6.wikiart.org/images/albrecht-behmel/central-park-2-2016.jpg
albrecht-behmel_circling-sharks-1-2014	http://uploads0.wikiart.org/images/albrecht-behmel/circling-sharks-1-2014.jpg
albrecht-behmel_circling-sharks-2015-2	http://uploads0.wikiart.org/images/albrecht-behmel/circling-sharks-2015-2.jpg
albrecht-behmel_hearts-2013-1	http://uploads0.wikiart.org/images/albrecht-behmel/hearts-2013-1.jpg
albrecht-behmel_iron-man-2015	http://uploads0.wikiart.org/images/albrecht-behmel/iron-man-2015.jpg
albrecht-behmel_singer-2015	http://uploads7.wikiart.org/images/albrecht-behmel/singer-2015.jpg
albrecht-behmel_spiderman-2016	http://uploads1.wikiart.org/images/albrecht-behmel/spiderman-2016.jpg
albrecht-behmel_the-hulk-2015	http://uploads8.wikiart.org/images/albrecht-behmel/the-hulk-2015.jpg
albrecht-behmel_thor-2016	http://uploads5.wikiart.org/images/albrecht-behmel/thor-2016.jpg
albrecht-durer_a-life-of-the-virgin-1503	http://uploads2.wikiart.org/images/albrecht-durer/a-life-of-the-virgin-1503.jpg
albrecht-durer_a-lobster-1495	http://uploads0.wikiart.org/images/albrecht-durer/a-lobster-1495.jpg
albrecht-durer_a-nuremberg-costume-study-1500	http://uploads7.wikiart.org/images/albrecht-durer/a-nuremberg-costume-study-1500.jpg
albrecht-durer_a-quarry	http://uploads3.wikiart.org/images/albrecht-durer/a-quarry.jpg
albrecht-durer_a-sea-monster-bearing-away-a-princess-1528	http://uploads1.wikiart.org/images/albrecht-durer/a-sea-monster-bearing-away-a-princess-1528.jpg
albrecht-durer_a-young-girl-of-cologne-and-durer-s-wife-1520	http://uploads4.wikiart.org/images/albrecht-durer/a-young-girl-of-cologne-and-dürer-s-wife-1520.jpg
albrecht-durer_a-young-hare	http://uploads7.wikiart.org/images/albrecht-durer/a-young-hare.jpg
albrecht-durer_abduction	http://uploads4.wikiart.org/images/albrecht-durer/abduction.jpg
albrecht-durer_adam-and-eve	http://uploads7.wikiart.org/images/albrecht-durer/adam-and-eve.jpg
albrecht-durer_adam-and-eve-1504	http://uploads3.wikiart.org/images/albrecht-durer/adam-and-eve-1504.jpg
albrecht-durer_adam-and-eve-1507	http://uploads3.wikiart.org/images/albrecht-durer/adam-and-eve-1507.jpg
albrecht-durer_adam-and-eve-1510	http://uploads3.wikiart.org/images/albrecht-durer/adam-and-eve-1510.jpg
albrecht-durer_adoration-fragment-1	http://uploads6.wikiart.org/images/albrecht-durer/adoration-fragment-1.jpg
albrecht-durer_adoration-fragment-2	http://uploads6.wikiart.org/images/albrecht-durer/adoration-fragment-2.jpg
albrecht-durer_adoration-of-kings-1493	http://uploads0.wikiart.org/images/albrecht-durer/adoration-of-kings-1493.jpg
albrecht-durer_adoration-of-the-magi	http://uploads7.wikiart.org/images/albrecht-durer/adoration-of-the-magi.jpg
albrecht-durer_adoration-of-the-magi-1	http://uploads0.wikiart.org/images/albrecht-durer/adoration-of-the-magi-1.jpg
albrecht-durer_agnes-durerin-in-dutch-tracht-1521	http://uploads2.wikiart.org/images/albrecht-durer/agnes-dürerin-in-dutch-tracht-1521.jpg
albrecht-durer_agony-in-the-garden-1508	http://uploads1.wikiart.org/images/albrecht-durer/agony-in-the-garden-1508.jpg
albrecht-durer_agony-in-the-garden-1515	http://uploads1.wikiart.org/images/albrecht-durer/agony-in-the-garden-1515.jpg
albrecht-durer_albrecht-durer-s-father-1497	http://uploads5.wikiart.org/images/albrecht-durer/albrecht-durer-s-father-1497.jpg
albrecht-durer_allegory-of-eloquence	http://uploads7.wikiart.org/images/albrecht-durer/allegory-of-eloquence.jpg
albrecht-durer_allegory-of-justice-1498	http://uploads0.wikiart.org/images/albrecht-durer/allegory-of-justice-1498.jpg
albrecht-durer_allegory-on-social-injustice	http://uploads5.wikiart.org/images/albrecht-durer/allegory-on-social-injustice.jpg
albrecht-durer_altar-medium-and-image-wing-overall-view	http://uploads8.wikiart.org/images/albrecht-durer/altar-medium-and-image-wing-overall-view.jpg
albrecht-durer_amorous-peasants	http://uploads2.wikiart.org/images/albrecht-durer/amorous-peasants.jpg
albrecht-durer_an-young-and-old-woman-from-bergen-op-zoom-1520	http://uploads6.wikiart.org/images/albrecht-durer/an-young-and-old-woman-from-bergen-op-zoom-1520.jpg
albrecht-durer_angel-fair	http://uploads5.wikiart.org/images/albrecht-durer/angel-fair.jpg
albrecht-durer_anna-selbdritt	http://uploads0.wikiart.org/images/albrecht-durer/anna-selbdritt.jpg
albrecht-durer_annunciation	http://uploads7.wikiart.org/images/albrecht-durer/annunciation.jpg
albrecht-durer_annunciation-1526	http://uploads3.wikiart.org/images/albrecht-durer/annunciation-1526.jpg
albrecht-durer_apollo	http://uploads1.wikiart.org/images/albrecht-durer/apollo.jpg
albrecht-durer_apollo-with-the-solar-disc	http://uploads3.wikiart.org/images/albrecht-durer/apollo-with-the-solar-disc.jpg
albrecht-durer_apostle	http://uploads2.wikiart.org/images/albrecht-durer/apostle.jpg
albrecht-durer_apostle-1	http://uploads4.wikiart.org/images/albrecht-durer/apostle-1.jpg
albrecht-durer_apostle-2	http://uploads4.wikiart.org/images/albrecht-durer/apostle-2.jpg
albrecht-durer_apostle-3	http://uploads4.wikiart.org/images/albrecht-durer/apostle-3.jpg
albrecht-durer_apostle-bartholomew	http://uploads5.wikiart.org/images/albrecht-durer/apostle-bartholomew.jpg
albrecht-durer_apostle-james-1516	http://uploads4.wikiart.org/images/albrecht-durer/apostle-james-1516.jpg
albrecht-durer_apostle-judas-thaddeus	http://uploads8.wikiart.org/images/albrecht-durer/apostle-judas-thaddeus.jpg
albrecht-durer_apostle-philip-1516	http://uploads5.wikiart.org/images/albrecht-durer/apostle-philip-1516.jpg
albrecht-durer_arion-1514	http://uploads5.wikiart.org/images/albrecht-durer/arion-1514.jpg
albrecht-durer_arm-of-lucretia	http://uploads1.wikiart.org/images/albrecht-durer/arm-of-lucretia.jpg
albrecht-durer_arrest-of-christ-1	http://uploads4.wikiart.org/images/albrecht-durer/arrest-of-christ-1.jpg
albrecht-durer_astronomer-1500	http://uploads1.wikiart.org/images/albrecht-durer/astronomer-1500.jpg
albrecht-durer_bacchanal-with-silenus	http://uploads8.wikiart.org/images/albrecht-durer/bacchanal-with-silenus.jpg
albrecht-durer_back-figure	http://uploads6.wikiart.org/images/albrecht-durer/back-figure.jpg
albrecht-durer_bagpipes-players-1514	http://uploads7.wikiart.org/images/albrecht-durer/bagpipes-players-1514.jpg
albrecht-durer_bauer-goose-with-a-fountain-figure	http://uploads2.wikiart.org/images/albrecht-durer/bauer-goose-with-a-fountain-figure.jpg
albrecht-durer_bearing-of-the-cross-1512	http://uploads2.wikiart.org/images/albrecht-durer/bearing-of-the-cross-1512.jpg
albrecht-durer_betrayal-of-christ-1508	http://uploads0.wikiart.org/images/albrecht-durer/betrayal-of-christ-1508.jpg
albrecht-durer_birth-of-christ	http://uploads1.wikiart.org/images/albrecht-durer/birth-of-christ.jpg
albrecht-durer_blessing-savior	http://uploads1.wikiart.org/images/albrecht-durer/blessing-savior.jpg
albrecht-durer_body-of-christ	http://uploads0.wikiart.org/images/albrecht-durer/body-of-christ.jpg
albrecht-durer_burkhard-of-speyer-1506	http://uploads0.wikiart.org/images/albrecht-durer/burkhard-of-speyer-1506.jpg
albrecht-durer_calvary	http://uploads2.wikiart.org/images/albrecht-durer/calvary.jpg
albrecht-durer_cardinal-albrecht-of-brandenburg-1523	http://uploads5.wikiart.org/images/albrecht-durer/cardinal-albrecht-of-brandenburg-1523.jpg
albrecht-durer_cardinal-albrecht-of-brandenburg-the-small-cardina-1519	http://uploads5.wikiart.org/images/albrecht-durer/cardinal-albrecht-of-brandenburg-the-small-cardina-1519.jpg
albrecht-durer_caricature-of-lazarus-spengler	http://uploads7.wikiart.org/images/albrecht-durer/caricature-of-lazarus-spengler.jpg
albrecht-durer_cervus-lucanus	http://uploads0.wikiart.org/images/albrecht-durer/cervus-lucanus.jpg
albrecht-durer_chest	http://uploads0.wikiart.org/images/albrecht-durer/chest.jpg
albrecht-durer_child-s-head	http://uploads7.wikiart.org/images/albrecht-durer/child-s-head.jpg
albrecht-durer_child-s-head-1	http://uploads0.wikiart.org/images/albrecht-durer/child-s-head-1.jpg
albrecht-durer_christ-1	http://uploads3.wikiart.org/images/albrecht-durer/christ-1.jpg
albrecht-durer_christ-2	http://uploads3.wikiart.org/images/albrecht-durer/christ-2.jpg
albrecht-durer_christ-among-the-doctors-1506	http://uploads6.wikiart.org/images/albrecht-durer/christ-among-the-doctors-1506.jpg
albrecht-durer_christ-among-the-doctors-in-the-temple-1503	http://uploads2.wikiart.org/images/albrecht-durer/christ-among-the-doctors-in-the-temple-1503.jpg
albrecht-durer_christ-and-mary-magdalene	http://uploads2.wikiart.org/images/albrecht-durer/christ-and-mary-magdalene.jpg
albrecht-durer_christ-and-the-disciples-at-emmaus-1511	http://uploads6.wikiart.org/images/albrecht-durer/christ-and-the-disciples-at-emmaus-1511.jpg
albrecht-durer_christ-appears-to-his-mother-1511	http://uploads0.wikiart.org/images/albrecht-durer/christ-appears-to-his-mother-1511.jpg
albrecht-durer_christ-as-the-man-of-sorrows-1493	http://uploads1.wikiart.org/images/albrecht-durer/christ-as-the-man-of-sorrows-1493.jpg
albrecht-durer_christ-at-the-cross-1497	http://uploads1.wikiart.org/images/albrecht-durer/christ-at-the-cross-1497.jpg
albrecht-durer_christ-bearing-the-cross-1509	http://uploads5.wikiart.org/images/albrecht-durer/christ-bearing-the-cross-1509.jpg
albrecht-durer_christ-before-annas-1511	http://uploads0.wikiart.org/images/albrecht-durer/christ-before-annas-1511.jpg
albrecht-durer_christ-before-caiaphas	http://uploads8.wikiart.org/images/albrecht-durer/christ-before-caiaphas.jpg
albrecht-durer_christ-before-caiaphas-1504	http://uploads4.wikiart.org/images/albrecht-durer/christ-before-caiaphas-1504.jpg
albrecht-durer_christ-before-caiaphas-1512	http://uploads4.wikiart.org/images/albrecht-durer/christ-before-caiaphas-1512.jpg
albrecht-durer_christ-before-herod-1509	http://uploads1.wikiart.org/images/albrecht-durer/christ-before-herod-1509.jpg
albrecht-durer_christ-before-pilate	http://uploads6.wikiart.org/images/albrecht-durer/christ-before-pilate.jpg
albrecht-durer_christ-before-pilate-1	http://uploads8.wikiart.org/images/albrecht-durer/christ-before-pilate-1.jpg
albrecht-durer_christ-crowned-with-thorns	http://uploads3.wikiart.org/images/albrecht-durer/christ-crowned-with-thorns.jpg
albrecht-durer_christ-crowned-with-thorns-1512	http://uploads8.wikiart.org/images/albrecht-durer/christ-crowned-with-thorns-1512.jpg
albrecht-durer_christ-driving-the-merchants-from-the-temple-1511	http://uploads7.wikiart.org/images/albrecht-durer/christ-driving-the-merchants-from-the-temple-1511.jpg
albrecht-durer_christ-on-the-cross	http://uploads5.wikiart.org/images/albrecht-durer/christ-on-the-cross.jpg
albrecht-durer_christ-on-the-cross-1	http://uploads7.wikiart.org/images/albrecht-durer/christ-on-the-cross-1.jpg
albrecht-durer_christ-on-the-cross-1511	http://uploads0.wikiart.org/images/albrecht-durer/christ-on-the-cross-1511.jpg
albrecht-durer_christ-on-the-cross-with-the-virgin-and-st-john-1510	http://uploads2.wikiart.org/images/albrecht-durer/christ-on-the-cross-with-the-virgin-and-st-john-1510.jpg
albrecht-durer_christ-on-the-cross-with-three-angels-1525	http://uploads1.wikiart.org/images/albrecht-durer/christ-on-the-cross-with-three-angels-1525.jpg
albrecht-durer_christ-on-the-mount-of-olives-1510	http://uploads2.wikiart.org/images/albrecht-durer/christ-on-the-mount-of-olives-1510.jpg
albrecht-durer_christ-on-the-mount-of-olives-1511	http://uploads1.wikiart.org/images/albrecht-durer/christ-on-the-mount-of-olives-1511.jpg
albrecht-durer_christ-on-the-mount-of-olives-1521	http://uploads2.wikiart.org/images/albrecht-durer/christ-on-the-mount-of-olives-1521.jpg
albrecht-durer_christ-on-the-mount-of-olives-2	http://uploads8.wikiart.org/images/albrecht-durer/christ-on-the-mount-of-olives-2.jpg
albrecht-durer_christ-on-the-mount-of-olives-3	http://uploads8.wikiart.org/images/albrecht-durer/christ-on-the-mount-of-olives-3.jpg
albrecht-durer_christ-on-the-mount-olive	http://uploads2.wikiart.org/images/albrecht-durer/christ-on-the-mount-olive.jpg
albrecht-durer_christ-shown-to-the-people-1511	http://uploads7.wikiart.org/images/albrecht-durer/christ-shown-to-the-people-1511.jpg
albrecht-durer_christ-taking-leave-of-his-mother	http://uploads1.wikiart.org/images/albrecht-durer/christ-taking-leave-of-his-mother.jpg
albrecht-durer_christ-taking-leave-of-his-mother-1511	http://uploads5.wikiart.org/images/albrecht-durer/christ-taking-leave-of-his-mother-1511.jpg
albrecht-durer_christ-washing-peter-s-feet-1511	http://uploads8.wikiart.org/images/albrecht-durer/christ-washing-peter-s-feet-1511.jpg
albrecht-durer_circumcision-1497	http://uploads3.wikiart.org/images/albrecht-durer/circumcision-1497.jpg
albrecht-durer_coat-of-arms-of-the-house-of-durer-1523	http://uploads7.wikiart.org/images/albrecht-durer/coat-of-arms-of-the-house-of-dürer-1523.jpg
albrecht-durer_combined-coat-of-arms-of-the-tucher-and-rieter-families-1499	http://uploads1.wikiart.org/images/albrecht-durer/combined-coat-of-arms-of-the-tucher-and-rieter-families-1499.jpg
albrecht-durer_courtyard-of-the-former-castle-in-innsbruck-with-clouds-1494	http://uploads1.wikiart.org/images/albrecht-durer/courtyard-of-the-former-castle-in-innsbruck-with-clouds-1494.jpg
albrecht-durer_courtyard-of-the-former-castle-in-innsbruck-without-clouds	http://uploads8.wikiart.org/images/albrecht-durer/courtyard-of-the-former-castle-in-innsbruck-without-clouds.jpg
albrecht-durer_crescent-madonna	http://uploads2.wikiart.org/images/albrecht-durer/crescent-madonna.jpg
albrecht-durer_crowned-holy-martyr	http://uploads5.wikiart.org/images/albrecht-durer/crowned-holy-martyr.jpg
albrecht-durer_crowning-with-thorns-1504	http://uploads2.wikiart.org/images/albrecht-durer/crowning-with-thorns-1504.jpg
albrecht-durer_crucifixion-1497	http://uploads2.wikiart.org/images/albrecht-durer/crucifixion-1497.jpg
albrecht-durer_crucifixion-1498	http://uploads2.wikiart.org/images/albrecht-durer/crucifixion-1498.jpg
albrecht-durer_crucifixion-1508	http://uploads2.wikiart.org/images/albrecht-durer/crucifixion-1508.jpg
albrecht-durer_crucifixion-1511	http://uploads2.wikiart.org/images/albrecht-durer/crucifixion-1511.jpg
albrecht-durer_cupid-the-honey-thief-1514	http://uploads3.wikiart.org/images/albrecht-durer/cupid-the-honey-thief-1514.jpg
albrecht-durer_dead-bluebird-1512	http://uploads4.wikiart.org/images/albrecht-durer/dead-bluebird-1512.jpg
albrecht-durer_death-and-rider	http://uploads1.wikiart.org/images/albrecht-durer/death-and-rider.jpg
albrecht-durer_death-and-the-landsknecht-1510	http://uploads7.wikiart.org/images/albrecht-durer/death-and-the-landsknecht-1510.jpg
albrecht-durer_death-and-wife	http://uploads0.wikiart.org/images/albrecht-durer/death-and-wife.jpg
albrecht-durer_deposition-engraved-passion-1512	http://uploads0.wikiart.org/images/albrecht-durer/deposition-engraved-passion-1512.jpg
albrecht-durer_desiderius-erasmus-of-rotterdam-1526	http://uploads4.wikiart.org/images/albrecht-durer/desiderius-erasmus-of-rotterdam-1526.jpg
albrecht-durer_design-for-a-goblet-with-a-variant-of-the-base	http://uploads5.wikiart.org/images/albrecht-durer/design-for-a-goblet-with-a-variant-of-the-base.jpg
albrecht-durer_design-for-all-saints-picture	http://uploads6.wikiart.org/images/albrecht-durer/design-for-all-saints-picture.jpg
albrecht-durer_design-for-the-fugger-chapel-in-augsburg-resurrection-of-christ	http://uploads4.wikiart.org/images/albrecht-durer/design-for-the-fugger-chapel-in-augsburg-resurrection-of-christ.jpg
albrecht-durer_design-for-the-fugger-chapel-in-augsburg-simson-with-the-doors-of-gaza	http://uploads2.wikiart.org/images/albrecht-durer/design-for-the-fugger-chapel-in-augsburg-simson-with-the-doors-of-gaza.jpg
albrecht-durer_design-to-a-court-dress	http://uploads0.wikiart.org/images/albrecht-durer/design-to-a-court-dress.jpg
albrecht-durer_design-to-a-court-dress-1	http://uploads2.wikiart.org/images/albrecht-durer/design-to-a-court-dress-1.jpg
albrecht-durer_design-to-a-court-dress-2	http://uploads2.wikiart.org/images/albrecht-durer/design-to-a-court-dress-2.jpg
albrecht-durer_doomsday	http://uploads3.wikiart.org/images/albrecht-durer/doomsday.jpg
albrecht-durer_doss-trento	http://uploads6.wikiart.org/images/albrecht-durer/doss-trento.jpg
albrecht-durer_double-goblet	http://uploads8.wikiart.org/images/albrecht-durer/double-goblet.jpg
albrecht-durer_draft-for-a-book-sign-crane	http://uploads4.wikiart.org/images/albrecht-durer/draft-for-a-book-sign-crane.jpg
albrecht-durer_draughtsman-drawing-a-recumbent-woman-1525	http://uploads1.wikiart.org/images/albrecht-durer/draughtsman-drawing-a-recumbent-woman-1525.jpg
albrecht-durer_drawing-from-the-tarot-the-muse-thalia	http://uploads6.wikiart.org/images/albrecht-durer/drawing-from-the-tarot-the-muse-thalia.jpg
albrecht-durer_ecce-homo	http://uploads4.wikiart.org/images/albrecht-durer/ecce-homo.jpg
albrecht-durer_ecce-homo-1	http://uploads6.wikiart.org/images/albrecht-durer/ecce-homo-1.jpg
albrecht-durer_ecce-homo-1510	http://uploads0.wikiart.org/images/albrecht-durer/ecce-homo-1510.jpg
albrecht-durer_ecce-homo-1512	http://uploads0.wikiart.org/images/albrecht-durer/ecce-homo-1512.jpg
albrecht-durer_emperor-charlemagne	http://uploads5.wikiart.org/images/albrecht-durer/emperor-charlemagne.jpg
albrecht-durer_emperor-sigismund	http://uploads3.wikiart.org/images/albrecht-durer/emperor-sigismund.jpg
albrecht-durer_endres-durer-brother-of-the-painter-in-profile	http://uploads5.wikiart.org/images/albrecht-durer/endres-dürer-brother-of-the-painter-in-profile.jpg
albrecht-durer_entombment	http://uploads5.wikiart.org/images/albrecht-durer/entombment.jpg
albrecht-durer_eve-1507	http://uploads3.wikiart.org/images/albrecht-durer/eve-1507.jpg
albrecht-durer_expulsion-from-the-paradise-1510	http://uploads8.wikiart.org/images/albrecht-durer/expulsion-from-the-paradise-1510.jpg
albrecht-durer_father-s-robe-god	http://uploads3.wikiart.org/images/albrecht-durer/father-s-robe-god.jpg
albrecht-durer_father-s-robe-god-1	http://uploads5.wikiart.org/images/albrecht-durer/father-s-robe-god-1.jpg
albrecht-durer_feet-of-a-kneeling-man-1508	http://uploads4.wikiart.org/images/albrecht-durer/feet-of-a-kneeling-man-1508.jpg
albrecht-durer_feet-of-an-apostle	http://uploads4.wikiart.org/images/albrecht-durer/feet-of-an-apostle.jpg
albrecht-durer_female-nude	http://uploads6.wikiart.org/images/albrecht-durer/female-nude.jpg
albrecht-durer_female-nude-1	http://uploads8.wikiart.org/images/albrecht-durer/female-nude-1.jpg
albrecht-durer_female-nude-1506	http://uploads2.wikiart.org/images/albrecht-durer/female-nude-1506.jpg
albrecht-durer_fighting-seekentauren	http://uploads7.wikiart.org/images/albrecht-durer/fighting-seekentauren.jpg
albrecht-durer_figure-of-woman-shown-in-motion-1528	http://uploads4.wikiart.org/images/albrecht-durer/figure-of-woman-shown-in-motion-1528.jpg
albrecht-durer_five-lansquenets-and-an-oriental-on-horseback-1495	http://uploads0.wikiart.org/images/albrecht-durer/five-lansquenets-and-an-oriental-on-horseback-1495.jpg
albrecht-durer_five-male-nudes-1526	http://uploads6.wikiart.org/images/albrecht-durer/five-male-nudes-1526.jpg
albrecht-durer_flagellation	http://uploads7.wikiart.org/images/albrecht-durer/flagellation.jpg
albrecht-durer_flagellation-of-christ	http://uploads8.wikiart.org/images/albrecht-durer/flagellation-of-christ.jpg
albrecht-durer_forest-glade-with-a-walled-fountain-by-which-two-men-are-sitting-1505	http://uploads1.wikiart.org/images/albrecht-durer/forest-glade-with-a-walled-fountain-by-which-two-men-are-sitting-1505.jpg
albrecht-durer_fortune-1495	http://uploads7.wikiart.org/images/albrecht-durer/fortune-1495.jpg
albrecht-durer_garment-studies	http://uploads1.wikiart.org/images/albrecht-durer/garment-studies.jpg
albrecht-durer_garza	http://uploads0.wikiart.org/images/albrecht-durer/garza.jpg
albrecht-durer_great-piece-of-turf-study-of-weeds-1503	http://uploads7.wikiart.org/images/albrecht-durer/great-piece-of-turf-study-of-weeds-1503.jpg
albrecht-durer_greyhound	http://uploads4.wikiart.org/images/albrecht-durer/greyhound.jpg
albrecht-durer_hand-1528	http://uploads3.wikiart.org/images/albrecht-durer/hand-1528.jpg
albrecht-durer_hand-of-god-the-father	http://uploads8.wikiart.org/images/albrecht-durer/hand-of-god-the-father.jpg
albrecht-durer_hand-study-with-bible-1506	http://uploads3.wikiart.org/images/albrecht-durer/hand-study-with-bible-1506.jpg
albrecht-durer_handestudien	http://uploads7.wikiart.org/images/albrecht-durer/handestudien.jpg
albrecht-durer_hands-of-an-apostle	http://uploads5.wikiart.org/images/albrecht-durer/hands-of-an-apostle.jpg
albrecht-durer_hans-the-elder-portrait-burgkmair	http://uploads1.wikiart.org/images/albrecht-durer/hans-the-elder-portrait-burgkmair.jpg
albrecht-durer_hans-tucher-1499	http://uploads2.wikiart.org/images/albrecht-durer/hans-tucher-1499.jpg
albrecht-durer_hare-1502	http://uploads4.wikiart.org/images/albrecht-durer/hare-1502.jpg
albrecht-durer_hare-1528	http://uploads7.wikiart.org/images/albrecht-durer/hare-1528(1).jpg
albrecht-durer_harrowing-of-hell-1512	http://uploads8.wikiart.org/images/albrecht-durer/harrowing-of-hell-1512.jpg
albrecht-durer_head-of-a-apostle	http://uploads3.wikiart.org/images/albrecht-durer/head-of-a-apostle.jpg
albrecht-durer_head-of-a-boy	http://uploads8.wikiart.org/images/albrecht-durer/head-of-a-boy.jpg
albrecht-durer_head-of-a-child	http://uploads1.wikiart.org/images/albrecht-durer/head-of-a-child.jpg
albrecht-durer_head-of-a-pope	http://uploads0.wikiart.org/images/albrecht-durer/head-of-a-pope.jpg
albrecht-durer_head-of-a-smiling-woman	http://uploads0.wikiart.org/images/albrecht-durer/head-of-a-smiling-woman.jpg
albrecht-durer_head-of-a-stag	http://uploads0.wikiart.org/images/albrecht-durer/head-of-a-stag.jpg
albrecht-durer_head-of-a-walrus-1521	http://uploads7.wikiart.org/images/albrecht-durer/head-of-a-walrus-1521.jpg
albrecht-durer_head-of-a-woman	http://uploads1.wikiart.org/images/albrecht-durer/head-of-a-woman.jpg
albrecht-durer_head-of-a-young-woman	http://uploads7.wikiart.org/images/albrecht-durer/head-of-a-young-woman.jpg
albrecht-durer_head-of-an-african	http://uploads4.wikiart.org/images/albrecht-durer/head-of-an-african.jpg
albrecht-durer_head-of-an-angel-1506	http://uploads7.wikiart.org/images/albrecht-durer/head-of-an-angel-1506.jpg
albrecht-durer_head-of-an-apostle-1508	http://uploads0.wikiart.org/images/albrecht-durer/head-of-an-apostle-1508.jpg
albrecht-durer_head-of-an-apostle-looking-upward-1508	http://uploads6.wikiart.org/images/albrecht-durer/head-of-an-apostle-looking-upward-1508.jpg
albrecht-durer_head-of-an-old-man	http://uploads4.wikiart.org/images/albrecht-durer/head-of-an-old-man.jpg
albrecht-durer_head-of-an-old-man-in-profile	http://uploads6.wikiart.org/images/albrecht-durer/head-of-an-old-man-in-profile.jpg
albrecht-durer_head-of-mary	http://uploads7.wikiart.org/images/albrecht-durer/head-of-mary.jpg
albrecht-durer_head-of-paul	http://uploads7.wikiart.org/images/albrecht-durer/head-of-paul.jpg
albrecht-durer_head-of-peter	http://uploads8.wikiart.org/images/albrecht-durer/head-of-peter.jpg
albrecht-durer_head-of-the-mark-1526	http://uploads7.wikiart.org/images/albrecht-durer/head-of-the-mark-1526.jpg
albrecht-durer_head-of-the-twelve-year-old-christ	http://uploads2.wikiart.org/images/albrecht-durer/head-of-the-twelve-year-old-christ.jpg
albrecht-durer_helius-eobanus-hessus-eoban-koch	http://uploads0.wikiart.org/images/albrecht-durer/helius-eobanus-hessus-eoban-koch.jpg
albrecht-durer_heller-altarpiece	http://uploads3.wikiart.org/images/albrecht-durer/heller-altarpiece.jpg
albrecht-durer_hercules-and-the-birds-symphalischen	http://uploads4.wikiart.org/images/albrecht-durer/hercules-and-the-birds-symphalischen.jpg
albrecht-durer_hercules-effects-of-jealousy-1498	http://uploads1.wikiart.org/images/albrecht-durer/hercules-effects-of-jealousy-1498.jpg
albrecht-durer_hercules-killing-the-molionides-1496	http://uploads4.wikiart.org/images/albrecht-durer/hercules-killing-the-molionides-1496.jpg
albrecht-durer_hercules-kills-the-symphalic-bird-1520	http://uploads6.wikiart.org/images/albrecht-durer/hercules-kills-the-symphalic-bird-1520.jpg
albrecht-durer_holy-family	http://uploads6.wikiart.org/images/albrecht-durer/holy-family.jpg
albrecht-durer_holy-family-1	http://uploads8.wikiart.org/images/albrecht-durer/holy-family-1.jpg
albrecht-durer_holy-family-1509	http://uploads2.wikiart.org/images/albrecht-durer/holy-family-1509.jpg
albrecht-durer_holy-family-2	http://uploads8.wikiart.org/images/albrecht-durer/holy-family-2.jpg
albrecht-durer_holy-family-crowned-by-two-angels	http://uploads1.wikiart.org/images/albrecht-durer/holy-family-crowned-by-two-angels.jpg
albrecht-durer_horse-final-death	http://uploads3.wikiart.org/images/albrecht-durer/horse-final-death.jpg
albrecht-durer_house-by-a-pond	http://uploads1.wikiart.org/images/albrecht-durer/house-by-a-pond.jpg
albrecht-durer_innsbruck	http://uploads4.wikiart.org/images/albrecht-durer/innsbruck.jpg
albrecht-durer_innsbruck-seen-from-the-north	http://uploads6.wikiart.org/images/albrecht-durer/innsbruck-seen-from-the-north.jpg
albrecht-durer_iris	http://uploads8.wikiart.org/images/albrecht-durer/iris.jpg
albrecht-durer_iris-troiana	http://uploads7.wikiart.org/images/albrecht-durer/iris-troiana.jpg
albrecht-durer_jabach-altarpiece-piper-and-drummer-1504	http://uploads8.wikiart.org/images/albrecht-durer/jabach-altarpiece-piper-and-drummer-1504.jpg
albrecht-durer_jesus-boy-with-globe-1493	http://uploads2.wikiart.org/images/albrecht-durer/jesus-boy-with-globe-1493.jpg
albrecht-durer_jesus-christ-on-the-mount-of-olives	http://uploads3.wikiart.org/images/albrecht-durer/jesus-christ-on-the-mount-of-olives.jpg
albrecht-durer_joachim-and-the-angel-from-the-life-of-the-virgin-1511	http://uploads4.wikiart.org/images/albrecht-durer/joachim-and-the-angel-from-the-life-of-the-virgin-1511.jpg
albrecht-durer_job-and-his-wife-1504	http://uploads7.wikiart.org/images/albrecht-durer/job-and-his-wife-1504.jpg
albrecht-durer_john-1	http://uploads1.wikiart.org/images/albrecht-durer/john-1.jpg
albrecht-durer_kneeling-apostle	http://uploads2.wikiart.org/images/albrecht-durer/kneeling-apostle.jpg
albrecht-durer_knight-and-trooper	http://uploads4.wikiart.org/images/albrecht-durer/knight-and-trooper.jpg
albrecht-durer_knight-on-horseback	http://uploads5.wikiart.org/images/albrecht-durer/knight-on-horseback.jpg
albrecht-durer_knight-on-horseback-1	http://uploads7.wikiart.org/images/albrecht-durer/knight-on-horseback-1.jpg
albrecht-durer_lamentation-for-christ-1503	http://uploads4.wikiart.org/images/albrecht-durer/lamentation-for-christ-1503.jpg
albrecht-durer_lamentation-for-the-dead-christ-1498	http://uploads4.wikiart.org/images/albrecht-durer/lamentation-for-the-dead-christ-1498.jpg
albrecht-durer_lamentation-of-christ	http://uploads7.wikiart.org/images/albrecht-durer/lamentation-of-christ.jpg
albrecht-durer_lamentation-of-christ-1497	http://uploads3.wikiart.org/images/albrecht-durer/lamentation-of-christ-1497.jpg
albrecht-durer_lamentation-over-christ-1507	http://uploads5.wikiart.org/images/albrecht-durer/lamentation-over-christ-1507.jpg
albrecht-durer_laughing-peasant-woman-1505	http://uploads4.wikiart.org/images/albrecht-durer/laughing-peasant-woman-1505.jpg
albrecht-durer_left-arm	http://uploads3.wikiart.org/images/albrecht-durer/left-arm.jpg
albrecht-durer_left-hand-of-an-apostle	http://uploads0.wikiart.org/images/albrecht-durer/left-hand-of-an-apostle.jpg
albrecht-durer_linden-tree-on-a-bastion-1494	http://uploads6.wikiart.org/images/albrecht-durer/linden-tree-on-a-bastion-1494.jpg
albrecht-durer_lion-1494	http://uploads4.wikiart.org/images/albrecht-durer/lion-1494.jpg
albrecht-durer_lobster-1495	http://uploads7.wikiart.org/images/albrecht-durer/lobster-1495.jpg
albrecht-durer_lobster-1495-1	http://uploads0.wikiart.org/images/albrecht-durer/lobster-1495-1.jpg
albrecht-durer_lucas-van-leyden-1521	http://uploads7.wikiart.org/images/albrecht-durer/lucas-van-leyden-1521.jpg
albrecht-durer_lucrece-1508	http://uploads7.wikiart.org/images/albrecht-durer/lucrece-1508.jpg
albrecht-durer_madonna-and-child-1	http://uploads5.wikiart.org/images/albrecht-durer/madonna-and-child-1.jpg
albrecht-durer_madonna-and-child-haller-madonna-1498	http://uploads5.wikiart.org/images/albrecht-durer/madonna-and-child-haller-madonna-1498.jpg
albrecht-durer_madonna-and-child-in-half-length	http://uploads0.wikiart.org/images/albrecht-durer/madonna-and-child-in-half-length.jpg
albrecht-durer_madonna-and-child-on-a-stone-bench-1520	http://uploads7.wikiart.org/images/albrecht-durer/madonna-and-child-on-a-stone-bench-1520.jpg
albrecht-durer_madonna-and-child-on-the-grassy-bank-1	http://uploads6.wikiart.org/images/albrecht-durer/madonna-and-child-on-the-grassy-bank-1.jpg
albrecht-durer_madonna-and-child-saints-and-angels-playing	http://uploads2.wikiart.org/images/albrecht-durer/madonna-and-child-saints-and-angels-playing.jpg
albrecht-durer_madonna-and-child-with-bagpipers	http://uploads0.wikiart.org/images/albrecht-durer/madonna-and-child-with-bagpipers.jpg
albrecht-durer_madonna-and-child-with-musical-angels	http://uploads5.wikiart.org/images/albrecht-durer/madonna-and-child-with-musical-angels.jpg
albrecht-durer_madonna-and-child-with-the-little-st-john	http://uploads0.wikiart.org/images/albrecht-durer/madonna-and-child-with-the-little-st-john.jpg
albrecht-durer_madonna-by-the-wall-1514	http://uploads1.wikiart.org/images/albrecht-durer/madonna-by-the-wall-1514.jpg
albrecht-durer_madonna-nursing-1519	http://uploads6.wikiart.org/images/albrecht-durer/madonna-nursing-1519.jpg
albrecht-durer_madonna-on-a-grassy-bench-1503	http://uploads7.wikiart.org/images/albrecht-durer/madonna-on-a-grassy-bench-1503.jpg
albrecht-durer_madonna-with-the-apple	http://uploads8.wikiart.org/images/albrecht-durer/madonna-with-the-apple.jpg
albrecht-durer_madonna-with-the-monkey-1498	http://uploads5.wikiart.org/images/albrecht-durer/madonna-with-the-monkey-1498.jpg
albrecht-durer_madonna-with-the-siskin-1506	http://uploads5.wikiart.org/images/albrecht-durer/madonna-with-the-siskin-1506.jpg
albrecht-durer_madonna-with-the-swaddled-infant-1520	http://uploads5.wikiart.org/images/albrecht-durer/madonna-with-the-swaddled-infant-1520.jpg
albrecht-durer_male-and-female-nudes-1515	http://uploads3.wikiart.org/images/albrecht-durer/male-and-female-nudes-1515.jpg
albrecht-durer_male-and-female-nudes-1516	http://uploads3.wikiart.org/images/albrecht-durer/male-and-female-nudes-1516.jpg
albrecht-durer_male-nude-adam	http://uploads0.wikiart.org/images/albrecht-durer/male-nude-adam.jpg
albrecht-durer_male-nude-with-a-glass-and-snake-asclepius	http://uploads1.wikiart.org/images/albrecht-durer/male-nude-with-a-glass-and-snake-asclepius.jpg
albrecht-durer_male-portrait-before-green-base	http://uploads8.wikiart.org/images/albrecht-durer/male-portrait-before-green-base.jpg
albrecht-durer_man-aged-93-brush-ink-on-paper-1521	http://uploads3.wikiart.org/images/albrecht-durer/man-aged-93-brush-ink-on-paper-1521.jpg
albrecht-durer_man-drawing-a-lute-1523	http://uploads0.wikiart.org/images/albrecht-durer/man-drawing-a-lute-1523.jpg
albrecht-durer_man-in-armor-on-horseback-1498	http://uploads7.wikiart.org/images/albrecht-durer/man-in-armor-on-horseback-1498.jpg
albrecht-durer_man-of-sorrow-1522	http://uploads4.wikiart.org/images/albrecht-durer/man-of-sorrow-1522.jpg
albrecht-durer_man-of-sorrows-by-the-column-engraved-passion-1509	http://uploads0.wikiart.org/images/albrecht-durer/man-of-sorrows-by-the-column-engraved-passion-1509.jpg
albrecht-durer_man-of-sorrows-with-hands-bound-1512	http://uploads4.wikiart.org/images/albrecht-durer/man-of-sorrows-with-hands-bound-1512.jpg
albrecht-durer_man-of-sorrows-with-hands-raised-1500	http://uploads5.wikiart.org/images/albrecht-durer/man-of-sorrows-with-hands-raised-1500.jpg
albrecht-durer_man-s-head-in-profile	http://uploads7.wikiart.org/images/albrecht-durer/man-s-head-in-profile.jpg
albrecht-durer_map-of-the-northern-sky-with-representations-of-the-constellations-decorated-with-clockwise-the-1515	http://uploads5.wikiart.org/images/albrecht-durer/map-of-the-northern-sky-with-representations-of-the-constellations-decorated-with-clockwise-the-1515.jpg
albrecht-durer_maria	http://uploads0.wikiart.org/images/albrecht-durer/maria.jpg
albrecht-durer_maria-with-child-1526	http://uploads7.wikiart.org/images/albrecht-durer/maria-with-child-1526.jpg
albrecht-durer_martyrdom-of-the-ten-thousand	http://uploads6.wikiart.org/images/albrecht-durer/martyrdom-of-the-ten-thousand.jpg
albrecht-durer_martyrdom-of-the-ten-thousand-1	http://uploads8.wikiart.org/images/albrecht-durer/martyrdom-of-the-ten-thousand-1.jpg
albrecht-durer_martyrdom-of-the-ten-thousand-1508	http://uploads2.wikiart.org/images/albrecht-durer/martyrdom-of-the-ten-thousand-1508.jpg
albrecht-durer_mary-and-child	http://uploads0.wikiart.org/images/albrecht-durer/mary-and-child.jpg
albrecht-durer_mary-and-child-crowned-by-an-angel-and-st-anna	http://uploads5.wikiart.org/images/albrecht-durer/mary-and-child-crowned-by-an-angel-and-st-anna.jpg
albrecht-durer_mary-with-a-pear	http://uploads2.wikiart.org/images/albrecht-durer/mary-with-a-pear.jpg
albrecht-durer_mary-with-child-wound-on-the-grassy-bank	http://uploads8.wikiart.org/images/albrecht-durer/mary-with-child-wound-on-the-grassy-bank.jpg
albrecht-durer_melancholia-1514	http://uploads2.wikiart.org/images/albrecht-durer/melancholia-1514.jpg
albrecht-durer_melancthon-1526	http://uploads1.wikiart.org/images/albrecht-durer/melancthon-1526.jpg
albrecht-durer_monstrous-hog-of-landser-1496	http://uploads6.wikiart.org/images/albrecht-durer/monstrous-hog-of-landser-1496.jpg
albrecht-durer_nemesis-the-great-fortune-1503	http://uploads7.wikiart.org/images/albrecht-durer/nemesis-the-great-fortune-1503.jpg
albrecht-durer_nude-sel-portrait-1505	http://uploads8.wikiart.org/images/albrecht-durer/nude-sel-portrait-1505.jpg
albrecht-durer_nude-study-nude-female-from-the-back-1495	http://uploads0.wikiart.org/images/albrecht-durer/nude-study-nude-female-from-the-back-1495.jpg
albrecht-durer_nude-woman-with-the-zodiac	http://uploads3.wikiart.org/images/albrecht-durer/nude-woman-with-the-zodiac.jpg
albrecht-durer_nuremberg-woman-dressed-for-church-1500	http://uploads7.wikiart.org/images/albrecht-durer/nuremberg-woman-dressed-for-church-1500.jpg
albrecht-durer_nuremberg-woman-in-house-dress	http://uploads7.wikiart.org/images/albrecht-durer/nuremberg-woman-in-house-dress.jpg
albrecht-durer_nymph	http://uploads0.wikiart.org/images/albrecht-durer/nymph.jpg
albrecht-durer_on-the-left-the-archangel-gabriel-approach-the-praying-virgin-mary-in-her-bedchamber	http://uploads6.wikiart.org/images/albrecht-durer/on-the-left-the-archangel-gabriel-approach-the-praying-virgin-mary-in-her-bedchamber.jpg
albrecht-durer_one-of-the-wise-virgins	http://uploads0.wikiart.org/images/albrecht-durer/one-of-the-wise-virgins.jpg
albrecht-durer_oriental-family-1496	http://uploads6.wikiart.org/images/albrecht-durer/oriental-family-1496.jpg
albrecht-durer_ornaments-for-three-spoons-stalks	http://uploads1.wikiart.org/images/albrecht-durer/ornaments-for-three-spoons-stalks.jpg
albrecht-durer_ornaments-for-two-spoons-stalks	http://uploads8.wikiart.org/images/albrecht-durer/ornaments-for-two-spoons-stalks.jpg
albrecht-durer_pages-of-marginal-drawings-for-emperor-maximilian-s-prayer-book-1515	http://uploads0.wikiart.org/images/albrecht-durer/pages-of-marginal-drawings-for-emperor-maximilian-s-prayer-book-1515.jpg
albrecht-durer_parrot	http://uploads1.wikiart.org/images/albrecht-durer/parrot.jpg
albrecht-durer_pattern-from-the-series-of-six-knots-1507	http://uploads0.wikiart.org/images/albrecht-durer/pattern-from-the-series-of-six-knots-1507.jpg
albrecht-durer_pattern-from-the-series-of-six-knots-1507-1	http://uploads2.wikiart.org/images/albrecht-durer/pattern-from-the-series-of-six-knots-1507-1.jpg
albrecht-durer_paul-the-apostle	http://uploads2.wikiart.org/images/albrecht-durer/paul-the-apostle.jpg
albrecht-durer_peasans-at-the-market-1512	http://uploads3.wikiart.org/images/albrecht-durer/peasans-at-the-market-1512.jpg
albrecht-durer_penitent-jerome-1497	http://uploads6.wikiart.org/images/albrecht-durer/penitent-jerome-1497.jpg
albrecht-durer_perspectivist-study	http://uploads5.wikiart.org/images/albrecht-durer/perspectivist-study.jpg
albrecht-durer_philip-1526	http://uploads6.wikiart.org/images/albrecht-durer/philip-1526.jpg
albrecht-durer_philosophia-personification-of-philosophy	http://uploads0.wikiart.org/images/albrecht-durer/philosophia-personification-of-philosophy.jpg
albrecht-durer_pine-1497	http://uploads4.wikiart.org/images/albrecht-durer/pine-1497.jpg
albrecht-durer_pond-in-the-wood	http://uploads2.wikiart.org/images/albrecht-durer/pond-in-the-wood.jpg
albrecht-durer_portrait-a-young-venetian	http://uploads2.wikiart.org/images/albrecht-durer/portrait-a-young-venetian.jpg
albrecht-durer_portrait-albrecht-durer-the-elder-1490	http://uploads6.wikiart.org/images/albrecht-durer/portrait-albrecht-dürer-the-elder-1490.jpg
albrecht-durer_portrait-donors	http://uploads1.wikiart.org/images/albrecht-durer/portrait-donors.jpg
albrecht-durer_portrait-melchior-pfinzing	http://uploads3.wikiart.org/images/albrecht-durer/portrait-melchior-pfinzing.jpg
albrecht-durer_portrait-of-a-girl	http://uploads4.wikiart.org/images/albrecht-durer/portrait-of-a-girl.jpg
albrecht-durer_portrait-of-a-goldsmith-from-mechelen	http://uploads5.wikiart.org/images/albrecht-durer/portrait-of-a-goldsmith-from-mechelen.jpg
albrecht-durer_portrait-of-a-man	http://uploads3.wikiart.org/images/albrecht-durer/portrait-of-a-man.jpg
albrecht-durer_portrait-of-a-man-1	http://uploads5.wikiart.org/images/albrecht-durer/portrait-of-a-man-1.jpg
albrecht-durer_portrait-of-a-man-2	http://uploads5.wikiart.org/images/albrecht-durer/portrait-of-a-man-2.jpg
albrecht-durer_portrait-of-a-man-3	http://uploads5.wikiart.org/images/albrecht-durer/portrait-of-a-man-3.jpg
albrecht-durer_portrait-of-a-man-damia-van-der-goes	http://uploads4.wikiart.org/images/albrecht-durer/portrait-of-a-man-damia-van-der-goes.jpg
albrecht-durer_portrait-of-a-man-paul-hofhaimer-or-hans-tucher	http://uploads6.wikiart.org/images/albrecht-durer/portrait-of-a-man-paul-hofhaimer-or-hans-tucher.jpg
albrecht-durer_portrait-of-a-man-with-baret-and-scroll-1521	http://uploads3.wikiart.org/images/albrecht-durer/portrait-of-a-man-with-baret-and-scroll-1521.jpg
albrecht-durer_portrait-of-a-man-with-cap	http://uploads3.wikiart.org/images/albrecht-durer/portrait-of-a-man-with-cap.jpg
albrecht-durer_portrait-of-a-twenty-four-men-and-a-view-of-st-michael-in-antwerp	http://uploads6.wikiart.org/images/albrecht-durer/portrait-of-a-twenty-four-men-and-a-view-of-st-michael-in-antwerp.jpg
albrecht-durer_portrait-of-a-venetian-1505	http://uploads4.wikiart.org/images/albrecht-durer/portrait-of-a-venetian-1505.jpg
albrecht-durer_portrait-of-a-windisch-farmer	http://uploads6.wikiart.org/images/albrecht-durer/portrait-of-a-windisch-farmer.jpg
albrecht-durer_portrait-of-a-woman	http://uploads5.wikiart.org/images/albrecht-durer/portrait-of-a-woman.jpg
albrecht-durer_portrait-of-a-woman-agnes-durer	http://uploads8.wikiart.org/images/albrecht-durer/portrait-of-a-woman-agnes-dürer.jpg
albrecht-durer_portrait-of-a-woman-creszentia-pirckheimer	http://uploads1.wikiart.org/images/albrecht-durer/portrait-of-a-woman-creszentia-pirckheimer.jpg
albrecht-durer_portrait-of-a-woman-from-brussels	http://uploads1.wikiart.org/images/albrecht-durer/portrait-of-a-woman-from-brussels.jpg
albrecht-durer_portrait-of-a-young-f-rleger-with-her-hair-done-up-1497	http://uploads5.wikiart.org/images/albrecht-durer/portrait-of-a-young-f-rleger-with-her-hair-done-up-1497.jpg
albrecht-durer_portrait-of-a-young-man	http://uploads0.wikiart.org/images/albrecht-durer/portrait-of-a-young-man.jpg
albrecht-durer_portrait-of-a-young-man-1	http://uploads2.wikiart.org/images/albrecht-durer/portrait-of-a-young-man-1.jpg
albrecht-durer_portrait-of-a-young-woman	http://uploads2.wikiart.org/images/albrecht-durer/portrait-of-a-young-woman.jpg
albrecht-durer_portrait-of-an-architect-1506	http://uploads6.wikiart.org/images/albrecht-durer/portrait-of-an-architect-1506.jpg
albrecht-durer_portrait-of-an-eighteen-year-old-man	http://uploads4.wikiart.org/images/albrecht-durer/portrait-of-an-eighteen-year-old-man.jpg
albrecht-durer_portrait-of-barent-van-orley	http://uploads5.wikiart.org/images/albrecht-durer/portrait-of-barent-van-orley.jpg
albrecht-durer_portrait-of-bernhard-von-reesen-1521	http://uploads4.wikiart.org/images/albrecht-durer/portrait-of-bernhard-von-reesen-1521.jpg
albrecht-durer_portrait-of-captain-felix-hungersperg	http://uploads5.wikiart.org/images/albrecht-durer/portrait-of-captain-felix-hungersperg.jpg
albrecht-durer_portrait-of-captain-felix-hungersperg-kneeling	http://uploads5.wikiart.org/images/albrecht-durer/portrait-of-captain-felix-hungersperg-kneeling.jpg
albrecht-durer_portrait-of-cardinal-albrecht-of-brandenburg-1	http://uploads5.wikiart.org/images/albrecht-durer/portrait-of-cardinal-albrecht-of-brandenburg-1.jpg
albrecht-durer_portrait-of-caspar-tower-and-a-river-landscape-1520	http://uploads1.wikiart.org/images/albrecht-durer/portrait-of-caspar-tower-and-a-river-landscape-1520.jpg
albrecht-durer_portrait-of-christian-ii-king-of-denmark	http://uploads8.wikiart.org/images/albrecht-durer/portrait-of-christian-ii-king-of-denmark.jpg
albrecht-durer_portrait-of-conrat-verkell	http://uploads3.wikiart.org/images/albrecht-durer/portrait-of-conrat-verkell.jpg
albrecht-durer_portrait-of-durer-endres-brother-of-the-painter	http://uploads6.wikiart.org/images/albrecht-durer/portrait-of-dürer-endres-brother-of-the-painter.jpg
albrecht-durer_portrait-of-elector-frederick-the-wise-of-saxony-1496	http://uploads3.wikiart.org/images/albrecht-durer/portrait-of-elector-frederick-the-wise-of-saxony-1496.jpg
albrecht-durer_portrait-of-elector-friedrich-the-wise	http://uploads6.wikiart.org/images/albrecht-durer/portrait-of-elector-friedrich-the-wise.jpg
albrecht-durer_portrait-of-elsbeth-tucher-1499	http://uploads8.wikiart.org/images/albrecht-durer/portrait-of-elsbeth-tucher-1499.jpg
albrecht-durer_portrait-of-emperor-maximilian-i	http://uploads0.wikiart.org/images/albrecht-durer/portrait-of-emperor-maximilian-i.jpg
albrecht-durer_portrait-of-emperor-maximilian-i-1518	http://uploads5.wikiart.org/images/albrecht-durer/portrait-of-emperor-maximilian-i-1518.jpg
[truncated: 98,000 more rows]
