# Supplementary material for: Large-scale interactive retrieval in art collections using multi-style feature aggregation
Source: PLoS One. 2021 Nov 24;16(11):e0259718. doi: 10.1371/journal.pone.0259718 (PMC8612525; doi:10.1371/journal.pone.0259718)
Supplement: S1 Data — The majority of utilized benchmarks are publicly available. To complete the data, we provide download links of the Wikiart distractors used to create the Brueghel5K and Brueghel101K datasets. Furthermore, we provide download links and labels of the Wikiart images used for training the style classification network and the additional query bounding boxes of the LTLL dataset. The data is available under https://compvis.github.io/visual-search. (ZIP) [file pone.0259718.s003.zip › s3_data/style_classifier_wikiart_labels.csv]

image_id	style	image_url	style_id	set
jan-sluyters_recumbent-female-nude-1922	expressionism	http://uploads1.wikiart.org/images/jan-sluyters/recumbent-female-nude-1922.jpg	9	train
jean-dubuffet_walk-in-the-forest	expressionism	http://uploads2.wikiart.org/images/jean-dubuffet/walk-in-the-forest.jpg	9	train
bernard-buffet_le-travesti-1953	expressionism	http://uploads1.wikiart.org/images/bernard-buffet/le-travesti-1953.jpg	9	train
tintoretto_the-descent-from-the-cross-1580	mannerism (late renaissance)	http://uploads4.wikiart.org/images/tintoretto/the-descent-from-the-cross-1580.jpg	13	train
john-leech_none-but-the-brave-deserve-the-fair	romanticism	http://uploads8.wikiart.org/images/john-leech/none-but-the-brave-deserve-the-fair.jpg	23	train
egon-schiele_krumau-on-the-molde-1912	expressionism	http://uploads8.wikiart.org/images/egon-schiele/krumau-on-the-molde-1912.jpg	9	train
james-campbell-noble_dutch-canal-scene	impressionism	http://uploads0.wikiart.org/images/james-campbell-noble/dutch-canal-scene.jpg	12	train
ivan-aivazovsky_ships-in-a-storm-1860	romanticism	http://uploads8.wikiart.org/images/ivan-aivazovsky/ships-in-a-storm-1860.jpg	23	train
claude-monet_stormy-seascape-1	impressionism	http://uploads1.wikiart.org/images/claude-monet/stormy-seascape-1.jpg	12	train
paul-klee_groynes-1925	cubism	http://uploads5.wikiart.org/images/paul-klee/groynes-1925(1).jpg	7	train
thomas-gainsborough_sophia-charlotte-lady-sheffield-1786	rococo	http://uploads0.wikiart.org/images/thomas-gainsborough/sophia-charlotte-lady-sheffield-1786.jpg	22	train
henri-matisse_blue-nude-1952	abstract expressionism	http://uploads8.wikiart.org/images/henri-matisse/blue-nude-1952.jpg	0	train
david-burliuk_flowers-by-the-sea-1	post-impressionism	http://uploads4.wikiart.org/images/david-burliuk/flowers-by-the-sea-1.jpg	20	train
william-holman-hunt_the-scapegoat-1856	romanticism	http://uploads0.wikiart.org/images/william-holman-hunt/the-scapegoat-1856.jpg	23	train
helene-schjerfbeck_portrait-of-a-girl-1887	realism	http://uploads4.wikiart.org/images/helene-schjerfbeck/portrait-of-a-girl-1887.jpg	21	train
dante-gabriel-rossetti_a-parable-of-love-1850	romanticism	http://uploads7.wikiart.org/images/dante-gabriel-rossetti/a-parable-of-love-1850.jpg	23	train
konstantinos-volanakis_admiring-the-ships	impressionism	http://uploads3.wikiart.org/images/konstantinos-volanakis/admiring-the-ships.jpg	12	train
claude-monet_three-trees-in-spring	impressionism	http://uploads5.wikiart.org/images/claude-monet/three-trees-in-spring.jpg	12	train
jacob-jordaens_neptune-creating-the-horse-1645	baroque	http://uploads8.wikiart.org/images/jacob-jordaens/neptune-creating-the-horse-1645.jpg	4	train
nicholas-roerich_the-court-of-prince-vladimir-galitsky-study-of-scene-design-for-prince-igor-1914-3	art nouveau (modern)	http://uploads6.wikiart.org/images/nicholas-roerich/the-court-of-prince-vladimir-galitsky-study-of-scene-design-for-prince-igor-1914-3.jpg	3	train
franz-richard-unterberger_amalfi	romanticism	http://uploads3.wikiart.org/images/franz-richard-unterberger/amalfi.jpg	23	train
albrecht-durer_st-jerome-1492	northern renaissance	http://uploads0.wikiart.org/images/albrecht-durer/st-jerome-1492.jpg	17	train
kees-van-dongen_woman-on-sofa-1930	post-impressionism	http://uploads4.wikiart.org/images/kees-van-dongen/woman-on-sofa-1930.jpg	20	train
edward-hopper_night-shadows	new realism	http://uploads6.wikiart.org/images/edward-hopper/night-shadows.jpg	16	train
edgar-degas_slippers-of-ballerina	impressionism	http://uploads3.wikiart.org/images/edgar-degas/slippers-of-ballerina.jpg	12	train
jacopo-pontormo_deposition-from-the-cross	mannerism (late renaissance)	http://uploads3.wikiart.org/images/jacopo-pontormo/deposition-from-the-cross.jpg	13	train
cornelis-vreedenburgh_painter-s-workshop	impressionism	http://uploads2.wikiart.org/images/cornelis-vreedenburgh/painter-s-workshop.jpg	12	train
edgar-degas_a-grecian-dance-1890	impressionism	http://uploads3.wikiart.org/images/edgar-degas/a-grecian-dance-1890.jpg	12	train
konstantin-makovsky_presser-1	romanticism	http://uploads0.wikiart.org/images/konstantin-makovsky/presser-1.jpg	23	train
thomas-lawrence_isabella-anne-hutchinson-1803	romanticism	http://uploads7.wikiart.org/images/thomas-lawrence/isabella-anne-hutchinson-1803.jpg	23	train
juan-carreno-de-miranda_assumption-of-the-virgin-1657	baroque	http://uploads6.wikiart.org/images/juan-carreno-de-miranda/assumption-of-the-virgin-1657.jpg	4	train
aleksey-savrasov_landscape-the-village-of-volyn-1887	realism	http://uploads5.wikiart.org/images/aleksey-savrasov/landscape-the-village-of-volyn-1887.jpg	21	train
nicolae-tonitza_nude-with-headscarf	expressionism	http://uploads6.wikiart.org/images/nicolae-tonitza/nude-with-headscarf.jpg	9	train
francis-gruber_la-famille-1924	expressionism	http://uploads0.wikiart.org/images/francis-gruber/la-famille-1924.jpg	9	train
pierre-auguste-renoir_sleeping-nude-with-hat-repose	impressionism	http://uploads4.wikiart.org/images/pierre-auguste-renoir/sleeping-nude-with-hat-repose.jpg	12	train
andrea-mantegna_minerva-chasing-the-vices-from-the-garden-of-virtue-1502	high renaissance	http://uploads7.wikiart.org/images/andrea-mantegna/minerva-chasing-the-vices-from-the-garden-of-virtue-1502.jpg	11	train
maurice-prendergast_beach-no-3	post-impressionism	http://uploads1.wikiart.org/images/maurice-prendergast/beach-no-3.jpg	20	train
nicolae-vermont_nude-sitting-1902	impressionism	http://uploads4.wikiart.org/images/nicolae-vermont/nude-sitting-1902.jpg	12	train
konstantin-makovsky_flowers-1	realism	http://uploads0.wikiart.org/images/konstantin-makovsky/flowers-1.jpg	21	train
ivan-kramskoy_zhukovka-1879	realism	http://uploads7.wikiart.org/images/ivan-kramskoy/zhukovka-1879.jpg	21	train
dumitru-ghiatza_self-portrait-1934	post-impressionism	http://uploads2.wikiart.org/images/dumitru-ghia/self-portrait-1934.jpg	20	train
thomas-girtin_the-kitchen-at-stanton-harcourt-oxfordshire-1797	romanticism	http://uploads5.wikiart.org/images/thomas-girtin/the-kitchen-at-stanton-harcourt-oxfordshire-1797.jpg	23	train
jean-hey_peter-ii-de-beaujeu-of-bourbon-with-st-peter-left-wing-of-the-bourbon-altarpiece-1498	northern renaissance	http://uploads2.wikiart.org/images/jean-hey/peter-ii-de-beaujeu-of-bourbon-with-st-peter-left-wing-of-the-bourbon-altarpiece-1498.jpg	17	train
vasily-perov_evening-on-holy-saturday-1873	realism	http://uploads4.wikiart.org/images/vasily-perov/evening-on-holy-saturday-1873.jpg	21	train
viktor-vasnetsov_rough-sketches-for-the-painting-on-a-knights-at-the-crossroad	romanticism	http://uploads4.wikiart.org/images/viktor-vasnetsov/rough-sketches-for-the-painting-on-a-knights-at-the-crossroad.jpg	23	train
giovanni-domenico-tiepolo_landscape-with-sitting-farmer-1757	rococo	http://uploads4.wikiart.org/images/giovanni-domenico-tiepolo/landscape-with-sitting-farmer-1757.jpg	22	train
alfred-wallis_ravine-with-estuary-bristol-channel-and-suspension-bridge-1938	naive art (primitivism)	http://uploads2.wikiart.org/images/alfred-wallis/ravine-with-estuary-bristol-channel-and-suspension-bridge-1938.jpg	15	train
gustave-loiseau_rue-a-ennery-1912	post-impressionism	http://uploads4.wikiart.org/images/gustave-loiseau/rue-a-ennery-1912.jpg	20	train
thomas-gainsborough_st-mary-s-church-hadleigh	rococo	http://uploads7.wikiart.org/images/thomas-gainsborough/st-mary-s-church-hadleigh.jpg	22	train
david-burliuk_mexico-1948	post-impressionism	http://uploads5.wikiart.org/images/david-burliuk/mexico-1948.jpg	20	train
istvan-ilosvai-varga_zsuzsanna-with-cactus-1959	expressionism	http://uploads8.wikiart.org/images/istvan-ilosvai-varga/zsuzsanna-with-cactus-1959.jpg	9	train
eugene-boudin_the-sea-at-douarnenez-1897	impressionism	http://uploads2.wikiart.org/images/eugene-boudin/the-sea-at-douarnenez-1897.jpg	12	train
george-stubbs_self-portrait-1	romanticism	http://uploads0.wikiart.org/images/george-stubbs/self-portrait-1.jpg	23	train
willi-baumeister_swimmers-on-the-ladder-1929	cubism	http://uploads5.wikiart.org/images/willi-baumeister/swimmers-on-the-ladder-1929.jpg	7	train
ivan-kramskoy_portrait-of-the-astronomer-otto-struve-vasilyevich-1886	realism	http://uploads4.wikiart.org/images/ivan-kramskoy/portrait-of-the-astronomer-otto-struve-vasilyevich-1886.jpg	21	train
pierre-auguste-renoir_portrait-of-a-young-woman-1	impressionism	http://uploads2.wikiart.org/images/pierre-auguste-renoir/portrait-of-a-young-woman-1.jpg	12	train
ian-davenport_poured-lines-orange-2005	color field painting	http://uploads8.wikiart.org/images/ian-davenport/poured-lines-orange-2005.jpg	5	train
maurycy-gottlieb_cairo-slave-market-1877	romanticism	http://uploads2.wikiart.org/images/maurycy-gottlieb/cairo-slave-market-1877.jpg	23	train
isaac-levitan_evening-at-volga-1888	realism	http://uploads6.wikiart.org/images/isaac-levitan/evening-at-volga-1888.jpg	21	train
john-leech_remus-jumping-over-the-walls	romanticism	http://uploads0.wikiart.org/images/john-leech/remus-jumping-over-the-walls.jpg	23	train
maurice-prendergast_the-sunday-scene	post-impressionism	http://uploads7.wikiart.org/images/maurice-prendergast/the-sunday-scene.jpg	20	train
louis-valtat_flowers-and-fruit-1899	fauvism	http://uploads6.wikiart.org/images/louis-valtat/flowers-and-fruit-1899.jpg	10	train
philip-wilson-steer_hydrangeas-1901	impressionism	http://uploads6.wikiart.org/images/philip-wilson-steer/hydrangeas-1901.jpg	12	train
sever-burada_the-way-home	impressionism	http://uploads5.wikiart.org/images/sever-burada/the-way-home.jpg	12	train
bernardo-bellotto_new-market-square-in-dresden-1750	rococo	http://uploads4.wikiart.org/images/bernardo-bellotto/new-market-square-in-dresden-1750.jpg	22	train
william-collins_barmouth-sands-1835	romanticism	http://uploads6.wikiart.org/images/william-collins/barmouth-sands-1835.jpg	23	train
konstantin-yuon_stage-design-the-red-square	art nouveau (modern)	http://uploads4.wikiart.org/images/konstantin-yuon/stage-design-the-red-square.jpg	3	train
winslow-homer_maine-cliffs	realism	http://uploads6.wikiart.org/images/winslow-homer/maine-cliffs.jpg	21	train
william-leighton-leitch_boat-scene-at-milan-drawing-by-leitch-engraving-by-t-higham-1845	romanticism	http://uploads5.wikiart.org/images/william-leighton-leitch/boat-scene-at-milan-drawing-by-leitch-engraving-by-t-higham-1845.jpg	23	train
robert-campin_the-annunciation	northern renaissance	http://uploads1.wikiart.org/images/robert-campin/the-annunciation.jpg	17	train
benozzo-gozzoli_procession-of-the-magi-1461	early renaissance	http://uploads5.wikiart.org/images/benozzo-gozzoli/procession-of-the-magi-1461.jpg	8	train
henri-edmond-cross_the-blue-boat	pointillism	http://uploads3.wikiart.org/images/henri-edmond-cross/the-blue-boat.jpg	18	train
benozzo-gozzoli_st-sebastian-intercessor-1465	early renaissance	http://uploads7.wikiart.org/images/benozzo-gozzoli/st-sebastian-intercessor-1465.jpg	8	train
raoul-dufy_races-with-goodwwood-1930	naive art (primitivism)	http://uploads7.wikiart.org/images/raoul-dufy/races-with-goodwwood-1930.jpg	15	train
camille-bombois_vielle-masion-a-compaiegne-1935	naive art (primitivism)	http://uploads8.wikiart.org/images/camille-bombois/vielle-masion-a-compaiegne-1935.jpg	15	train
canaletto_padua-the-prato-della-valle-with-santa-giustinia-and-the-church-of-misericordia-1	rococo	http://uploads8.wikiart.org/images/canaletto/padua-the-prato-della-valle-with-santa-giustinia-and-the-church-of-misericordia-1.jpg	22	train
jamie-wyeth_lunch-at-the-factory-2008	contemporary realism	http://uploads8.wikiart.org/images/jamie-wyeth/lunch-at-the-factory-2008.jpg	6	train
ivan-aivazovsky_cristofor-columb-1875	romanticism	http://uploads8.wikiart.org/images/ivan-aivazovsky/cristofor-columb-1875.jpg	23	train
wilhelm-trubner_neuburg-gates-heidelberg-1913	realism	http://uploads7.wikiart.org/images/wilhelm-trubner/neuburg-gates-heidelberg-1913.jpg	21	train
theophile-steinlen_l-honneur-du-patron	art nouveau (modern)	http://uploads0.wikiart.org/images/theophile-steinlen/l-honneur-du-patron.jpg	3	train
henry-ossawa-tanner_street-in-tangier-1912	impressionism	http://uploads4.wikiart.org/images/henry-ossawa-tanner/street-in-tangier-1912.jpg	12	train
alex-colville_may-1979	contemporary realism	http://uploads2.wikiart.org/images/alex-colville/may-1979.jpg	6	train
ivan-shishkin_view-of-the-beach	realism	http://uploads2.wikiart.org/images/ivan-shishkin/view-of-the-beach.jpg	21	train
ernst-ludwig-kirchner_women-on-the-street-1915	expressionism	http://uploads8.wikiart.org/images/ernst-ludwig-kirchner/women-on-the-street-1915.jpg	9	train
karl-bodmer_pachtuwa-chta-an-arrikkara-warrior-plate-27-from-volume-1-of-travels-in-the-interior-of-north-1843	romanticism	http://uploads0.wikiart.org/images/karl-bodmer/pachtuwa-chta-an-arrikkara-warrior-plate-27-from-volume-1-of-travels-in-the-interior-of-north-1843.jpg	23	train
albrecht-durer_allegory-of-justice-1498	northern renaissance	http://uploads0.wikiart.org/images/albrecht-durer/allegory-of-justice-1498.jpg	17	train
ion-andreescu_pink-roses	impressionism	http://uploads3.wikiart.org/images/ion-andreescu/pink-roses.jpg	12	train
titian_diana-and-callisto-1559	mannerism (late renaissance)	http://uploads1.wikiart.org/images/titian/diana-and-callisto-1559.jpg	13	train
vincent-van-gogh_orphan-man-with-umbrella-seen-from-the-back-1882	realism	http://uploads0.wikiart.org/images/vincent-van-gogh/orphan-man-with-umbrella-seen-from-the-back-1882.jpg	21	train
konstantin-korovin_bastille-1928	impressionism	http://uploads3.wikiart.org/images/konstantin-korovin/bastille-1928.jpg	12	train
perle-fine_cool-series-no-26-first-love-1963	color field painting	http://uploads5.wikiart.org/images/perle-fine/cool-series-no-26-first-love-1963.jpg	5	train
vincent-van-gogh_head-of-a-man-bareheaded-1885	realism	http://uploads2.wikiart.org/images/vincent-van-gogh/head-of-a-man-bareheaded-1885(1).jpg	21	train
giuseppe-de-nittis_return-from-the-races	impressionism	http://uploads2.wikiart.org/images/giuseppe-de-nittis/return-from-the-races.jpg	12	train
marie-bracquemond_three-ladies-with-parasol-aka-three-graces-1880	impressionism	http://uploads0.wikiart.org/images/marie-bracquemond/three-ladies-with-parasol-aka-three-graces-1880.jpg	12	train
albert-bloch_gulls-1941	expressionism	http://uploads3.wikiart.org/images/albert-bloch/gulls-1941.jpg	9	train
eugene-boudin_still-life-with-skate-1861	realism	http://uploads2.wikiart.org/images/eugene-boudin/still-life-with-skate-1861.jpg	21	train
konstantin-yuon_the-intime-world-1910	post-impressionism	http://uploads8.wikiart.org/images/konstantin-yuon/the-intime-world-1910.jpg	20	train
orest-kiprensky_pupils-bringing-thank-to-stroganov-on-the-occasion-of-new-year-1804	romanticism	http://uploads0.wikiart.org/images/orest-kiprensky/pupils-bringing-thank-to-stroganov-on-the-occasion-of-new-year-1804.jpg	23	train
allan-ramsay_john-reid	rococo	http://uploads2.wikiart.org/images/allan-ramsay/john-reid.jpg	22	train
alvaro-lapa_unknown-title-6	abstract expressionism	http://uploads6.wikiart.org/images/alvaro-lapa/unknown-title-6.jpg	0	train
edgar-degas_self-portrait-saluting-1866	impressionism	http://uploads1.wikiart.org/images/edgar-degas/self-portrait-saluting-1866.jpg	12	train
edward-hicks_the-peaceable-kingdom-1847	naive art (primitivism)	http://uploads1.wikiart.org/images/edward-hicks/the-peaceable-kingdom-1847.jpg	15	train
allan-d-arcangelo_mr-and-mrs-moby-dick	pop art	http://uploads0.wikiart.org/images/allan-d-arcangelo/mr-and-mrs-moby-dick.jpg	19	train
johannes-jan-schoonhoven_relief-1973	minimalism	http://uploads7.wikiart.org/images/johannes-jan-schoonhoven/relief-1973.jpg	14	train
max-beckmann_quappi-in-pink	expressionism	http://uploads7.wikiart.org/images/max-beckmann/quappi-in-pink.jpg	9	train
gabriel-metsu_the-huntsman-and-the-lady-1660	baroque	http://uploads6.wikiart.org/images/gabriel-metsu/the-huntsman-and-the-lady-1660.jpg	4	train
richard-tuttle_red-canvas-1967	minimalism	http://uploads0.wikiart.org/images/richard-tuttle/red-canvas-1967.jpg	14	train
gustave-dore_elijah-raises-the-son-of-the-widow-of-zarephath	romanticism	http://uploads4.wikiart.org/images/gustave-dore/elijah-raises-the-son-of-the-widow-of-zarephath.jpg	23	train
piet-mondrian_lonely-tree-at-the-gein-1907	impressionism	http://uploads4.wikiart.org/images/piet-mondrian/lonely-tree-at-the-gein-1907.jpg	12	train
robert-mangold_column-structure-xxii-2008	minimalism	http://uploads3.wikiart.org/images/robert-mangold/column-structure-xxii-2008.jpg	14	train
thomas-jones_field-near-pencerrig-1776	romanticism	http://uploads0.wikiart.org/images/thomas-jones/field-near-pencerrig-1776.jpg	23	train
leonardo-da-vinci_study-of-proportion	high renaissance	http://uploads8.wikiart.org/images/leonardo-da-vinci/study-of-proportion.jpg	11	train
dorothy-lathrop_a-little-boy-lost-1920-10	art nouveau (modern)	http://uploads3.wikiart.org/images/dorothy-lathrop/a-little-boy-lost-1920-10.jpg	3	train
gustave-moreau_samson-and-delilah-1882	symbolism	http://uploads0.wikiart.org/images/gustave-moreau/samson-and-delilah-1882.jpg	24	train
pierre-auguste-renoir_steps-in-algiers	impressionism	http://uploads0.wikiart.org/images/pierre-auguste-renoir/steps-in-algiers.jpg	12	train
henri-edmond-cross_river-in-saint-clair	pointillism	http://uploads1.wikiart.org/images/henri-edmond-cross/river-in-saint-clair.jpg	18	train
atsuko-tanaka_89a-1989	abstract expressionism	http://uploads1.wikiart.org/images/atsuko-tanaka/89a-1989.jpg	0	train
paula-rego_celestina-s-house-2001	expressionism	http://uploads3.wikiart.org/images/paula-rego/celestina-s-house-2001.jpg	9	train
luis-paret-y-alcazar_a-picnic-at-a-country-town-1773	rococo	http://uploads5.wikiart.org/images/luis-paret-y-alcazar/a-picnic-at-a-country-town-1773.jpg	22	train
nicholas-roerich_entrance-to-shambhala	symbolism	http://uploads8.wikiart.org/images/nicholas-roerich/entrance-to-shambhala.jpg	24	train
anthony-van-dyck_porrtrait-of-the-sculptor-duquesnoy-1629	baroque	http://uploads1.wikiart.org/images/anthony-van-dyck/porrtrait-of-the-sculptor-duquesnoy-1629.jpg	4	train
jose-maria-velasco_vista-de-la-monta-a-del-ajusco-y-pueblo-de-san-ngel-desde-la-barranca-del-muerto-1894	realism	http://uploads3.wikiart.org/images/jose-maria-velasco/vista-de-la-monta-a-del-ajusco-y-pueblo-de-san-ngel-desde-la-barranca-del-muerto-1894.jpg	21	train
henri-le-fauconnier_abundance-1910	cubism	http://uploads4.wikiart.org/images/henri-le-fauconnier/abundance-1910.jpg	7	train
leonardo-da-vinci_profile-of-an-old-man	high renaissance	http://uploads1.wikiart.org/images/leonardo-da-vinci/profile-of-an-old-man.jpg	11	train
alan-charlton_corner-paintings-in-8-parts-1986	minimalism	http://uploads7.wikiart.org/images/alan-charlton/corner-paintings-in-8-parts-1986.jpg	14	train
pablo-picasso_woman-with-spanish-dress-1917	pointillism	http://uploads5.wikiart.org/images/pablo-picasso/woman-with-spanish-dress-1917.jpg	18	train
fernand-leger_naked-model-in-the-workshop-1913	cubism	http://uploads8.wikiart.org/images/fernand-leger/naked-model-in-the-workshop-1913.jpg	7	train
mikhail-vrubel_sadko-1900	symbolism	http://uploads4.wikiart.org/images/mikhail-vrubel/sadko-1900.jpg	24	train
gustav-klimt_baby-1918	art nouveau (modern)	http://uploads2.wikiart.org/images/gustav-klimt/baby-1918.jpg	3	train
gustave-dore_jephthah-s-daughter-comes-to-meet-her-father	romanticism	http://uploads1.wikiart.org/images/gustave-dore/jephthah-s-daughter-comes-to-meet-her-father.jpg	23	train
rudolf-von-alt_interior-in-palace-windischgratz-in-the-race-in-wien-1848	romanticism	http://uploads7.wikiart.org/images/rudolf-von-alt/interior-in-palace-windischgratz-in-the-race-in-wien-1848.jpg	23	train
camille-pissarro_unloading-wood-at-rouen-1896	impressionism	http://uploads7.wikiart.org/images/camille-pissarro/unloading-wood-at-rouen-1896.jpg	12	train
maurice-quentin-de-la-tour_study-for-portrait-of-mademoiselle-dangeville-2	rococo	http://uploads0.wikiart.org/images/maurice-quentin-de-la-tour/study-for-portrait-of-mademoiselle-dangeville-2.jpg	22	train
george-morland_the-press-gang-1790	rococo	http://uploads5.wikiart.org/images/george-morland/the-press-gang-1790.jpg	22	train
pablo-picasso_bed-with-mosquito-nets-1906	post-impressionism	http://uploads3.wikiart.org/images/pablo-picasso/bed-with-mosquito-nets-1906.jpg	20	train
james-charles_christening-sunday-south-harting-sussex-1887	realism	http://uploads2.wikiart.org/images/james-charles/christening-sunday-south-harting-sussex-1887.jpg	21	train
gustave-dore_don-quixote-149	romanticism	http://uploads8.wikiart.org/images/gustave-dore/don-quixote-149.jpg	23	train
albrecht-durer_st-magdalena	northern renaissance	http://uploads7.wikiart.org/images/albrecht-durer/st-magdalena.jpg	17	train
ernst-ludwig-kirchner_mountain-forest-1920	expressionism	http://uploads4.wikiart.org/images/ernst-ludwig-kirchner/mountain-forest-1920.jpg	9	train
kazuo-nakamura_three-plants	expressionism	http://uploads7.wikiart.org/images/kazuo-nakamura/three-plants.jpg	9	train
edouard-manet_at-the-races-1875	impressionism	http://uploads2.wikiart.org/images/edouard-manet/at-the-races-1875.jpg	12	train
ant-nio-de-carvalho-da-silva-porto_no-areinho-douro-1880	impressionism	http://uploads0.wikiart.org/images/ant-nio-de-carvalho-da-silva-porto/no-areinho-douro-1880.jpg	12	train
charles-m-russell_the-peace-pipe-1898	romanticism	http://uploads8.wikiart.org/images/charles-m-russell/the-peace-pipe-1898.jpg	23	train
vasily-perov_return-reaper-from-the-field-in-the-ryazan-province-1874	realism	http://uploads4.wikiart.org/images/vasily-perov/return-reaper-from-the-field-in-the-ryazan-province-1874.jpg	21	train
aldo-mondino_untitled-1960	expressionism	http://uploads5.wikiart.org/images/aldo-mondino/untitled-1960.jpg	9	train
arman-manookian_shaman-1930	naive art (primitivism)	http://uploads7.wikiart.org/images/arman-manookian/shaman-1930.jpg	15	train
aubrey-beardsley_the-toilet-of-salome-ii	art nouveau (modern)	http://uploads2.wikiart.org/images/aubrey-beardsley/the-toilet-of-salome-ii.jpg	3	train
joseph-wright_the-cloister-of-san-cosimato	romanticism	http://uploads4.wikiart.org/images/joseph-wright/the-cloister-of-san-cosimato.jpg	23	train
pierre-auguste-renoir_bouquet-of-flowers-in-an-earthenware-pitcher	impressionism	http://uploads1.wikiart.org/images/pierre-auguste-renoir/bouquet-of-flowers-in-an-earthenware-pitcher.jpg	12	train
claude-monet_water-lilies-1919-7	impressionism	http://uploads3.wikiart.org/images/claude-monet/water-lilies-1919-7.jpg	12	train
george-romney_the-honourable-rebecca-clive-1760-1795-mrs-john-robinson	rococo	http://uploads5.wikiart.org/images/george-romney/the-honourable-rebecca-clive-1760-1795-mrs-john-robinson.jpg	22	train
joaqu-n-sorolla_running-along-the-beach-1908	impressionism	http://uploads6.wikiart.org/images/joaquin-sorolla/running-along-the-beach-1908.jpg	12	train
utagawa-kuniyoshi_cats-suggested-as-the-fifty-three-stations-of-the-tokaido	ukiyo-e	http://uploads1.wikiart.org/images/utagawa-kuniyoshi/cats-suggested-as-the-fifty-three-stations-of-the-tokaido.jpg	26	train
kazuo-nakamura_inner-view-3-1955	abstract expressionism	http://uploads3.wikiart.org/images/kazuo-nakamura/inner-view-3-1955.jpg	0	train
eugene-carriere_roger-marx-1886	symbolism	http://uploads1.wikiart.org/images/eugene-carriere/roger-marx-1886.jpg	24	train
theo-van-rysselberghe_roger-martin-du-gard-1926	post-impressionism	http://uploads0.wikiart.org/images/theo-van-rysselberghe/roger-martin-du-gard-1926.jpg	20	train
ivan-shishkin_pine-forest-1895	realism	http://uploads1.wikiart.org/images/ivan-shishkin/pine-forest-1895.jpg	21	train
titian_cardinal-alessandro-farnese-1546	mannerism (late renaissance)	http://uploads1.wikiart.org/images/titian/cardinal-alessandro-farnese-1546.jpg	13	train
julian-alden-weir_after-the-ride-aka-visiting-neighbors	impressionism	http://uploads8.wikiart.org/images/julian-alden-weir/after-the-ride-aka-visiting-neighbors.jpg	12	train
ivan-bilibin_south-of-france-twilight-1935	art nouveau (modern)	http://uploads4.wikiart.org/images/ivan-bilibin/south-of-france-twilight-1935.jpg	3	train
jean-baptiste-simeon-chardin_the-buffet-1728	baroque	http://uploads6.wikiart.org/images/jean-baptiste-simeon-chardin/the-buffet-1728.jpg	4	train
antonio-ligabue_self-portrait-1	naive art (primitivism)	http://uploads2.wikiart.org/images/antonio-ligabue/self-portrait(1).jpg	15	train
pierre-auguste-renoir_the-luncheon-of-the-boating-party-1881-1	impressionism	http://uploads6.wikiart.org/images/pierre-auguste-renoir/the-luncheon-of-the-boating-party-1881-1.jpg	12	train
isaac-levitan_footbridge-savvinskaya-village-1884	realism	http://uploads2.wikiart.org/images/isaac-levitan/footbridge-savvinskaya-village-1884.jpg	21	train
nicholas-roerich_view-of-the-himalayan-foothills	symbolism	http://uploads0.wikiart.org/images/nicholas-roerich/view-of-the-himalayan-foothills.jpg	24	train
peter-blake_leo-79-1969	pop art	http://uploads3.wikiart.org/images/peter-blake/leo-79-1969.jpg	19	train
giovanni-boldini_lady-in-red-dress-1916	impressionism	http://uploads0.wikiart.org/images/giovanni-boldini/lady-in-red-dress-1916.jpg	12	train
henri-de-toulouse-lautrec_the-clown-cha-u-kao-1895	post-impressionism	http://uploads3.wikiart.org/images/henri-de-toulouse-lautrec/the-clown-cha-u-kao-1895.jpg	20	train
albert-gleizes_untitled-4	cubism	http://uploads5.wikiart.org/images/albert-gleizes/untitled-4.jpg	7	train
rodolfo-arico_pour-delaunay-1965	abstract expressionism	http://uploads2.wikiart.org/images/rodolfo-arico/pour-delaunay-1965.jpg	0	train
ivan-grohar_temarski-vrt-1907	impressionism	http://uploads0.wikiart.org/images/ivan-grohar/temarski-vrt-1907.jpg	12	train
ernst-ludwig-kirchner_the-drinker-self-portrait	expressionism	http://uploads0.wikiart.org/images/ernst-ludwig-kirchner/the-drinker-self-portrait.jpg	9	train
isaac-levitan_field-1	realism	http://uploads1.wikiart.org/images/isaac-levitan/field-1.jpg	21	train
childe-hassam_old-mumford-house-easthampton	impressionism	http://uploads5.wikiart.org/images/childe-hassam/old-mumford-house-easthampton.jpg	12	train
rudolf-schweitzer-cumpana_vas-cu-trandafiri-1971	impressionism	http://uploads1.wikiart.org/images/rudolf-schweitzer-cumpana/vas-cu-trandafiri-1971.jpg	12	train
adriaen-van-de-venne_emblem-1	baroque	http://uploads0.wikiart.org/images/adriaen-van-de-venne/emblem-1.jpg	4	train
pierre-auguste-renoir_madame-thurneyssan-and-her-daughter	impressionism	http://uploads1.wikiart.org/images/pierre-auguste-renoir/madame-thurneyssan-and-her-daughter.jpg	12	train
claude-monet_twilight-venice	impressionism	http://uploads8.wikiart.org/images/claude-monet/twilight-venice.jpg	12	train
theophile-steinlen_la-fille-a-poirier	realism	http://uploads7.wikiart.org/images/theophile-steinlen/la-fille-a-poirier.jpg	21	train
john-french-sloan_our-home-in-fort-washington-pennsylvania-1908	new realism	http://uploads7.wikiart.org/images/john-french-sloan/our-home-in-fort-washington-pennsylvania-1908.jpg	16	train
alfred-sisley_abandoned-house-1887	impressionism	http://uploads5.wikiart.org/images/alfred-sisley/abandoned-house-1887.jpg	12	train
jose-maria-velasco_pe-ascos-del-cerro-de-atzacoalco-1	realism	http://uploads6.wikiart.org/images/jose-maria-velasco/pe-ascos-del-cerro-de-atzacoalco-1.jpg	21	train
enrico-baj_baj-chez-picasso-3-1969	cubism	http://uploads4.wikiart.org/images/enrico-baj/baj-chez-picasso-3-1969.jpg	7	train
yves-klein_untitled-red-monochrome-1956	minimalism	http://uploads0.wikiart.org/images/yves-klein/untitled-red-monochrome-1956.jpg	14	train
berthe-morisot_winter-aka-woman-with-a-muff	impressionism	http://uploads5.wikiart.org/images/berthe-morisot/winter-aka-woman-with-a-muff.jpg	12	train
gustave-loiseau_ships-at-port	post-impressionism	http://uploads0.wikiart.org/images/gustave-loiseau/ships-at-port.jpg	20	train
alfred-sisley_banks-of-the-loing-winter-1896	impressionism	http://uploads5.wikiart.org/images/alfred-sisley/banks-of-the-loing-winter-1896.jpg	12	train
pietro-longhi_the-venetian-family-1765	rococo	http://uploads8.wikiart.org/images/pietro-falca/the-venetian-family-1765.jpg	22	train
joaqu-n-sorolla_galician-party	impressionism	http://uploads0.wikiart.org/images/joaquin-sorolla/galician-party.jpg	12	train
gustave-courbet_bouquet-of-flowers-1	realism	http://uploads6.wikiart.org/images/gustave-courbet/bouquet-of-flowers-1.jpg	21	train
ferdinand-hodler_unity-1911	art nouveau (modern)	http://uploads7.wikiart.org/images/ferdinand-hodler/unity-1911.jpg	3	train
antoine-watteau_the-shepherds	rococo	http://uploads0.wikiart.org/images/antoine-watteau/the-shepherds.jpg	22	train
mary-fedden_still-life-with-coffee-jar	naive art (primitivism)	http://uploads8.wikiart.org/images/mary-fedden/still-life-with-coffee-jar.jpg	15	train
james-mcneill-whistler_study-for-the-portrait-of-f-r-leyland-1873	impressionism	http://uploads0.wikiart.org/images/james-mcneill-whistler/study-for-the-portrait-of-f-r-leyland-1873.jpg	12	train
patrick-procktor_cheese-and-wine-femme-fatale	pop art	http://uploads6.wikiart.org/images/patrick-procktor/cheese-and-wine-femme-fatale.jpg	19	train
harry-clarke_tales-of-mystery-and-imagination-by-edgar-allan-poe-1923-4	art nouveau (modern)	http://uploads6.wikiart.org/images/harry-clarke/tales-of-mystery-and-imagination-by-edgar-allan-poe-1923-4.jpg	3	train
frank-dicksee_sylvia-detail	romanticism	http://uploads7.wikiart.org/images/frank-dicksee/sylvia-detail.jpg	23	train
antoine-blanchard_place-de-la-republic-8	impressionism	http://uploads2.wikiart.org/images/antoine-blanchard/place-de-la-republic-8.jpg	12	train
fernand-leger_the-disc-1918	cubism	http://uploads7.wikiart.org/images/fernand-leger/the-disc-1918.jpg	7	train
john-glover_view-in-north-wales-1820	romanticism	http://uploads6.wikiart.org/images/john-glover/view-in-north-wales-1820.jpg	23	train
martiros-sarian_poppies-1958	realism	http://uploads8.wikiart.org/images/martiros-saryan/poppies-1958.jpg	21	train
boris-kustodiev_portrait-of-natalia-orshanskaya-1925	art nouveau (modern)	http://uploads5.wikiart.org/images/boris-kustodiev/portrait-of-natalia-orshanskaya-1925.jpg	3	train
r-b-kitaj_the-orientalist	pop art	http://uploads5.wikiart.org/images/r-b-kitaj/the-orientalist.jpg	19	train
nicholas-roerich_tent-of-ivan-the-terrible-1909-1	art nouveau (modern)	http://uploads2.wikiart.org/images/nicholas-roerich/tent-of-ivan-the-terrible-1909-1.jpg	3	train
otto-dix_trenches-1	expressionism	http://uploads7.wikiart.org/images/otto-dix/trenches-1.jpg	9	train
sol-lewitt_untitled	minimalism	http://uploads7.wikiart.org/images/sol-lewitt/untitled.jpg	14	train
frans-hals_lesender-knabe	baroque	http://uploads5.wikiart.org/images/frans-hals/lesender-knabe.jpg	4	train
pierre-auguste-renoir_study-of-a-young-girl-mademoiselle-murer	impressionism	http://uploads6.wikiart.org/images/pierre-auguste-renoir/study-of-a-young-girl-mademoiselle-murer.jpg	12	train
rene-magritte_depths-of-pleasure-1948	post-impressionism	http://uploads2.wikiart.org/images/rene-magritte/depths-of-pleasure-1948(1).jpg	20	train
raphael-kirchner_greek-girls-4	art nouveau (modern)	http://uploads1.wikiart.org/images/raphael-kirchner/greek-girls-4.jpg	3	train
theodore-gericault_rifleman	romanticism	http://uploads7.wikiart.org/images/theodore-gericault/rifleman.jpg	23	train
adolf-fleischmann_sill-life-with-fruits-mussels-and-a-bottle	expressionism	http://uploads3.wikiart.org/images/adolf-fleischmann/sill-life-with-fruits-mussels-and-a-bottle.jpg	9	train
amrita-sher-gil_sleeping-woman-1933	post-impressionism	http://uploads5.wikiart.org/images/amrita-sher-gil/sleeping-woman-1933.jpg	20	train
nicholas-roerich_world-s-treasure-cintamani-1924	symbolism	http://uploads1.wikiart.org/images/nicholas-roerich/world-s-treasure-cintamani-1924.jpg	24	train
raphael-kirchner_ice-flowers-1899-2	art nouveau (modern)	http://uploads6.wikiart.org/images/raphael-kirchner/ice-flowers-1899-2.jpg	3	train
paul-guiragossian_la-famille-1991	expressionism	http://uploads4.wikiart.org/images/paul-guiragossian/la-famille-1991.jpg	9	train
nikolay-bogdanov-belsky_portrait-of-a-peasant	realism	http://uploads7.wikiart.org/images/nikolay-bogdanov-belsky/portrait-of-a-peasant.jpg	21	train
vincent-van-gogh_still-life-with-clogs-and-pots-1884	realism	http://uploads5.wikiart.org/images/vincent-van-gogh/still-life-with-clogs-and-pots-1884.jpg	21	train
niko-pirosmani_phaeton-and-the-night-feast	naive art (primitivism)	http://uploads4.wikiart.org/images/niko-pirosmani/phaeton-and-the-night-feast.jpg	15	train
pierre-daura_calafons-minorque-1927	post-impressionism	http://uploads6.wikiart.org/images/pierre-daura/calafons-minorque-1927.jpg	20	train
tivadar-kosztka-csontvary_sun-looking-back-at-trau-1899	post-impressionism	http://uploads8.wikiart.org/images/tivadar-kosztka-csontvary/sun-looking-back-at-trau-1899.jpg	20	train
pablo-picasso_still-life-1922	cubism	http://uploads8.wikiart.org/images/pablo-picasso/still-life-1922.jpg	7	train
theo-van-rysselberghe_portrait-of-maria-van-rysselberghe-1919	post-impressionism	http://uploads5.wikiart.org/images/theo-van-rysselberghe/portrait-of-maria-van-rysselberghe-1919.jpg	20	train
luis-dourdil_varinas-1954	expressionism	http://uploads5.wikiart.org/images/luis-dourdil/varinas-1954.jpg	9	train
maurice-prendergast_view-of-venice-also-known-as-giudecca-from-the-zattere	post-impressionism	http://uploads0.wikiart.org/images/maurice-prendergast/view-of-venice-also-known-as-giudecca-from-the-zattere.jpg	20	train
cy-twombly_ferragosto-v	abstract expressionism	http://uploads2.wikiart.org/images/cy-twombly/ferragosto-v.jpg	0	train
carl-larsson_by-the-cellar-1917	art nouveau (modern)	http://uploads5.wikiart.org/images/carl-larsson/by-the-cellar-1917(1).jpg	3	train
ronnie-landfield_all-over-pour-painting-1969	abstract expressionism	http://uploads5.wikiart.org/images/ronnie-landfield/all-over-pour-painting-1969.jpg	0	train
aubrey-beardsley_masked-woman-with-a-white-mouse	art nouveau (modern)	http://uploads1.wikiart.org/images/aubrey-beardsley/masked-woman-with-a-white-mouse.jpg	3	train
theophile-steinlen_aux-bat-d-af	realism	http://uploads1.wikiart.org/images/th-ophile-steinlen/aux-bat-d-af.jpg	21	train
john-singer-sargent_alberto-falchetti	realism	http://uploads8.wikiart.org/images/john-singer-sargent/alberto-falchetti.jpg	21	train
paul-jacoulet_portrait-of-a-chamorro-woman-green-1934	ukiyo-e	http://uploads6.wikiart.org/images/paul-jacoulet/portrait-of-a-chamorro-woman-green-1934.jpg	26	train
albert-anker_a-mouse-with-a-peanut	realism	http://uploads5.wikiart.org/images/albert-anker/a-mouse-with-a-peanut.jpg	21	train
james-webb_fishing-on-a-squally-day-1861	romanticism	http://uploads2.wikiart.org/images/james-webb/fishing-on-a-squally-day-1861.jpg	23	train
william-scott_angle-1963	abstract expressionism	http://uploads4.wikiart.org/images/william-scott/angle-1963.jpg	0	train
jose-gutierrez-solana_beggars-warming-1933	expressionism	http://uploads4.wikiart.org/images/jose-gutierrez-solana/beggars-warming-1933.jpg	9	train
avigdor-arikha_thyme-and-laurel-1996	contemporary realism	http://uploads6.wikiart.org/images/avigdor-arikha/thyme-and-laurel-1996.jpg	6	train
theodore-gericault_arabian-stallion-led-by-two-arabians-to-breed	romanticism	http://uploads8.wikiart.org/images/theodore-gericault/arabian-stallion-led-by-two-arabians-to-breed.jpg	23	train
theophile-steinlen_le-vieux-voyou	art nouveau (modern)	http://uploads3.wikiart.org/images/theophile-steinlen/le-vieux-voyou.jpg	3	train
franz-kline_hot-jazz-1940	expressionism	http://uploads5.wikiart.org/images/franz-kline/hot-jazz-1940.jpg	9	train
ivan-bilibin_cover-of-art-of-printing-1900	art nouveau (modern)	http://uploads6.wikiart.org/images/ivan-bilibin/cover-of-art-of-printing-1900(1).jpg	3	train
andre-bauchant_greek-dance-in-a-landscape-1937	naive art (primitivism)	http://uploads8.wikiart.org/images/andre-bauchant/greek-dance-in-a-landscape-1937.jpg	15	train
john-everett-millais_greenwich-pensioners-at-the-tomb-of-nelson	realism	http://uploads7.wikiart.org/images/john-everett-millais/greenwich-pensioners-at-the-tomb-of-nelson.jpg	21	train
eugene-delacroix_leon-riesener-1835	romanticism	http://uploads0.wikiart.org/images/eugene-delacroix/léon-riesener-1835(1).jpg	23	train
vincent-van-gogh_a-public-garden-with-people-walking-in-the-rain-1886	post-impressionism	http://uploads7.wikiart.org/images/vincent-van-gogh/a-public-garden-with-people-walking-in-the-rain-1886(1).jpg	20	train
paul-jacoulet_le-billet-doux-mongole-1955	ukiyo-e	http://uploads3.wikiart.org/images/paul-jacoulet/le-billet-doux-mongole-1955.jpg	26	train
ernst-ludwig-kirchner_two-railway-bridges-in-dresden	expressionism	http://uploads5.wikiart.org/images/ernst-ludwig-kirchner/two-railway-bridges-in-dresden.jpg	9	train
georges-braque_bottle-and-fish-1941	cubism	http://uploads6.wikiart.org/images/georges-braque/bottle-and-fish-1941.jpg	7	train
pierre-auguste-renoir_roses-in-a-blue-vase	impressionism	http://uploads4.wikiart.org/images/pierre-auguste-renoir/roses-in-a-blue-vase.jpg	12	train
jacopo-bassano_three-martyr-saints-1578	mannerism (late renaissance)	http://uploads1.wikiart.org/images/jacopo-bassano/three-martyr-saints-1578.jpg	13	train
huang-yongyu_autumn-lotus-1985	abstract expressionism	http://uploads0.wikiart.org/images/huang-yongyu/autumn-lotus-1985.jpg	0	train
stanley-pinker_lazing-in-the-sand-dunes	fauvism	http://uploads0.wikiart.org/images/stanley-pinker/lazing-in-the-sand-dunes.jpg	10	train
matthias-gr-newald_annunciation-detail-1515	northern renaissance	http://uploads5.wikiart.org/images/matthias-grünewald/annunciation-detail-1515.jpg	17	train
niko-pirosmani_georgian-woman-with-tambourine	naive art (primitivism)	http://uploads7.wikiart.org/images/niko-pirosmani/georgian-woman-with-tambourine.jpg	15	train
childe-hassam_fifth-avenue-in-winter	impressionism	http://uploads7.wikiart.org/images/childe-hassam/fifth-avenue-in-winter.jpg	12	train
john-william-waterhouse_nymphs-finding-the-head-of-orpheus-1900	romanticism	http://uploads7.wikiart.org/images/john-william-waterhouse/nymphs-finding-the-head-of-orpheus-1900.jpg	23	train
konstantin-yuon_morning-in-uglich-1913	art nouveau (modern)	http://uploads0.wikiart.org/images/konstantin-yuon/morning-in-uglich-1913.jpg	3	train
paul-gauguin_still-life-ripipont-1889	post-impressionism	http://uploads8.wikiart.org/images/paul-gauguin/still-life-ripipont-1889.jpg	20	train
raoul-dufy_portrait-of-madame-dufy-1917	post-impressionism	http://uploads1.wikiart.org/images/raoul-dufy/portrait-of-madame-dufy-1917.jpg	20	train
jacob-jordaens_the-abundance-of-the-earth-1649	baroque	http://uploads8.wikiart.org/images/jacob-jordaens/the-abundance-of-the-earth-1649.jpg	4	train
vasily-surikov_alexander-n-pestunov-1890	realism	http://uploads2.wikiart.org/images/vasily-surikov/alexander-n-pestunov-1890.jpg	21	train
oyvind-fahlstrom_notes-7-gook-masks-1975	pop art	http://uploads1.wikiart.org/images/oyvind-fahlstrom/notes-7-gook-masks-1975.jpg	19	train
bela-czobel_coastal-view-with-barges-1930	post-impressionism	http://uploads2.wikiart.org/images/bela-czobel/coastal-view-with-barges-1930.jpg	20	train
george-stefanescu_carnival-1978	expressionism	http://uploads0.wikiart.org/images/george-stefanescu-ramnic/carnival-1978.jpg	9	train
louis-vivin_venice-canal-scene-with-a-bridge	naive art (primitivism)	http://uploads6.wikiart.org/images/louis-vivin/venice-canal-scene-with-a-bridge.jpg	15	train
auguste-herbin_the-docks-of-the-port-of-bastia-1907	post-impressionism	http://uploads4.wikiart.org/images/auguste-herbin/the-docks-of-the-port-of-bastia-1907.jpg	20	train
paul-gauguin_the-queen-s-mill-1881	impressionism	http://uploads5.wikiart.org/images/paul-gauguin/the-queen-s-mill-1881.jpg	12	train
pierre-auguste-renoir_head-of-a-young-woman-1880	impressionism	http://uploads1.wikiart.org/images/pierre-auguste-renoir/head-of-a-young-woman-1880.jpg	12	train
utagawa-kuniyoshi_scrbbling-on-the-storehouse-wall	ukiyo-e	http://uploads3.wikiart.org/images/utagawa-kuniyoshi/scrbbling-on-the-storehouse-wall.jpg	26	train
paul-klee_in-the-houses-of-st-germain-1914	cubism	http://uploads6.wikiart.org/images/paul-klee/in-the-houses-of-st-germain-1914(1).jpg	7	train
yiannis-moralis_not-detected-10	expressionism	http://uploads2.wikiart.org/images/yiannis-moralis/not-detected-10.jpg	9	train
candido-portinari_dom-quixote-1961	expressionism	http://uploads4.wikiart.org/images/candido-portinari/dom-quixote-1961.jpg	9	train
pierre-bonnard_child-and-cats	post-impressionism	http://uploads0.wikiart.org/images/pierre-bonnard/child-and-cats.jpg	20	train
ivan-shishkin_at-the-edge-of-a-pine-forest-1882	realism	http://uploads0.wikiart.org/images/ivan-shishkin/at-the-edge-of-a-pine-forest-1882.jpg	21	train
john-bradley_justice-christ-and-the-elders-in-the-temple-1837	naive art (primitivism)	http://uploads5.wikiart.org/images/john-bradley/justice-christ-and-the-elders-in-the-temple-1837.jpg	15	train
imi-knoebel_anima-mundi-10-ed-2011	color field painting	http://uploads4.wikiart.org/images/imi-knoebel/anima-mundi-10-ed-2011.jpg	5	train
marc-chagall_david-with-bathsheba-1980	naive art (primitivism)	http://uploads0.wikiart.org/images/marc-chagall/david-with-bathsheba-1980.jpg	15	train
aleksey-savrasov_summer-day-1856	realism	http://uploads3.wikiart.org/images/aleksey-savrasov/summer-day-1856.jpg	21	train
lucian-freud_cyclamen-1964	contemporary realism	http://uploads6.wikiart.org/images/lucian-freud/cyclamen-1964.jpg	6	train
adolph-menzel_friedrich-der-gro-e-auf-reisen-1850	realism	http://uploads5.wikiart.org/images/adolph-menzel/friedrich-der-gro-e-auf-reisen-1850(1).jpg	21	train
jean-cocteau_galerie-matarasso-1957	expressionism	http://uploads6.wikiart.org/images/jean-cocteau/galerie-matarasso-1957.jpg	9	train
ivan-rutkovych_icon-sermon-of-saint-john-the-baptist-1699-1	baroque	http://uploads5.wikiart.org/images/ivan-rutkovych/icon-sermon-of-saint-john-the-baptist-1699-1(1).jpg	4	train
claude-monet_the-estuary-of-the-siene	impressionism	http://uploads8.wikiart.org/images/claude-monet/the-estuary-of-the-siene.jpg	12	train
marie-laurencin_self-portrait-1906	expressionism	http://uploads4.wikiart.org/images/marie-laurencin/self-portrait-1906.jpg	9	train
utagawa-kunisada_not_detected_240316	ukiyo-e	http://uploads7.wikiart.org/images/utagawa-kunisada/not_detected_240316.jpg	26	train
theophile-steinlen_la-joueuse-d-orgue-1894	art nouveau (modern)	http://uploads4.wikiart.org/images/theophile-steinlen/la-joueuse-d-orgue-1894.jpg	3	train
ilya-repin_portrait-of-anton-rubinstein-1915	realism	http://uploads6.wikiart.org/images/ilya-repin/portrait-of-anton-rubinstein-1915.jpg	21	train
vasily-perov_organ-grinders	realism	http://uploads7.wikiart.org/images/vasily-perov/organ-grinders.jpg	21	train
alexey-venetsianov_communion-of-dying	realism	http://uploads8.wikiart.org/images/alexey-venetsianov/communion-of-dying.jpg	21	train
mary-cassatt_margot-lux-with-a-wide-hat	impressionism	http://uploads1.wikiart.org/images/mary-cassatt/margot-lux-with-a-wide-hat.jpg	12	train
edgar-degas_after-the-bath-7	impressionism	http://uploads8.wikiart.org/images/edgar-degas/after-the-bath-7.jpg	12	train
thomas-sully_miss-c-parsons-as-the-lady-of-the-lake-1812	romanticism	http://uploads0.wikiart.org/images/thomas-sully/miss-c-parsons-as-the-lady-of-the-lake-1812.jpg	23	train
pierre-auguste-renoir_looking-out-at-the-sacre-coeur-1896	impressionism	http://uploads1.wikiart.org/images/pierre-auguste-renoir/looking-out-at-the-sacre-coeur-1896.jpg	12	train
kathe-kollwitz_not_detected_235973	expressionism	http://uploads5.wikiart.org/images/kathe-kollwitz/not_detected_235973.jpg	9	train
n-c-wyeth_treasure-island-scribner	realism	http://uploads4.wikiart.org/images/n-c-wyeth/treasure-island-scribner.jpg	21	train
paul-gauguin_spirit-of-the-dead-watching-1892-1	post-impressionism	http://uploads1.wikiart.org/images/paul-gauguin/the-spirit-of-the-dead-watches-1892.jpg	20	train
claude-monet_palazzo-da-mula-at-venice	impressionism	http://uploads0.wikiart.org/images/claude-monet/palazzo-da-mula-at-venice.jpg	12	train
agnes-martin_untitled-6-1980	minimalism	http://uploads7.wikiart.org/images/agnes-martin/untitled-6-1980.jpg	14	train
thomas-gainsborough_william-wollaston-1759	rococo	http://uploads4.wikiart.org/images/thomas-gainsborough/william-wollaston-1759.jpg	22	train
goldstein-grigoriy_house-in-the-park	art nouveau (modern)	http://uploads7.wikiart.org/images/goldstein-grigoriy/house-in-the-park.jpg	3	train
gustave-dore_the-inferno-canto-19	romanticism	http://uploads4.wikiart.org/images/gustave-dore/the-inferno-canto-19.jpg	23	train
johan-hendrik-weissenbruch_shelf-carts	realism	http://uploads0.wikiart.org/images/johan-hendrik-weissenbruch/shelf-carts.jpg	21	train
joaqu-n-sorolla_the-beach-of-biarritz-1907	impressionism	http://uploads4.wikiart.org/images/joaquin-sorolla/the-beach-of-biarritz-1907.jpg	12	train
edouard-vuillard_tennis-game-by-the-sea	post-impressionism	http://uploads1.wikiart.org/images/edouard-vuillard/tennis-game-by-the-sea.jpg	20	train
sir-lawrence-alma-tadema_hadrian-visiting-a-romano-british-pottery-1884	romanticism	http://uploads2.wikiart.org/images/alma-tadema-lawrence/hadrian-visiting-a-romano-british-pottery-1884.jpg	23	train
yves-klein_untitled-blue-monochrome-1956-1	minimalism	http://uploads3.wikiart.org/images/yves-klein/untitled-blue-monochrome-1956-1.jpg	14	train
james-tissot_site-of-the-antonia-tower-1889	realism	http://uploads5.wikiart.org/images/james-tissot/site-of-the-antonia-tower-1889.jpg	21	train
maurice-prendergast_st-mark-s-venice-1898	post-impressionism	http://uploads3.wikiart.org/images/maurice-prendergast/st-mark-s-venice-1898.jpg	20	train
frans-hals_anna-van-der-aar-1626	baroque	http://uploads3.wikiart.org/images/frans-hals/anna-van-der-aar-1626.jpg	4	train
karl-bryullov_portrait-of-a-n-lvov	romanticism	http://uploads8.wikiart.org/images/karl-bryullov/portrait-of-a-n-lvov(1).jpg	23	train
childe-hassam_notre-dame-cathedral-paris	impressionism	http://uploads2.wikiart.org/images/childe-hassam/notre-dame-cathedral-paris.jpg	12	train
ferdynand-ruszczyc_pustka-stare-gniazdo-1901	impressionism	http://uploads6.wikiart.org/images/ferdynand-ruszczyc/pustka-stare-gniazdo-1901.jpg	12	train
eastman-johnson_the-reprimand-1880	realism	http://uploads5.wikiart.org/images/eastman-johnson/the-reprimand-1880.jpg	21	train
moise-kisling_not-identified-1913	post-impressionism	http://uploads4.wikiart.org/images/moise-kisling/not-identified-1913.jpg	20	train
ivan-bilibin_costume-design-for-the-opera-fairytale-of-the-tsar-saltan-by-nikolai-rimsky-korsakov-1936	art nouveau (modern)	http://uploads4.wikiart.org/images/ivan-bilibin/costume-design-for-the-opera-fairytale-of-the-tsar-saltan-by-nikolai-rimsky-korsakov-1936(1).jpg	3	train
rembrandt_hendrickje-at-an-open-doo-1656	baroque	http://uploads2.wikiart.org/images/rembrandt/hendrickje-at-an-open-doo-1656.jpg	4	train
fernando-botero_concert-in-the-countryside	naive art (primitivism)	http://uploads4.wikiart.org/images/fernando-botero/concert-in-the-countryside.jpg	15	train
eugene-boudin_beach-scene-at-trouville	impressionism	http://uploads0.wikiart.org/images/eugene-boudin/beach-scene-at-trouville.jpg	12	train
franz-stuck_the-sin-1893	symbolism	http://uploads4.wikiart.org/images/franz-stuck/the-sin-1893.jpg	24	train
gustave-dore_submersion-in-lethe	romanticism	http://uploads3.wikiart.org/images/gustave-dore/submersion-in-lethe.jpg	23	train
lovis-corinth_the-walchensee-in-winter-1923	impressionism	http://uploads4.wikiart.org/images/lovis-corinth/the-walchensee-in-winter-1923.jpg	12	train
gustave-moreau_view-of-the-villa-borthese-1858	symbolism	http://uploads8.wikiart.org/images/gustave-moreau/view-of-the-villa-borthese-1858.jpg	24	train
nicholas-roerich_glow-1914-1	symbolism	http://uploads7.wikiart.org/images/nicholas-roerich/glow-1914-1.jpg	24	train
emily-carr_blue-sky-1932	post-impressionism	http://uploads3.wikiart.org/images/emily-carr/blue-sky-1932.jpg	20	train
james-campbell_the-fishing-lesson	romanticism	http://uploads4.wikiart.org/images/james-campbell/the-fishing-lesson.jpg	23	train
georges-seurat_the-couple-1884	pointillism	http://uploads1.wikiart.org/images/georges-seurat/the-couple-1884.jpg	18	train
ad-reinhardt_abstract-painiting-1963	color field painting	http://uploads6.wikiart.org/images/ad-reinhardt/abstract-painiting-1963.jpg	5	train
dan-christensen_tbd-1998	abstract expressionism	http://uploads4.wikiart.org/images/dan-christensen/tbd-1998.jpg	0	train
winslow-homer_the-adirondack-guide	realism	http://uploads5.wikiart.org/images/winslow-homer/the-adirondack-guide.jpg	21	train
paul-cezanne_montagne-sainte-victoire-and-the-black-chateau	cubism	http://uploads3.wikiart.org/images/paul-cezanne/montagne-sainte-victoire-and-the-black-chateau.jpg	7	train
theophile-steinlen_nu-de-dos-allonge	realism	http://uploads7.wikiart.org/images/theophile-steinlen/nu-de-dos-allonge.jpg	21	train
grigoriy-myasoyedov_people-burning-themselves-1884	realism	http://uploads3.wikiart.org/images/grigoriy-myasoyedov/people-burning-themselves-1884.jpg	21	train
albrecht-durer_self-portrait-1521	northern renaissance	http://uploads4.wikiart.org/images/albrecht-durer/self-portrait-1521.jpg	17	train
peter-max_liberty-head-1986	pop art	http://uploads7.wikiart.org/images/peter-max/liberty-head-1986.jpg	19	train
gustave-moreau_diomedes-devoured-by-his-horses-1866	symbolism	http://uploads4.wikiart.org/images/gustave-moreau/diomedes-devoured-by-his-horses-1866.jpg	24	train
george-stubbs_lord-grosvenor-s-arabian-stallion-with-a-groom	romanticism	http://uploads4.wikiart.org/images/george-stubbs/lord-grosvenor-s-arabian-stallion-with-a-groom.jpg	23	train
eugene-delacroix_faust-goethe-s-tragedy-1828	romanticism	http://uploads8.wikiart.org/images/eugene-delacroix/faust-goethe-s-tragedy-1828(1).jpg	23	train
gustave-courbet_the-wave-1866	realism	http://uploads0.wikiart.org/images/gustave-courbet/the-wave-1866.jpg	21	train
konstantin-makovsky_the-girl-with-the-red-ribbon	romanticism	http://uploads1.wikiart.org/images/konstantin-makovsky/the-girl-with-the-red-ribbon.jpg	23	train
ivan-bilibin_cake-city-1912	art nouveau (modern)	http://uploads1.wikiart.org/images/ivan-bilibin/cake-city-1912(1).jpg	3	train
frank-stella_zambesi-from-black-series-ii-1967	minimalism	http://uploads7.wikiart.org/images/frank-stella/zambesi-from-black-series-ii-1967.jpg	14	train
gustave-dore_him-fast-sleeping-soon-he-found-in-labyrinth-of-many-a-round-self-rolled	romanticism	http://uploads2.wikiart.org/images/gustave-dore/him-fast-sleeping-soon-he-found-in-labyrinth-of-many-a-round-self-rolled.jpg	23	train
irma-stern_portrait-of-a-young-girl-1939	post-impressionism	http://uploads2.wikiart.org/images/irma-stern/portrait-of-a-young-girl-1939.jpg	20	train
vincent-van-gogh_peasant	post-impressionism	http://uploads4.wikiart.org/images/vincent-van-gogh/peasant.jpg	20	train
ilya-repin_portrait-of-ivan-timofeevich-savenkov-in-his-st-petersburg-university-student	realism	http://uploads5.wikiart.org/images/ilya-repin/portrait-of-ivan-timofeevich-savenkov-in-his-st-petersburg-university-student.jpg	21	train
henri-de-toulouse-lautrec_not_detected_230535	post-impressionism	http://uploads7.wikiart.org/images/henri-de-toulouse-lautrec/not_detected_230535.jpg	20	train
jamie-wyeth_halloween-monhegan-1972	contemporary realism	http://uploads5.wikiart.org/images/jamie-wyeth/halloween-monhegan-1972.jpg	6	train
diego-velazquez_head-of-a-stag-1634	baroque	http://uploads6.wikiart.org/images/diego-velazquez/head-of-a-stag-1634.jpg	4	train
clyfford-still_untitled-1974-1	color field painting	http://uploads0.wikiart.org/images/clyfford-still/untitled-1974-1.jpg	5	train
alexandre-jacovleff_le-tourette-1927	expressionism	http://uploads6.wikiart.org/images/alexandre-jacovleff/le-tourette-1927.jpg	9	train
konstantin-somov_portrait-of-s-dyagilev	symbolism	http://uploads1.wikiart.org/images/konstantin-somov/portrait-of-s-dyagilev.jpg	24	train
pietro-perugino_the-nativity-of-the-virgin-st-joseph-and-the-shepherds-adoring-the-infant-christ	early renaissance	http://uploads4.wikiart.org/images/pietro-perugino/the-nativity-of-the-virgin-st-joseph-and-the-shepherds-adoring-the-infant-christ.jpg	8	train
alonzo-cano_the-crucifixion-1638	baroque	http://uploads3.wikiart.org/images/alonzo-cano/the-crucifixion-1638.jpg	4	train
maurice-boitel_ambleteuse-baie-de-la-slack	impressionism	http://uploads3.wikiart.org/images/maurice-boitel/ambleteuse-baie-de-la-slack.jpg	12	train
camille-pissarro_the-pont-corneille-rouen-morning-effect-1896	impressionism	http://uploads5.wikiart.org/images/camille-pissarro/the-pont-corneille-rouen-morning-effect-1896.jpg	12	train
gustave-dore_paradise-lost-2	romanticism	http://uploads8.wikiart.org/images/gustave-dore/paradise-lost-2.jpg	23	train
henri-edmond-cross_the-grape-harvest	pointillism	http://uploads7.wikiart.org/images/henri-edmond-cross/the-grape-harvest.jpg	18	train
charles-m-russell_running-buffalo-1918	romanticism	http://uploads0.wikiart.org/images/charles-m-russell/running-buffalo-1918.jpg	23	train
henri-edmond-cross_la-dogana	post-impressionism	http://uploads8.wikiart.org/images/henri-edmond-cross/la-dogana.jpg	20	train
koloman-moser_self-portrait-with-mermaid-1914	art nouveau (modern)	http://uploads7.wikiart.org/images/koloman-moser/self-portrait-with-mermaid-1914.jpg	3	train
bridget-riley_ra-2-1981	color field painting	http://uploads2.wikiart.org/images/bridget-riley/ra-2-1981.jpg	5	train
isaac-levitan_high-waters-1895	realism	http://uploads1.wikiart.org/images/isaac-levitan/high-waters-1895.jpg	21	train
adolphe-joseph-thomas-monticelli_gallant-party	romanticism	http://uploads8.wikiart.org/images/adolphe-joseph-thomas-monticelli/gallant-party.jpg	23	train
nicholas-roerich_earth-paternoster-1907	art nouveau (modern)	http://uploads0.wikiart.org/images/nicholas-roerich/earth-paternoster-1907.jpg	3	train
mary-fedden_the-oil-can-1971	naive art (primitivism)	http://uploads7.wikiart.org/images/mary-fedden/the-oil-can-1971.jpg	15	train
nicholas-roerich_kardang-study-1932	symbolism	http://uploads6.wikiart.org/images/nicholas-roerich/kardang-study-1932.jpg	24	train
sir-lawrence-alma-tadema_phidias-showing-the-frieze-of-the-parthenon-to-his-friends-1868	romanticism	http://uploads1.wikiart.org/images/alma-tadema-lawrence/phidias-showing-the-frieze-of-the-parthenon-to-his-friends-1868.jpg	23	train
ilya-repin_self-portrait	realism	http://uploads3.wikiart.org/images/ilya-repin/self-portrait.jpg	21	train
perle-fine_cool-series-no-22-wide-u-1963	color field painting	http://uploads1.wikiart.org/images/perle-fine/cool-series-no-22-wide-u-1963.jpg	5	train
frank-stella_polar-co-ordinates-variant-iiia-1980	color field painting	http://uploads1.wikiart.org/images/frank-stella/polar-co-ordinates-variant-iiia-1980.jpg	5	train
frans-hals_family-group-in-a-landscape	baroque	http://uploads0.wikiart.org/images/frans-hals/family-group-in-a-landscape.jpg	4	train
gustave-courbet_portrait-of-paul-ansout	realism	http://uploads1.wikiart.org/images/gustave-courbet/portrait-of-paul-ansout.jpg	21	train
claude-monet_boatyard-near-honfleur	impressionism	http://uploads6.wikiart.org/images/claude-monet/boatyard-near-honfleur.jpg	12	train
nicholas-roerich_mountain-eagles-tibetan-stupa-1931	symbolism	http://uploads3.wikiart.org/images/nicholas-roerich/mountain-eagles-tibetan-stupa-1931.jpg	24	train
pietro-longhi_a-patrician-family	rococo	http://uploads2.wikiart.org/images/pietro-falca/a-patrician-family.jpg	22	train
william-merritt-chase_interior-of-the-baptistry-at-st-mark-s	impressionism	http://uploads4.wikiart.org/images/william-merritt-chase/interior-of-the-baptistry-at-st-mark-s.jpg	12	train
gustav-klimt_death-and-life-1916	art nouveau (modern)	http://uploads3.wikiart.org/images/gustav-klimt/death-and-life-1916.jpg	3	train
taras-shevchenko_turkmen-abas-at-kara-tau-1857	romanticism	http://uploads8.wikiart.org/images/taras-shevchenko/turkmen-abas-at-kara-tau-1857.jpg	23	train
charles-robinson_the-happy-prince-1913-3	art nouveau (modern)	http://uploads2.wikiart.org/images/charles-robinson/the-happy-prince-1913-3.jpg	3	train
john-everett-millais_mary-chamberlain	realism	http://uploads8.wikiart.org/images/john-everett-millais/mary-chamberlain.jpg	21	train
joan-mitchell_river-1989	abstract expressionism	http://uploads4.wikiart.org/images/joan-mitchell/river-1989.jpg	0	train
gene-davis_raspberry-icicle-1967	color field painting	http://uploads3.wikiart.org/images/gene-davis/raspberry-icicle-1967.jpg	5	train
arthur-streeton_pastoral-1888	impressionism	http://uploads8.wikiart.org/images/arthur-streeton/pastoral-1888.jpg	12	train
edouard-manet_the-artist-portrait-of-gilbert-marcellin-desboutin-1875	realism	http://uploads4.wikiart.org/images/edouard-manet/the-artist-portrait-of-gilbert-marcellin-desboutin-1875.jpg	21	train
franklin-carmichael_mirror-lake-1929	art nouveau (modern)	http://uploads7.wikiart.org/images/franklin-carmichael/mirror-lake-1929.jpg	3	train
rembrandt_man-drawing-from-a-cast-1641	baroque	http://uploads0.wikiart.org/images/rembrandt/man-drawing-from-a-cast-1641.jpg	4	train
john-singer-sargent_venetian-glass-workers-1882	realism	http://uploads0.wikiart.org/images/john-singer-sargent/venetian-glass-workers-1882.jpg	21	train
ivan-aivazovsky_landscape-with-windmills	romanticism	http://uploads2.wikiart.org/images/ivan-aivazovsky/landscape-with-windmills.jpg	23	train
vasily-vereshchagin_on-the-bridge	realism	http://uploads4.wikiart.org/images/vasily-vereshchagin/on-the-bridge.jpg	21	train
alfred-jensen_an-influence-of-the-earth-s-motion-on-optical-phenomena-1961	abstract expressionism	http://uploads8.wikiart.org/images/alfred-jensen/an-influence-of-the-earth-s-motion-on-optical-phenomena-1961.jpg	0	train
thomas-couture_the-young-drummer-1857	romanticism	http://uploads7.wikiart.org/images/thomas-couture/the-young-drummer-1857.jpg	23	train
arthur-rackham_an-unusually-large-saucepan-flew-close-by-it-and-very-nearly-carried-it-off	art nouveau (modern)	http://uploads6.wikiart.org/images/arthur-rackham/an-unusually-large-saucepan-flew-close-by-it-and-very-nearly-carried-it-off.jpg	3	train
caspar-david-friedrich_the-dreamer-1840	romanticism	http://uploads1.wikiart.org/images/caspar-david-friedrich/the-dreamer-1840.jpg	23	train
adriaen-van-de-venne_mans-grief	baroque	http://uploads2.wikiart.org/images/adriaen-van-de-venne/mans-grief.jpg	4	train
edgar-degas_horses-in-a-meadow-1871	impressionism	http://uploads6.wikiart.org/images/edgar-degas/horses-in-a-meadow-1871.jpg	12	train
martiros-sarian_portrait-of-catholicos-of-all-armenians-vazgen-i-1959	realism	http://uploads3.wikiart.org/images/martiros-saryan/portrait-of-catholicos-of-all-armenians-vazgen-i-1959.jpg	21	train
mikalojus-ciurlionis_the-offering-1909	symbolism	http://uploads8.wikiart.org/images/mikalojus-ciurlionis/the-offering-1909.jpg	24	train
juan-de-valdes-leal_the-conversion-and-baptism-of-st-augustine-by-st-ambrose-1673	baroque	http://uploads7.wikiart.org/images/juan-de-valdes-leal/the-conversion-and-baptism-of-st-augustine-by-st-ambrose-1673.jpg	4	train
gerard-david_the-adoration-of-the-magi-1	northern renaissance	http://uploads2.wikiart.org/images/gerard-david/the-adoration-of-the-magi-1.jpg	17	train
sandro-botticelli_portrait-of-a-young-woman	early renaissance	http://uploads8.wikiart.org/images/sandro-botticelli/portrait-of-a-young-woman(1).jpg	8	train
piet-mondrian_on-the-lappenbrink	post-impressionism	http://uploads3.wikiart.org/images/piet-mondrian/on-the-lappenbrink.jpg	20	train
thomas-lawrence_sir-edward-pellew-lord-exmouth-1797	rococo	http://uploads4.wikiart.org/images/thomas-lawrence/sir-edward-pellew-lord-exmouth-1797.jpg	22	train
orest-kiprensky_portrait-of-the-italian-landscape-painter-gregorio-fidanza	romanticism	http://uploads0.wikiart.org/images/orest-kiprensky/portrait-of-the-italian-landscape-painter-gregorio-fidanza.jpg	23	train
dimitris-mytaras_two-forms	expressionism	http://uploads5.wikiart.org/images/dimitris-mytaras/two-forms.jpg	9	train
carlos-alonso_reclining-figure-1984	expressionism	http://uploads5.wikiart.org/images/carlos-alonso/reclining-figure-1984.jpg	9	train
francisco-goya_plague-hospital-1800	romanticism	http://uploads6.wikiart.org/images/francisco-goya/plague-hospital-1800.jpg	23	train
vasily-vereshchagin_buddhist-lama-in-a-monastery-on-a-holiday-pemionchi-sikkim-1875	realism	http://uploads0.wikiart.org/images/vasily-vereshchagin/buddhist-lama-in-a-monastery-on-a-holiday-pemionchi-sikkim-1875.jpg	21	train
egon-schiele_girl-in-blue-dress-1911	expressionism	http://uploads7.wikiart.org/images/egon-schiele/girl-in-blue-dress-1911.jpg	9	train
raoul-dufy_standing-nude-1930	post-impressionism	http://uploads0.wikiart.org/images/raoul-dufy/standing-nude-1930.jpg	20	train
raphael-kirchner_players	art nouveau (modern)	http://uploads4.wikiart.org/images/raphael-kirchner/players.jpg	3	train
alekos-kontopoulos_nude-1	realism	http://uploads5.wikiart.org/images/alekos-kontopoulos/nude-1.jpg	21	train
fyodor-bronnikov_portrait-of-the-artist-s-wife-1889	romanticism	http://uploads4.wikiart.org/images/fyodor-bronnikov/portrait-of-the-artist-s-wife-1889.jpg	23	train
arturo-michelena_escenas-del-circo-1891	impressionism	http://uploads1.wikiart.org/images/arturo-michelena/escenas-del-circo-1891.jpg	12	train
el-greco_apostle-st-james-the-less	mannerism (late renaissance)	http://uploads5.wikiart.org/images/el-greco/apostle-st-james-the-less.jpg	13	train
odilon-redon_gnome-1879	symbolism	http://uploads2.wikiart.org/images/odilon-redon/gnome-1879.jpg	24	train
adriaen-van-de-velde_view-in-amsterdam	baroque	http://uploads8.wikiart.org/images/adriaen-van-de-velde/view-in-amsterdam.jpg	4	train
louay-kayyali_the-ice-cream-seller-1960	expressionism	http://uploads0.wikiart.org/images/louay-kayyali/the-ice-cream-seller-1960.jpg	9	train
tom-roberts_going-home-1889	impressionism	http://uploads7.wikiart.org/images/tom-roberts/going-home-1889.jpg	12	train
zinaida-serebriakova_fields-in-neskuchnoye-1916	impressionism	http://uploads8.wikiart.org/images/zinaida-serebriakova/fields-in-neskuchnoye-1916.jpg	12	train
gustav-klimt_portrait-of-a-lady-1	symbolism	http://uploads4.wikiart.org/images/gustav-klimt/portrait-of-a-lady-1.jpg	24	train
nicholas-roerich_sunset-1931	symbolism	http://uploads8.wikiart.org/images/nicholas-roerich/sunset-1931.jpg	24	train
homer-watson_grazing-cattle-near-the-river	realism	http://uploads3.wikiart.org/images/homer-watson/grazing-cattle-near-the-river.jpg	21	train
pierre-auguste-renoir_studies-of-the-children-of-paul-berard-1881	impressionism	http://uploads0.wikiart.org/images/pierre-auguste-renoir/studies-of-the-children-of-paul-berard-1881.jpg	12	train
piero-della-francesca_madonna-and-child-attended-by-angels	early renaissance	http://uploads2.wikiart.org/images/piero-della-francesca/madonna-and-child-attended-by-angels.jpg	8	train
theodore-gericault_a-young-negro-woman	romanticism	http://uploads0.wikiart.org/images/theodore-gericault/a-young-negro-woman.jpg	23	train
m-f-husain_wasteland-1963	abstract expressionism	http://uploads4.wikiart.org/images/m-f-husain/wasteland-1963.jpg	0	train
hans-memling_scenes-from-the-life-of-mary-1480	northern renaissance	http://uploads8.wikiart.org/images/hans-memling/scenes-from-the-life-of-mary-1480.jpg	17	train
nicholas-roerich_mill-in-the-mountains-1913	art nouveau (modern)	http://uploads5.wikiart.org/images/nicholas-roerich/mill-in-the-mountains-1913.jpg	3	train
fernand-leger_the-album-circus-1950-59	naive art (primitivism)	http://uploads8.wikiart.org/images/fernand-leger/the-album-circus-1950-59.jpg	15	train
arthur-rackham_the-fisherman-and-his-wife-had-no-children-and-they-were-just-longing	art nouveau (modern)	http://uploads0.wikiart.org/images/arthur-rackham/the-fisherman-and-his-wife-had-no-children-and-they-were-just-longing.jpg	3	train
charles-willson-peale_rachel-weeping-1776	rococo	http://uploads3.wikiart.org/images/charles-willson-peale/rachel-weeping-1776.jpg	22	train
larry-zox_rotation-b-1964	color field painting	http://uploads4.wikiart.org/images/larry-zox/rotation-b-1964.jpg	5	train
john-singer-sargent_venetian-canal-scene	realism	http://uploads2.wikiart.org/images/john-singer-sargent/venetian-canal-scene.jpg	21	train
brice-marden_grand-street-1969	minimalism	http://uploads0.wikiart.org/images/brice-marden/grand-street-1969.jpg	14	train
georges-braque_piano-and-mandolin	cubism	http://uploads4.wikiart.org/images/georges-braque/piano-and-mandolin.jpg	7	train
david-cox_peace-and-war-lympne-church-and-castle-1838	romanticism	http://uploads6.wikiart.org/images/david-cox/peace-and-war-lympne-church-and-castle-1838.jpg	23	train
medi-wechsler-dinu_balchik-caf	post-impressionism	http://uploads0.wikiart.org/images/medi-wechsler-dinu/balchik-caf.jpg	20	train
john-miller_beach-6	contemporary realism	http://uploads8.wikiart.org/images/john-miller/beach(6).jpg	6	train
paul-jenkins_phenomena-franklin-s-kite-1973	abstract expressionism	http://uploads4.wikiart.org/images/paul-jenkins/phenomena-franklin-s-kite-1973.jpg	0	train
william-james-glackens_soda-fountain-1935	impressionism	http://uploads3.wikiart.org/images/william-james-glackens/soda-fountain-1935.jpg	12	train
fernand-leger_animated-landscape-1921	cubism	http://uploads7.wikiart.org/images/fernand-leger/animated-landscape-1921.jpg	7	train
albrecht-durer_the-cathedral-of-aix-la-chapelle-with-its-surroundings-seen-from-the-coronation-hall-1520	northern renaissance	http://uploads3.wikiart.org/images/albrecht-durer/the-cathedral-of-aix-la-chapelle-with-its-surroundings-seen-from-the-coronation-hall-1520.jpg	17	train
childe-hassam_the-avenue-in-the-rain	impressionism	http://uploads7.wikiart.org/images/childe-hassam/the-avenue-in-the-rain.jpg	12	train
claude-monet_camille-monet-on-her-deathbed	impressionism	http://uploads4.wikiart.org/images/claude-monet/camille-monet-on-her-deathbed.jpg	12	train
albrecht-durer_scheibenriss-tafelnde-society-and-death	northern renaissance	http://uploads6.wikiart.org/images/albrecht-durer/scheibenriß-tafelnde-society-and-death.jpg	17	train
yves-gaucher_untitled-9-1-a-15-1989	minimalism	http://uploads6.wikiart.org/images/yves-gaucher/untitled-9-1-a-15-1989.jpg	14	train
richard-diebenkorn_urbana-no-6	abstract expressionism	http://uploads1.wikiart.org/images/richard-diebenkorn/urbana-no-6.jpg	0	train
eduard-von-gebhardt_estonian-peasant-1867	realism	http://uploads3.wikiart.org/images/eduard-von-gebhardt/estonian-peasant-1867.jpg	21	train
gunther-forg_untitled-brown-violet-2001	color field painting	http://uploads0.wikiart.org/images/gunther-forg/untitled-brown-violet-2001.jpg	5	train
gustave-dore_the-return-of-the-prodigal-son	romanticism	http://uploads4.wikiart.org/images/gustave-dore/the-return-of-the-prodigal-son.jpg	23	train
antonello-da-messina_madonna-and-child-1475	early renaissance	http://uploads4.wikiart.org/images/antonello-da-messina/madonna-and-child-1475.jpg	8	train
aubrey-beardsley_a-nightpiece-1894	art nouveau (modern)	http://uploads5.wikiart.org/images/aubrey-beardsley/a-nightpiece-1894.jpg	3	train
gustave-dore_hospitality-of-barbarians-to-pilgrims	romanticism	http://uploads3.wikiart.org/images/gustave-dore/hospitality-of-barbarians-to-pilgrims.jpg	23	train
giovanni-antonio-boltraffio_saint-sebastian	high renaissance	http://uploads5.wikiart.org/images/giovanni-antonio-boltraffio/saint-sebastian.jpg	11	train
jan-provoost_the-martyrdom-of-st-catherine	northern renaissance	http://uploads4.wikiart.org/images/jan-provoost/the-martyrdom-of-st-catherine.jpg	17	train
lucian-freud_annie-1962	expressionism	http://uploads2.wikiart.org/images/lucian-freud/annie-1962.jpg	9	train
arthur-rackham_mock-away-mock-the-niblungs-make-for-you-toy	art nouveau (modern)	http://uploads3.wikiart.org/images/arthur-rackham/mock-away-mock-the-niblungs-make-for-you-toy.jpg	3	train
amedeo-modigliani_portrait-of-chaim-soutine-1917	expressionism	http://uploads1.wikiart.org/images/amedeo-modigliani/portrait-of-chaim-soutine-1917.jpg	9	train
konstantin-yuon_stage-design-for-mussorgsky-s-opera-boris-godunov-1913	art nouveau (modern)	http://uploads5.wikiart.org/images/konstantin-yuon/stage-design-for-mussorgsky-s-opera-boris-godunov-1913.jpg	3	train
mary-fedden_still-life-with-fruit-1997	naive art (primitivism)	http://uploads8.wikiart.org/images/mary-fedden/still-life-with-fruit-1997.jpg	15	train
leonardo-da-vinci_view-of-a-skull-1	high renaissance	http://uploads5.wikiart.org/images/leonardo-da-vinci/view-of-a-skull-1.jpg	11	train
rudolf-von-alt_view-of-the-stephansdom-from-stock-im-eisen-platz-1832	romanticism	http://uploads4.wikiart.org/images/rudolf-von-alt/view-of-the-stephansdom-from-stock-im-eisen-platz-1832.jpg	23	train
camille-corot_dunkirk-a-fisherwoman-with-shrimp	realism	http://uploads0.wikiart.org/images/camille-corot/dunkirk-a-fisherwoman-with-shrimp.jpg	21	train
anne-appleby_verona-variation-4-2003	color field painting	http://uploads6.wikiart.org/images/anne-appleby/verona-variation-4-2003.jpg	5	train
pierre-auguste-renoir_roses-in-a-vase-1914	impressionism	http://uploads4.wikiart.org/images/pierre-auguste-renoir/roses-in-a-vase-1914.jpg	12	train
utagawa-sadatora_women-on-the-shore-at-enoshima	ukiyo-e	http://uploads0.wikiart.org/images/utagawa-sadatora/women-on-the-shore-at-enoshima.jpg	26	train
paul-cezanne_still-life-with-sugar-1890	post-impressionism	http://uploads1.wikiart.org/images/paul-cezanne/still-life-with-sugar-1890.jpg	20	train
karl-bryullov_portrait-of-alexander-bruloff	romanticism	http://uploads8.wikiart.org/images/karl-bryullov/portrait-of-alexander-bruloff(1).jpg	23	train
samuel-peploe_roses-4	post-impressionism	http://uploads1.wikiart.org/images/samuel-peploe/roses-4.jpg	20	train
theo-van-rysselberghe_anna-boch-in-her-studio	pointillism	http://uploads7.wikiart.org/images/theo-van-rysselberghe/anna-boch-in-her-studio.jpg	18	train
georges-rouault_le-vieux-clown-1930	expressionism	http://uploads5.wikiart.org/images/georges-rouault/le-vieux-clown-1930.jpg	9	train
vladimir-makovsky_in-search-of-medicine-1884	realism	http://uploads6.wikiart.org/images/vladimir-makovsky/in-search-of-medicine-1884.jpg	21	train
john-constable_brighton-beach	romanticism	http://uploads0.wikiart.org/images/john-constable/brighton-beach.jpg	23	train
anne-vallayer-coster_still-life-with-lobster-1781	rococo	http://uploads2.wikiart.org/images/anne-vallayer-coster/still-life-with-lobster-1781.jpg	22	train
vincent-van-gogh_head-of-an-old-man	post-impressionism	http://uploads6.wikiart.org/images/vincent-van-gogh/head-of-an-old-man.jpg	20	train
david-allan_francesco-ravai-known-as-baiocco-1777	romanticism	http://uploads2.wikiart.org/images/david-allan/francesco-ravai-known-as-baiocco-1777.jpg	23	train
howard-hodgkin_untitled-1976	abstract expressionism	http://uploads7.wikiart.org/images/howard-hodgkin/untitled-1976.jpg	0	train
edgar-degas_portrait-of-mary-cassatt	impressionism	http://uploads7.wikiart.org/images/edgar-degas/portrait-of-mary-cassatt.jpg	12	train
joaqu-n-sorolla_gardens-of-alcazar-sevilla-1910	impressionism	http://uploads0.wikiart.org/images/joaquin-sorolla/gardens-of-alcazar-sevilla-1910.jpg	12	train
raphael-kirchner_girls-with-purple-surrounds-1900-3	art nouveau (modern)	http://uploads4.wikiart.org/images/raphael-kirchner/girls-with-purple-surrounds-1900-3.jpg	3	train
ferdinand-hodler_self-portrait-1900	art nouveau (modern)	http://uploads6.wikiart.org/images/ferdinand-hodler/self-portrait-1900.jpg	3	train
jacques-villon_la-faucheuse-aux-cheveaux-de-dos	cubism	http://uploads8.wikiart.org/images/jacques-villon/la-faucheuse-aux-cheveaux-de-dos.jpg	7	train
john-singer-sargent_portrait-of-miss-clementine-anstruther-thomson	impressionism	http://uploads1.wikiart.org/images/john-singer-sargent/portrait-of-miss-clementine-anstruther-thomson.jpg	12	train
claude-monet_train-in-the-snow-at-argenteuil-1875	impressionism	http://uploads2.wikiart.org/images/claude-monet/train-in-the-snow-at-argenteuil-1875.jpg	12	train
tintoretto_creation-of-the-animals-1551	mannerism (late renaissance)	http://uploads1.wikiart.org/images/tintoretto/creation-of-the-animals-1551.jpg	13	train
pericles-pantazis_still-life-with-quinces-1880	impressionism	http://uploads7.wikiart.org/images/p-ricl-s-pantazis/still-life-with-quinces-1880.jpg	12	train
lorenzo-lotto_polyptych-ponteranica-1525	high renaissance	http://uploads2.wikiart.org/images/lorenzo-lotto/polyptych-ponteranica-1525.jpg	11	train
gustave-loiseau_port-joie-at-the-seine-1889	post-impressionism	http://uploads5.wikiart.org/images/gustave-loiseau/port-joie-at-the-seine-1889.jpg	20	train
konstantin-korovin_hollyhocks-in-the-saratov-region-1889	impressionism	http://uploads0.wikiart.org/images/konstantin-korovin/hollyhocks-in-the-saratov-region-1889.jpg	12	train
pietro-perugino_the-vision-of-st-bernard	high renaissance	http://uploads2.wikiart.org/images/pietro-perugino/the-vision-of-st-bernard.jpg	11	train
hieronymus-bosch_haywain-1500-1	northern renaissance	http://uploads2.wikiart.org/images/hieronymus-bosch/haywain-1500-1.jpg	17	train
george-stefanescu_village-holiday-1959	cubism	http://uploads7.wikiart.org/images/george-stefanescu-ramnic/village-holiday-1959.jpg	7	train
constantin-stahi_portrait-of-a-girl-1873	realism	http://uploads1.wikiart.org/images/constantin-stahi/portrait-of-a-girl-1873.jpg	21	train
pyotr-konchalovsky_italy-lemons-on-the-branches-1924	realism	http://uploads4.wikiart.org/images/pyotr-konchalovsky/italy-lemons-on-the-branches-1924.jpg	21	train
leonardo-da-vinci_the-madonna-of-the-carnation	early renaissance	http://uploads8.wikiart.org/images/leonardo-da-vinci/the-madonna-of-the-carnation.jpg	8	train
luca-signorelli_self-portrait-detail-from-the-preaching-and-acts-of-the-antichrist	high renaissance	http://uploads8.wikiart.org/images/luca-signorelli/self-portrait-detail-from-the-preaching-and-acts-of-the-antichrist.jpg	11	train
william-merritt-chase_portrait-of-elizabeth-betsy-fisher	impressionism	http://uploads0.wikiart.org/images/william-merritt-chase/portrait-of-elizabeth-betsy-fisher.jpg	12	train
john-french-sloan_election-night-1907	new realism	http://uploads8.wikiart.org/images/john-french-sloan/election-night-1907.jpg	16	train
giuseppe-maria-crespi_portrait-of-count-fulvio-grati-1723	baroque	http://uploads1.wikiart.org/images/giuseppe-maria-crespi/portrait-of-count-fulvio-grati-1723.jpg	4	train
koloman-moser_holy-spirit-church-in-dusseldorf-design-for-the-left-side-wall-1907	art nouveau (modern)	http://uploads7.wikiart.org/images/koloman-moser/holy-spirit-church-in-düsseldorf-design-for-the-left-side-wall-1907.jpg	3	train
konstantin-yuon_new-planet-1921	symbolism	http://uploads2.wikiart.org/images/konstantin-yuon/new-planet-1921.jpg	24	train
thomas-jones-barker_nelson-receiving-the-swords-of-the-spanish-surrendering-on-board-the-san-jose	romanticism	http://uploads5.wikiart.org/images/thomas-jones-barker/nelson-receiving-the-swords-of-the-spanish-surrendering-on-board-the-san-jose.jpg	23	train
francisco-goya_saturn-devouring-his-son-1823-1	romanticism	http://uploads0.wikiart.org/images/francisco-goya/saturn-devouring-one-of-his-children-1823.jpg	23	train
vincent-van-gogh_mountain-landscape-seen-across-the-walls-2-1889	post-impressionism	http://uploads8.wikiart.org/images/vincent-van-gogh/mountain-landscape-seen-across-the-walls-2-1889.jpg	20	train
albrecht-durer_adam-and-eve-1504	northern renaissance	http://uploads3.wikiart.org/images/albrecht-durer/adam-and-eve-1504.jpg	17	train
geta-bratescu_the-rule-of-the-circle-the-rule-of-the-game-1985	abstract expressionism	http://uploads0.wikiart.org/images/geta-bratescu/the-rule-of-the-circle-the-rule-of-the-game-1985(6).jpg	0	train
wyndham-lewis_praxitella-1921	expressionism	http://uploads0.wikiart.org/images/wyndham-lewis/praxitella-1921.jpg	9	train
eric-fischl_study-for-sheer-weight-of-history	contemporary realism	http://uploads7.wikiart.org/images/eric-fischl/study-for-sheer-weight-of-history.jpg	6	train
jean-dubuffet_two-female-heads-in-profile	expressionism	http://uploads2.wikiart.org/images/jean-dubuffet/two-female-heads-in-profile.jpg	9	train
vincent-van-gogh_the-garden-with-flowers-1888	post-impressionism	http://uploads7.wikiart.org/images/vincent-van-gogh/the-garden-with-flowers-1888.jpg	20	train
hans-baldung_hercules-and-antaeus	northern renaissance	http://uploads3.wikiart.org/images/hans-baldung/hercules-and-antaeus.jpg	17	train
alfred-sisley_boats-1885	impressionism	http://uploads4.wikiart.org/images/alfred-sisley/boats-1885.jpg	12	train
arkhip-kuindzhi_sunset-effect	impressionism	http://uploads0.wikiart.org/images/arkhip-kuindzhi/sunset-effect.jpg	12	train
yeghishe-tadevosyan_the-genius-and-the-crowd-1909	expressionism	http://uploads5.wikiart.org/images/yeghishe-tadevosyan/the-genius-and-the-crowd-1909(1).jpg	9	train
theodor-pallady_red-flowers	post-impressionism	http://uploads7.wikiart.org/images/theodor-pallady/red-flowers.jpg	20	train
alfred-sisley_the-rising-path-1875	impressionism	http://uploads5.wikiart.org/images/alfred-sisley/the-rising-path-1875.jpg	12	train
rodolfo-arico_figura-informe-1987	abstract expressionism	http://uploads3.wikiart.org/images/rodolfo-arico/figura-informe-1987.jpg	0	train
ilya-mashkov_still-life-3	post-impressionism	http://uploads4.wikiart.org/images/ilya-mashkov/still-life-3.jpg	20	train
marcel-duchamp_japanese-apple-tree-1911	post-impressionism	http://uploads1.wikiart.org/images/marcel-duchamp/japanese-apple-tree-1911.jpg	20	train
harry-clarke_the-year-s-at-the-spring-1920-36	art nouveau (modern)	http://uploads7.wikiart.org/images/harry-clarke/the-year-s-at-the-spring-1920-36.jpg	3	train
m-c-escher_not_detected_204715	expressionism	http://uploads0.wikiart.org/images/m-c-escher/not_detected_204715.jpg	9	train
benozzo-gozzoli_st-francis-giving-away-his-clothes-vision-of-the-church-militant-and-triumphant-detail	early renaissance	http://uploads1.wikiart.org/images/benozzo-gozzoli/st-francis-giving-away-his-clothes-vision-of-the-church-militant-and-triumphant-detail.jpg	8	train
alphonse-mucha_evening-star	art nouveau (modern)	http://uploads7.wikiart.org/images/alphonse-mucha/evening-star.jpg	3	train
camille-corot_geneva-view-of-part-of-the-city	realism	http://uploads7.wikiart.org/images/camille-corot/geneva-view-of-part-of-the-city.jpg	21	train
pyotr-konchalovsky_still-life-rowan-on-blue-1947	realism	http://uploads0.wikiart.org/images/pyotr-konchalovsky/still-life-rowan-on-blue-1947.jpg	21	train
gustave-courbet_la-meuse-a-freyr-1856	realism	http://uploads7.wikiart.org/images/gustave-courbet/la-meuse-a-freyr-1856.jpg	21	train
gino-severini_commedia-dell-arte-1958	cubism	http://uploads7.wikiart.org/images/gino-severini/commedia-dell-arte-1958.jpg	7	train
joaqu-n-sorolla_maria-painting-in-el-pardo-1907	impressionism	http://uploads0.wikiart.org/images/joaquin-sorolla/maria-painting-in-el-pardo-1907.jpg	12	train
yiannis-moralis_still-life-1934	realism	http://uploads2.wikiart.org/images/yiannis-moralis/still-life-1934.jpg	21	train
childe-hassam_lady-walking-down-fifth-avenue	impressionism	http://uploads6.wikiart.org/images/childe-hassam/lady-walking-down-fifth-avenue.jpg	12	train
andr-lhote_nature-morte-au-chinois-1930	cubism	http://uploads0.wikiart.org/images/andr-lhote/nature-morte-au-chinois-1930.jpg	7	train
dana-levin_mountain-climber-2005	contemporary realism	http://uploads2.wikiart.org/images/dana-levin/mountain-climber-2005.jpg	6	train
alvaro-lapa_voici-nos-acteurs-1972	abstract expressionism	http://uploads4.wikiart.org/images/alvaro-lapa/voici-nos-acteurs-1972.jpg	0	train
arnold-b-cklin_ruins-by-the-sea-1880	symbolism	http://uploads6.wikiart.org/images/arnold-b-cklin/ruins-by-the-sea-1880.jpg	24	train
jan-matejko_alchemist-sendivogius-1867	romanticism	http://uploads0.wikiart.org/images/jan-matejko/alchemist-sendivogius-1867.jpg	23	train
camille-pissarro_avenue-de-l-opera-place-du-theatre-francais-misty	impressionism	http://uploads1.wikiart.org/images/camille-pissarro/avenue-de-l-opera-place-du-theatre-francais-misty.jpg	12	train
boris-kustodiev_ride-1915	realism	http://uploads5.wikiart.org/images/boris-kustodiev/ride-1915.jpg	21	train
theo-van-rysselberghe_renee-druet-with-violin-1910	post-impressionism	http://uploads3.wikiart.org/images/theo-van-rysselberghe/renee-druet-with-violin-1910.jpg	20	train
salvador-dali_antequam-exhires-de-vulva-sactificavite-jeremiah-1-5	symbolism	http://uploads1.wikiart.org/images/salvador-dali/antequam-exhires-de-vulva-sactificavite-jeremiah-1-5.jpg	24	train
wassily-kandinsky_santa-marguerite-1906	post-impressionism	http://uploads1.wikiart.org/images/wassily-kandinsky/santa-marguerite-1906.jpg	20	train
samuel-peploe_tulips-and-fruit-1919	post-impressionism	http://uploads6.wikiart.org/images/samuel-peploe/tulips-and-fruit-1919.jpg	20	train
john-william-waterhouse_thisbe-1909	romanticism	http://uploads6.wikiart.org/images/john-william-waterhouse/thisbe-1909.jpg	23	train
wilhelm-kotarbinski_a-lady-on-a-marble-bench-in-ancient-rome	art nouveau (modern)	http://uploads4.wikiart.org/images/wilhelm-kotarbinski/a-lady-on-a-marble-bench-in-ancient-rome.jpg	3	train
dosso-dossi_anger-or-the-tussle-1516	high renaissance	http://uploads7.wikiart.org/images/dosso-dossi/anger-or-the-tussle-1516.jpg	11	train
henri-rousseau_portrait-of-monsieur-s-1898	naive art (primitivism)	http://uploads4.wikiart.org/images/henri-rousseau/portrait-of-monsieur-s-1898.jpg	15	train
konstantin-makovsky_portrait-of-russian-opera-singer-nikolay-figner	romanticism	http://uploads2.wikiart.org/images/konstantin-makovsky/portrait-of-russian-opera-singer-nikolay-figner.jpg	23	train
allan-d-arcangelo_landscape-bb-1974	pop art	http://uploads5.wikiart.org/images/allan-d-arcangelo/landscape-bb-1974.jpg	19	train
john-bratby_kitchen-interior-1956	expressionism	http://uploads4.wikiart.org/images/john-bratby/kitchen-interior-1956.jpg	9	train
john-singer-sargent_portrait-of-theodore-roosevelt-1903	realism	http://uploads8.wikiart.org/images/john-singer-sargent/portrait-of-theodore-roosevelt-1903.jpg	21	train
peter-paul-rubens_the-death-of-achilles	baroque	http://uploads0.wikiart.org/images/peter-paul-rubens/the-death-of-achilles.jpg	4	train
ding-yanyong_character-1972	expressionism	http://uploads6.wikiart.org/images/ding-yanyong/character-1972.jpg	9	train
rudolf-de-crignis_painting-06-13-2006	minimalism	http://uploads7.wikiart.org/images/rudolf-de-crignis/painting-06-13-2006.jpg	14	train
sir-lawrence-alma-tadema_not_detected_214561	romanticism	http://uploads2.wikiart.org/images/alma-tadema-lawrence/not_detected_214561.jpg	23	train
kuzma-petrov-vodkin_mother-child-saving-1932	symbolism	http://uploads6.wikiart.org/images/kuzma-petrov-vodkin/mother-child-saving-1932.jpg	24	train
zinaida-serebriakova_young-moroccan-1932	expressionism	http://uploads2.wikiart.org/images/zinaida-serebriakova/young-moroccan-1932.jpg	9	train
vasily-surikov_big-masquerade-in-1772-on-the-streets-of-moscow-with-the-participation-of-peter-i-and-princer-i-1900	realism	http://uploads5.wikiart.org/images/vasily-surikov/big-masquerade-in-1772-on-the-streets-of-moscow-with-the-participation-of-peter-i-and-princer-i-1900.jpg	21	train
ant-nio-de-carvalho-da-silva-porto_guardando-o-rebanho	realism	http://uploads6.wikiart.org/images/ant-nio-de-carvalho-da-silva-porto/guardando-o-rebanho.jpg	21	train
ossip-zadkine_harlequins-violinists-hidden	expressionism	http://uploads4.wikiart.org/images/ossip-zadkine/harlequins-violinists-hidden.jpg	9	train
claude-monet_the-cliffs-at-etretat-1886	impressionism	http://uploads1.wikiart.org/images/claude-monet/the-cliffs-at-etretat-1886.jpg	12	train
louis-comfort-tiffany_favrile-bowl-1908	art nouveau (modern)	http://uploads1.wikiart.org/images/louis-comfort-tiffany/favrile-bowl-1908.jpg	3	train
ivan-aivazovsky_view-of-the-ayu-dag-crimea-1868	romanticism	http://uploads0.wikiart.org/images/ivan-aivazovsky/view-of-the-ayu-dag-crimea-1868.jpg	23	train
clyfford-still_1945-h-1945	abstract expressionism	http://uploads5.wikiart.org/images/clyfford-still/1945-h-1945.jpg	0	train
ferdinand-georg-waldm-ller_old-elms-in-prater-1831	romanticism	http://uploads3.wikiart.org/images/ferdinand-georg-waldm-ller/old-elms-in-prater-1831.jpg	23	train
oyvind-fahlstrom_eddie-sylvie-s-brother-in-the-desert-1966	pop art	http://uploads1.wikiart.org/images/oyvind-fahlstrom/eddie-sylvie-s-brother-in-the-desert-1966.jpg	19	train
fernand-leger_trouville-1911	cubism	http://uploads8.wikiart.org/images/fernand-leger/trouville-1911.jpg	7	train
odilon-redon_anthony-what-is-the-point-of-all-this-the-devil-there-is-no-point-plate-18-1896	symbolism	http://uploads0.wikiart.org/images/odilon-redon/anthony-what-is-the-point-of-all-this-the-devil-there-is-no-point-plate-18-1896.jpg	24	train
giuseppe-maria-crespi_the-seven-sacraments-confession-1712	baroque	http://uploads2.wikiart.org/images/giuseppe-maria-crespi/the-seven-sacraments-confession-1712.jpg	4	train
esteban-vicente_balada-1959	abstract expressionism	http://uploads6.wikiart.org/images/esteban-vicente/balada-1959.jpg	0	train
theodore-rousseau_village-under-the-trees	realism	http://uploads2.wikiart.org/images/theodore-rousseau/village-under-the-trees.jpg	21	train
isaac-levitan_spring-in-the-forest-1882	realism	http://uploads1.wikiart.org/images/isaac-levitan/spring-in-the-forest-1882.jpg	21	train
irma-stern_still-life-with-hibiscus-angel-s-trumpets-and-fruits-1929	post-impressionism	http://uploads2.wikiart.org/images/irma-stern/still-life-with-hibiscus-angel-s-trumpets-and-fruits-1929.jpg	20	train
william-james-glackens_flowers-in-a-quimper-pitcher-1930	impressionism	http://uploads0.wikiart.org/images/william-james-glackens/flowers-in-a-quimper-pitcher-1930.jpg	12	train
nicholas-roerich_tibetian-lama-1927	symbolism	http://uploads6.wikiart.org/images/nicholas-roerich/tibetian-lama-1927.jpg	24	train
salvador-dali_cadaques-seen-from-behind	impressionism	http://uploads1.wikiart.org/images/salvador-dali/cadaques-seen-from-behind.jpg	12	train
lorenzo-lotto_st-jerome-meditating-in-the-desert-1506	high renaissance	http://uploads6.wikiart.org/images/lorenzo-lotto/st-jerome-meditating-in-the-desert-1506.jpg	11	train
nicholas-roerich_brahmaputra-1946	symbolism	http://uploads3.wikiart.org/images/nicholas-roerich/brahmaputra-1946.jpg	24	train
berthe-morisot_little-girl-with-a-doll	impressionism	http://uploads0.wikiart.org/images/berthe-morisot/little-girl-with-a-doll.jpg	12	train
theophile-steinlen_a-biribi-1890	art nouveau (modern)	http://uploads3.wikiart.org/images/th-ophile-steinlen/a-biribi-1890.jpg	3	train
henri-martin_meet	impressionism	http://uploads6.wikiart.org/images/henri-martin/meet.jpg	12	train
pierre-auguste-renoir_andree-in-blue-andree-heurschling	impressionism	http://uploads8.wikiart.org/images/pierre-auguste-renoir/andree-in-blue-andree-heurschling.jpg	12	train
nicholas-roerich_himalayas-study	symbolism	http://uploads3.wikiart.org/images/nicholas-roerich/himalayas-study.jpg	24	train
edward-avedisian_untitled-1969	color field painting	http://uploads0.wikiart.org/images/edward-avedisian/untitled-1969.jpg	5	train
moshe-kupferman_untitled-1979	minimalism	http://uploads8.wikiart.org/images/moshe-kupferman/untitled-1979.jpg	14	train
koloman-moser_study-for-venus-in-the-grotto	art nouveau (modern)	http://uploads5.wikiart.org/images/koloman-moser/study-for-venus-in-the-grotto.jpg	3	train
konstantin-yuon_the-golden-fleece-magazine-the-end-1907	art nouveau (modern)	http://uploads8.wikiart.org/images/konstantin-yuon/the-golden-fleece-magazine-the-end-1907.jpg	3	train
fritz-rehm_advertising-poster-victoria-fahrradwerke-bicycles-1900	art nouveau (modern)	http://uploads8.wikiart.org/images/fritz-rehm/advertising-poster-victoria-fahrradwerke-bicycles-1900.jpg	3	train
willem-de-kooning_untitled	abstract expressionism	http://uploads6.wikiart.org/images/willem-de-kooning/untitled.jpg	0	train
henri-matisse_open-window-at-collioure-1905	impressionism	http://uploads5.wikiart.org/images/henri-matisse/open-window-at-collioure-1905.jpg	12	train
alfred-sisley_the-rowers-1877	impressionism	http://uploads0.wikiart.org/images/alfred-sisley/the-rowers-1877.jpg	12	train
arthur-rackham_set-it-first-to-thy-lips	art nouveau (modern)	http://uploads1.wikiart.org/images/arthur-rackham/set-it-first-to-thy-lips.jpg	3	train
ferdinand-hodler_lake-geneva-with-mont-blanc-before-sunrise-1918	symbolism	http://uploads8.wikiart.org/images/ferdinand-hodler/lake-geneva-with-mont-blanc-before-sunrise-1918.jpg	24	train
william-leighton-leitch_classical-composition	romanticism	http://uploads7.wikiart.org/images/william-leighton-leitch/classical-composition.jpg	23	train
sam-francis_untitled-5	abstract expressionism	http://uploads2.wikiart.org/images/sam-francis/untitled-5.jpg	0	train
domenico-ghirlandaio_herod-s-banquet-1490	early renaissance	http://uploads3.wikiart.org/images/domenico-ghirlandaio/herod-s-banquet-1490.jpg	8	train
pablo-picasso_geometrical-composition-the-guitar-1913	synthetic cubism	http://uploads6.wikiart.org/images/pablo-picasso/geometrical-composition-the-guitar-1913.jpg	25	train
toyohara-chikanobu_list-of-noble-ladies-1879	ukiyo-e	http://uploads6.wikiart.org/images/toyohara-chikanobu/list-of-noble-ladies-1879.jpg	26	train
shibata-zeshin_crows-fly-by-red-sky-at-sunset-1880	ukiyo-e	http://uploads3.wikiart.org/images/shibata-zeshin/crows-fly-by-red-sky-at-sunset-1880.jpg	26	train
isaac-levitan_felling-1898	realism	http://uploads6.wikiart.org/images/isaac-levitan/felling-1898.jpg	21	train
hendrick-cornelisz-vroom_the-return-of-prince-charles-from-spain-5-october-1623-1624	baroque	http://uploads1.wikiart.org/images/hendrick-cornelisz-vroom/the-return-of-prince-charles-from-spain-5-october-1623-1624.jpg	4	train
ivan-bilibin_crimea-koktebel-1939-1	art nouveau (modern)	http://uploads0.wikiart.org/images/ivan-bilibin/crimea-koktebel-1939-1(1).jpg	3	train
julian-alden-weir_loading-ice	impressionism	http://uploads0.wikiart.org/images/julian-alden-weir/loading-ice.jpg	12	train
lucas-cranach-the-elder_charity-1534	northern renaissance	http://uploads7.wikiart.org/images/lucas-cranach-the-elder/charity-1534.jpg	17	train
camille-pissarro_boulevard-montmartre-morning-sunlight-and-mist-1897	impressionism	http://uploads3.wikiart.org/images/camille-pissarro/boulevard-montmartre-morning-sunlight-and-mist-1897.jpg	12	train
pablo-picasso_mother-and-child-behind-the-bouquet-of-flowers-1901	post-impressionism	http://uploads0.wikiart.org/images/pablo-picasso/mother-and-child-behind-the-bouquet-of-flowers-1901.jpg	20	train
nikos-nikolaou_2-1	expressionism	http://uploads7.wikiart.org/images/nikos-nikolaou/2-1.jpg	9	train
john-ruskin_copy-of-the-head-of-st-ursula-from-carpaccio-1877	romanticism	http://uploads5.wikiart.org/images/john-ruskin/copy-of-the-head-of-st-ursula-from-carpaccio-1877.jpg	23	train
ion-andreescu_onions	realism	http://uploads0.wikiart.org/images/ion-andreescu/onions.jpg	21	train
eastman-johnson_the-maple-sugar-camp-turning-off-1873	realism	http://uploads6.wikiart.org/images/eastman-johnson/the-maple-sugar-camp-turning-off-1873.jpg	21	train
henri-de-toulouse-lautrec_in-batignolles-1888	post-impressionism	http://uploads7.wikiart.org/images/henri-de-toulouse-lautrec/in-batignolles-1888.jpg	20	train
raphael_the-grand-duke-s-madonna-1505	high renaissance	http://uploads8.wikiart.org/images/raphael/the-grand-duke-s-madonna-1505.jpg	11	train
aleksey-savrasov_summer-day-1874	realism	http://uploads3.wikiart.org/images/aleksey-savrasov/summer-day-1874.jpg	21	train
ivan-shishkin_oak-forest-1869	realism	http://uploads0.wikiart.org/images/ivan-shishkin/oak-forest-1869.jpg	21	train
claude-monet_seascape-night-effect	impressionism	http://uploads5.wikiart.org/images/claude-monet/seascape-night-effect.jpg	12	train
aubrey-beardsley_self-portait-2	art nouveau (modern)	http://uploads2.wikiart.org/images/aubrey-beardsley/self-portait-2.jpg	3	train
vincent-van-gogh_the-state-lottery-1882	realism	http://uploads1.wikiart.org/images/vincent-van-gogh/the-state-lottery-1882.jpg	21	train
fyodor-vasilyev_cloud	realism	http://uploads0.wikiart.org/images/fyodor-vasilyev/cloud.jpg	21	train
theophile-steinlen_ballade-du-ventre-1892-1	art nouveau (modern)	http://uploads4.wikiart.org/images/th-ophile-steinlen/ballade-du-ventre-1892-1.jpg	3	train
raphael-kirchner_geisha-green	art nouveau (modern)	http://uploads8.wikiart.org/images/raphael-kirchner/geisha-green.jpg	3	train
hugo-van-der-goes_deposition-diptych-small-deposition-left-wing	northern renaissance	http://uploads7.wikiart.org/images/hugo-van-der-goes/deposition-diptych-small-deposition-left-wing.jpg	17	train
ivan-shishkin_pine-forest-1885-1	realism	http://uploads3.wikiart.org/images/ivan-shishkin/pine-forest-1885-1.jpg	21	train
frank-auerbach_head-of-e-o-w	expressionism	http://uploads8.wikiart.org/images/frank-auerbach/head-of-e-o-w.jpg	9	train
janos-tornyai_on-the-bench-1934	post-impressionism	http://uploads2.wikiart.org/images/janos-tornyai/on-the-bench-1934.jpg	20	train
jose-maria-velasco_bahia-de-la-habana-1889	realism	http://uploads4.wikiart.org/images/jose-maria-velasco/bahia-de-la-habana-1889.jpg	21	train
kay-nielsen_east-of-the-sun-and-west-of-the-moon-1914-3	art nouveau (modern)	http://uploads8.wikiart.org/images/kay-nielsen/east-of-the-sun-and-west-of-the-moon-1914-3.jpg	3	train
gustave-dore_entry-of-jesus-into-jerusalem	romanticism	http://uploads4.wikiart.org/images/gustave-dore/entry-of-jesus-into-jerusalem.jpg	23	train
andrea-mantegna_the-holy-family-with-st-elizabeth-and-st-john-the-baptist-1505	high renaissance	http://uploads4.wikiart.org/images/andrea-mantegna/the-holy-family-with-st-elizabeth-and-st-john-the-baptist-1505.jpg	11	train
paula-modersohn-becker_peasant-child-with-pink-apron	expressionism	http://uploads5.wikiart.org/images/paula-modersohn-becker/peasant-child-with-pink-apron.jpg	9	train
edgar-degas_dancer-s-dressing-room	impressionism	http://uploads5.wikiart.org/images/edgar-degas/dancer-s-dressing-room.jpg	12	train
viktor-vasnetsov_sketches-of-ornaments-painted-vladimir-cathedral-1893-1	art nouveau (modern)	http://uploads6.wikiart.org/images/viktor-vasnetsov/sketches-of-ornaments-painted-vladimir-cathedral-1893-1.jpg	3	train
sandro-botticelli_portrait-of-a-man	early renaissance	http://uploads8.wikiart.org/images/sandro-botticelli/portrait-of-a-man(1).jpg	8	train
camille-pissarro_the-railway-bridge-pontoise	realism	http://uploads6.wikiart.org/images/camille-pissarro/the-railway-bridge-pontoise.jpg	21	train
natalia-goncharova_still-life	expressionism	http://uploads0.wikiart.org/images/natalia-goncharova/still-life.jpg	9	train
cornelis-springer_cityview	romanticism	http://uploads6.wikiart.org/images/cornelis-springer/cityview.jpg	23	train
vincent-van-gogh_woman-sitting-at-the-fireside-1881	realism	http://uploads4.wikiart.org/images/vincent-van-gogh/woman-sitting-at-the-fireside-1881.jpg	21	train
jay-defeo_the-rose-1966	abstract expressionism	http://uploads3.wikiart.org/images/jay-defeo/the-rose-1966.jpg	0	train
william-merritt-chase_a-lady-in-black-aka-the-red-shawl	impressionism	http://uploads8.wikiart.org/images/william-merritt-chase/a-lady-in-black-aka-the-red-shawl.jpg	12	train
philip-pearlstein_swan-accordion-and-mercury-1994	contemporary realism	http://uploads1.wikiart.org/images/philip-pearlstein/swan-accordion-and-mercury-1994.jpg	6	train
edward-hopper_girl-at-a-sewing-machine	new realism	http://uploads0.wikiart.org/images/edward-hopper/girl-at-a-sewing-machine.jpg	16	train
nikolai-ge_portrait-of-v-n-rostovtseva	realism	http://uploads0.wikiart.org/images/nikolai-ge/portrait-of-v-n-rostovtseva.jpg	21	train
peter-paul-rubens_coronation-of-marie-de-medici-1624	baroque	http://uploads5.wikiart.org/images/peter-paul-rubens/coronation-of-marie-de-medici-1624.jpg	4	train
vincent-van-gogh_woman-with-wheelbarrow-at-night-1884	realism	http://uploads6.wikiart.org/images/vincent-van-gogh/woman-with-wheelbarrow-at-night-1884.jpg	21	train
theo-van-rysselberghe_female-bathers-under-the-pines-at-cavaliere-1905	pointillism	http://uploads5.wikiart.org/images/theo-van-rysselberghe/female-bathers-under-the-pines-at-cavaliere-1905.jpg	18	train
camille-pissarro_sunrise-on-the-sea	impressionism	http://uploads6.wikiart.org/images/camille-pissarro/sunrise-on-the-sea.jpg	12	train
paula-modersohn-becker_marsh-channel-with-peat-barges	expressionism	http://uploads6.wikiart.org/images/paula-modersohn-becker/marsh-channel-with-peat-barges.jpg	9	train
sam-francis_taches-untitled-1972	abstract expressionism	http://uploads3.wikiart.org/images/sam-francis/taches-untitled-1972.jpg	0	train
david-burliuk_boats	post-impressionism	http://uploads8.wikiart.org/images/david-burliuk/boats.jpg	20	train
vasily-vereshchagin_at-gorodnia-breakthrough-or-withdraw-1895	realism	http://uploads5.wikiart.org/images/vasily-vereshchagin/at-gorodnia-breakthrough-or-withdraw-1895.jpg	21	train
william-michael-harnett_the-golden-horseshoe-1886	realism	http://uploads2.wikiart.org/images/william-michael-harnett/the-golden-horseshoe-1886.jpg	21	train
nicholas-roerich_a-guy-with-the-horn-1921	art nouveau (modern)	http://uploads3.wikiart.org/images/nicholas-roerich/a-guy-with-the-horn-1921.jpg	3	train
alfred-stevens_the-japanese-mask	romanticism	http://uploads3.wikiart.org/images/alfred-stevens/the-japanese-mask.jpg	23	train
paul-ackerman_the-artist-and-his-model-1965	cubism	http://uploads5.wikiart.org/images/paul-ackerman/the-artist-and-his-model-1965.jpg	7	train
frans-hals_boy-holding-a-flute-hearing-1628	baroque	http://uploads5.wikiart.org/images/frans-hals/boy-holding-a-flute-hearing-1628.jpg	4	train
albert-marquet_the-port-le-havre-1906	post-impressionism	http://uploads8.wikiart.org/images/albert-marquet/the-port-le-havre-1906.jpg	20	train
john-french-sloan_dust-storm-fifth-avenue-1906	new realism	http://uploads8.wikiart.org/images/john-french-sloan/dust-storm-fifth-avenue-1906.jpg	16	train
pyotr-konchalovsky_still-life-candlestick-and-the-tube-on-a-red-background-1947	post-impressionism	http://uploads4.wikiart.org/images/pyotr-konchalovsky/still-life-candlestick-and-the-tube-on-a-red-background-1947.jpg	20	train
ivan-shishkin_not-identified	realism	http://uploads7.wikiart.org/images/ivan-shishkin/not-identified.jpg	21	train
albrecht-durer_christ-washing-peter-s-feet-1511	northern renaissance	http://uploads8.wikiart.org/images/albrecht-durer/christ-washing-peter-s-feet-1511.jpg	17	train
salvador-dali_seduxisti-me-domine-1967	symbolism	http://uploads8.wikiart.org/images/salvador-dali/seduxisti-me-domine-1967.jpg	24	train
george-stefanescu_nudes-1965	expressionism	http://uploads6.wikiart.org/images/george-stefanescu-ramnic/nudes-1965.jpg	9	train
pierre-auguste-renoir_gabrielle-1	impressionism	http://uploads4.wikiart.org/images/pierre-auguste-renoir/gabrielle-1.jpg	12	train
victor-pasmore_appollo-1-ascending-development-1969	abstract expressionism	http://uploads3.wikiart.org/images/victor-pasmore/appollo-1-ascending-development-1969.jpg	0	train
cy-twombly_untitled-part-vii	abstract expressionism	http://uploads8.wikiart.org/images/cy-twombly/untitled-part-vii.jpg	0	train
ilya-repin_self-portrait-1920	realism	http://uploads0.wikiart.org/images/ilya-repin/self-portrait-1920.jpg	21	train
fernand-leger_soldiers	naive art (primitivism)	http://uploads2.wikiart.org/images/fernand-leger/soldiers.jpg	15	train
francisco-goya_phantom-dancing-with-castanets	romanticism	http://uploads7.wikiart.org/images/francisco-goya/phantom-dancing-with-castanets.jpg	23	train
alexandre-jacovleff_rakaposhi-mountain	expressionism	http://uploads8.wikiart.org/images/alexandre-jacovleff/rakaposhi-mountain.jpg	9	train
thomas-moran_the-wilds-of-lake-superior-1864	romanticism	http://uploads6.wikiart.org/images/thomas-moran/the-wilds-of-lake-superior-1864.jpg	23	train
theodore-gericault_study-for-the-raft-of-the-medusa	romanticism	http://uploads4.wikiart.org/images/theodore-gericault/study-for-the-raft-of-the-medusa.jpg	23	train
vasily-polenov_a-depiction-of-jesus-and-the-woman-taken-in-adultery-1888	romanticism	http://uploads7.wikiart.org/images/vasily-polenov/a-depiction-of-jesus-and-the-woman-taken-in-adultery-1888.jpg	23	train
edwin-austin-abbey_pot-pourri-1899	romanticism	http://uploads5.wikiart.org/images/edwin-austin-abbey/pot-pourri-1899.jpg	23	train
willem-de-kooning_composition	abstract expressionism	http://uploads0.wikiart.org/images/willem-de-kooning/composition.jpg	0	train
fra-angelico_the-story-of-st-nicholas-1448	early renaissance	http://uploads4.wikiart.org/images/fra-angelico/the-story-of-st-nicholas-1448.jpg	8	train
nicholas-roerich_sanctuaries-and-citadels-1925-1	symbolism	http://uploads0.wikiart.org/images/nicholas-roerich/sanctuaries-and-citadels-1925-1.jpg	24	train
orest-kiprensky_cher-de-angelis-1822	romanticism	http://uploads7.wikiart.org/images/orest-kiprensky/cher-de-angelis-1822.jpg	23	train
el-greco_the-nativity	mannerism (late renaissance)	http://uploads1.wikiart.org/images/el-greco/the-nativity.jpg	13	train
michelangelo_study-for-the-last-judgement	high renaissance	http://uploads3.wikiart.org/images/michelangelo/study-for-the-last-judgement.jpg	11	train
thomas-lawrence_sir-joseph-banks-1795	romanticism	http://uploads8.wikiart.org/images/thomas-lawrence/sir-joseph-banks-1795.jpg	23	train
toko-shinoda_kasanari	abstract expressionism	http://uploads0.wikiart.org/images/toko-shinoda/kasanari.jpg	0	train
frans-hals_maria-pietersdochter-olycan-1638	baroque	http://uploads5.wikiart.org/images/frans-hals/maria-pietersdochter-olycan-1638.jpg	4	train
pyotr-konchalovsky_peterhof-palace-1931	post-impressionism	http://uploads0.wikiart.org/images/pyotr-konchalovsky/peterhof-palace-1931.jpg	20	train
constantin-stahi_still-life-with-christian-artefacts-1919	realism	http://uploads1.wikiart.org/images/constantin-stahi/still-life-with-christian-artefacts-1919.jpg	21	train
alexey-bogolyubov_winter-in-borisoglebsk	realism	http://uploads2.wikiart.org/images/alexey-bogolyubov/winter-in-borisoglebsk.jpg	21	train
constantin-piliuta_at-the-aunts-1978	post-impressionism	http://uploads7.wikiart.org/images/constantin-piliuta/at-the-aunts-1978.jpg	20	train
koloman-moser_clash-of-the-titans	symbolism	http://uploads4.wikiart.org/images/koloman-moser/clash-of-the-titans.jpg	24	train
vasile-kazar_unknown-title-10	expressionism	http://uploads0.wikiart.org/images/vasile-kazar/unknown-title(98).jpg	9	train
pierre-auguste-renoir_treboul-1895	impressionism	http://uploads5.wikiart.org/images/pierre-auguste-renoir/treboul-1895.jpg	12	train
joaqu-n-sorolla_la-salute-venice-1910	impressionism	http://uploads8.wikiart.org/images/joaquin-sorolla/la-salute-venice-1910.jpg	12	train
john-singer-sargent_lizzatori-1911	impressionism	http://uploads5.wikiart.org/images/john-singer-sargent/lizzatori-1911.jpg	12	train
ernst-ludwig-kirchner_dancing-female-nude-gret-palucca	cubism	http://uploads7.wikiart.org/images/ernst-ludwig-kirchner/dancing-female-nude-gret-palucca.jpg	7	train
ernst-ludwig-kirchner_sertigtal	expressionism	http://uploads2.wikiart.org/images/ernst-ludwig-kirchner/sertigtal.jpg	9	train
paul-cezanne_view-of-auvers-1873	impressionism	http://uploads3.wikiart.org/images/paul-cezanne/view-of-auvers-1873.jpg	12	train
odilon-redon_a-pot-of-geraniums	realism	http://uploads2.wikiart.org/images/odilon-redon/a-pot-of-geraniums.jpg	21	train
george-frederick-watts_rachel-and-laura-gurney	romanticism	http://uploads8.wikiart.org/images/george-frederick-watts/rachel-and-laura-gurney.jpg	23	train
raphael-kirchner_nude-drawings-18	art nouveau (modern)	http://uploads3.wikiart.org/images/raphael-kirchner/nude-drawings-18.jpg	3	train
rudolf-schweitzer-cumpana_vene-ia-santa-maria-della-salute-1931	impressionism	http://uploads7.wikiart.org/images/rudolf-schweitzer-cumpana/vene-ia-santa-maria-della-salute-1931.jpg	12	train
paul-cezanne_in-the-woods-1894	post-impressionism	http://uploads1.wikiart.org/images/paul-cezanne/in-the-woods-1894.jpg	20	train
theodore-roszak_untitled-1950	abstract expressionism	http://uploads8.wikiart.org/images/theodore-roszak/untitled-1950.jpg	0	train
lee-bontecou_ninth-stone-1968	abstract expressionism	http://uploads8.wikiart.org/images/lee-bontecou/ninth-stone-1968.jpg	0	train
vasily-polenov_portrait-of-n-yakunchikova-1882	realism	http://uploads8.wikiart.org/images/vasily-polenov/portrait-of-n-yakunchikova-1882.jpg	21	train
jean-honore-fragonard_the-watering-place-1765-1	rococo	http://uploads7.wikiart.org/images/jean-honore-fragonard/the-trough-1765.jpg	22	train
antoine-pesne_girl-with-pigeons-1728	rococo	http://uploads7.wikiart.org/images/antoine-pesne/girl-with-pigeons-1728.jpg	22	train
milton-resnick_untitled-1963	abstract expressionism	http://uploads7.wikiart.org/images/milton-resnick/untitled-1963.jpg	0	train
katsushika-hokusai_hawk-on-a-ceremonial-stand	ukiyo-e	http://uploads7.wikiart.org/images/katsushika-hokusai/hawk-on-a-ceremonial-stand.jpg	26	train
charles-rennie-mackintosh_d-cor-de-la-salle-manger-house-for-an-art-lover-glasgow-1901-3	art nouveau (modern)	http://uploads5.wikiart.org/images/charles-rennie-mackintosh/d-cor-de-la-salle-manger-house-for-an-art-lover-glasgow-1901-3.jpg	3	train
henrique-pousao_miragem-n-poles-1882	impressionism	http://uploads6.wikiart.org/images/henrique-pousao/miragem-n-poles-1882.jpg	12	train
john-everett-millais_esther	romanticism	http://uploads7.wikiart.org/images/john-everett-millais/esther.jpg	23	train
leonardo-da-vinci_st-jerome	early renaissance	http://uploads7.wikiart.org/images/leonardo-da-vinci/st-jerome.jpg	8	train
henri-edmond-cross_the-mediterranean-east-wind	pointillism	http://uploads8.wikiart.org/images/henri-edmond-cross/the-mediterranean-east-wind.jpg	18	train
dosso-dossi_sacra-conversazione-1520	high renaissance	http://uploads7.wikiart.org/images/dosso-dossi/sacra-conversazione-1520.jpg	11	train
perle-fine_ceremony-of-a-kind-1955	abstract expressionism	http://uploads4.wikiart.org/images/perle-fine/ceremony-of-a-kind-1955.jpg	0	train
giovanni-fattori_der-schindanger-in-livorno-1867	impressionism	http://uploads1.wikiart.org/images/giovanni-fattori/der-schindanger-in-livorno-1867.jpg	12	train
albrecht-altdorfer_lovers-in-a-hay-field-1508	northern renaissance	http://uploads7.wikiart.org/images/albrecht-altdorfer/lovers-in-a-hay-field-1508.jpg	17	train
martiros-sarian_armenian-landscape-1959	realism	http://uploads0.wikiart.org/images/martiros-saryan/armenian-landscape-1959.jpg	21	train
paolo-veronese_rebecca-and-eliezer	mannerism (late renaissance)	http://uploads4.wikiart.org/images/paolo-veronese/rebecca-and-eliezer.jpg	13	train
ivan-shishkin_in-the-forest-from-the-forest-with-mushrooms-1883	realism	http://uploads7.wikiart.org/images/ivan-shishkin/in-the-forest-from-the-forest-with-mushrooms-1883.jpg	21	train
tom-scott_borders-town	realism	http://uploads1.wikiart.org/images/tom-scott/borders-town.jpg	21	train
john-william-waterhouse_the-missal-1902	romanticism	http://uploads1.wikiart.org/images/john-william-waterhouse/the-missal-1902.jpg	23	train
corneliu-baba_portrait-of-the-art-collector-zambaccian	post-impressionism	http://uploads6.wikiart.org/images/corneliu-baba/portrait-of-the-art-collector-zambaccian.jpg	20	train
gustave-dore_don-quixote-33	romanticism	http://uploads7.wikiart.org/images/gustave-dore/don-quixote-33.jpg	23	train
morris-louis_while-series-ii-1960	color field painting	http://uploads3.wikiart.org/images/morris-louis/while-series-ii-1960.jpg	5	train
georg-pauli_model-on-the-cliff	impressionism	http://uploads1.wikiart.org/images/georg-pauli/model-on-the-cliff.jpg	12	train
vincent-van-gogh_two-crabs-1889	post-impressionism	http://uploads1.wikiart.org/images/vincent-van-gogh/two-crabs-1889.jpg	20	train
ion-pacea_still-life	fauvism	http://uploads0.wikiart.org/images/ion-pacea/still-life.jpg	10	train
bertalan-por_child-in-red-coat-1930	post-impressionism	http://uploads5.wikiart.org/images/bertalan-por/child-in-red-coat-1930.jpg	20	train
theodor-severin-kittelsen_unknown-03	realism	http://uploads7.wikiart.org/images/theodor-severin-kittelsen/unknown-03.jpg	21	train
maurice-sendak_where-the-wild-things-are-3	naive art (primitivism)	http://uploads4.wikiart.org/images/maurice-sendak/where-the-wild-things-are-3.jpg	15	train
charles-m-russell_the-medicine-man-no-2-1908	romanticism	http://uploads6.wikiart.org/images/charles-m-russell/the-medicine-man-no-2-1908.jpg	23	train
hans-hofmann_shapes-in-black-1944	abstract expressionism	http://uploads3.wikiart.org/images/hans-hofmann/shapes-in-black-1944.jpg	0	train
robert-mangold_tudy-attic-series-xiv-1991	minimalism	http://uploads3.wikiart.org/images/robert-mangold/tudy-attic-series-xiv-1991.jpg	14	train
judy-chicago_evening-fan-1971	minimalism	http://uploads8.wikiart.org/images/judy-chicago/evening-fan-1971.jpg	14	train
marc-chagall_paradise-1960-1	naive art (primitivism)	http://uploads8.wikiart.org/images/marc-chagall/paradise-1960-1.jpg	15	train
frank-dicksee_an-offering	romanticism	http://uploads5.wikiart.org/images/frank-dicksee/an-offering.jpg	23	train
karl-bryullov_portrait-of-mariano-tittoni-1852	romanticism	http://uploads8.wikiart.org/images/karl-bryullov/portrait-of-mariano-tittoni-1852.jpg	23	train
mikalojus-ciurlionis_deluge-iv-1904	symbolism	http://uploads6.wikiart.org/images/mikalojus-ciurlionis/deluge-iv-1904.jpg	24	train
alfred-sisley_the-rest-beside-d-un-creek-1872	impressionism	http://uploads7.wikiart.org/images/alfred-sisley/the-rest-beside-d-un-creek-1872.jpg	12	train
andre-dunoyer-de-segonzac_paysage-m-diterran-en	impressionism	http://uploads8.wikiart.org/images/andre-dunoyer-de-segonzac/paysage-m-diterran-en.jpg	12	train
paul-jenkins_not_detected_235706	abstract expressionism	http://uploads3.wikiart.org/images/paul-jenkins/not_detected_235706.jpg	0	train
raoul-dufy_hotel-sube-1926	post-impressionism	http://uploads6.wikiart.org/images/raoul-dufy/hotel-sube-1926.jpg	20	train
max-gubler_tiefer-mond-1957	expressionism	http://uploads6.wikiart.org/images/max-gubler/tiefer-mond-1957.jpg	9	train
claude-monet_vetheuil	impressionism	http://uploads1.wikiart.org/images/claude-monet/vetheuil.jpg	12	train
raphael-kirchner_girls-between-brown-green-borders-1901	art nouveau (modern)	http://uploads8.wikiart.org/images/raphael-kirchner/girls-between-brown-green-borders-1901.jpg	3	train
pyotr-konchalovsky_gypsies-at-the-railway-station-1935	expressionism	http://uploads7.wikiart.org/images/pyotr-konchalovsky/gypsies-at-the-railway-station-1935.jpg	9	train
pyotr-konchalovsky_portrait-of-an-italian-pianist-and-conductor-carlo-tsekki-1930-1	expressionism	http://uploads8.wikiart.org/images/pyotr-konchalovsky/portrait-of-an-italian-pianist-and-conductor-carlo-tsekki-1930-1.jpg	9	train
john-henry-twachtman_trees-across-the-river	impressionism	http://uploads5.wikiart.org/images/john-henry-twachtman/trees-across-the-river.jpg	12	train
ernst-ludwig-kirchner_rotating-dancer	expressionism	http://uploads7.wikiart.org/images/ernst-ludwig-kirchner/rotating-dancer.jpg	9	train
george-stubbs_sir-john-nelthorpe-6th-baronet-out-shooting-with-his-dogs-in-barton-field-lincolnshire-1776	romanticism	http://uploads3.wikiart.org/images/george-stubbs/sir-john-nelthorpe-6th-baronet-out-shooting-with-his-dogs-in-barton-field-lincolnshire-1776.jpg	23	train
nicholas-roerich_girl-1913-1	art nouveau (modern)	http://uploads8.wikiart.org/images/nicholas-roerich/girl-1913-1.jpg	3	train
eduard-von-gebhardt_estonian-peasant	realism	http://uploads7.wikiart.org/images/eduard-von-gebhardt/estonian-peasant.jpg	21	train
john-mclaughlin_untitled-1963-2	minimalism	http://uploads2.wikiart.org/images/john-mclaughlin/untitled-1963(1).jpg	14	train
utagawa-kuniyoshi_hata-rokurozaemon-with-his-dog	ukiyo-e	http://uploads1.wikiart.org/images/utagawa-kuniyoshi/hata-rokurozaemon-with-his-dog.jpg	26	train
pieter-bruegel-the-elder_the-penitent-magdalene	northern renaissance	http://uploads0.wikiart.org/images/pieter-bruegel-the-elder/the-penitent-magdalene.jpg	17	train
odilon-redon_five-studies-of-female-nudes	symbolism	http://uploads3.wikiart.org/images/odilon-redon/five-studies-of-female-nudes.jpg	24	train
abraham-manievich_unfinished-painting	expressionism	http://uploads8.wikiart.org/images/abraham-manievich/unfinished-painting.jpg	9	train
nicholas-roerich_steps-of-the-himalayas-1924	symbolism	http://uploads5.wikiart.org/images/nicholas-roerich/steps-of-the-himalayas-1924.jpg	24	train
edward-hopper_the-new-bridge	new realism	http://uploads8.wikiart.org/images/edward-hopper/the-new-bridge.jpg	16	train
utagawa-kuniyoshi_sceleton	ukiyo-e	http://uploads6.wikiart.org/images/utagawa-kuniyoshi/sceleton.jpg	26	train
thomas-lawrence_head-of-a-girl	romanticism	http://uploads1.wikiart.org/images/thomas-lawrence/head-of-a-girl.jpg	23	train
gerard-sekoto_the-cyclist-1970	expressionism	http://uploads0.wikiart.org/images/gerard-sekoto/the-cyclist-1970.jpg	9	train
nicholas-roerich_ozertitsy-lakes-1893	realism	http://uploads7.wikiart.org/images/nicholas-roerich/ozertitsy-lakes-1893.jpg	21	train
george-frederick-watts_creation-of-eve	symbolism	http://uploads0.wikiart.org/images/george-frederick-watts/creation-of-eve.jpg	24	train
andrea-mantegna_the-entombment-1459	early renaissance	http://uploads6.wikiart.org/images/andrea-mantegna/the-entombment-1459.jpg	8	train
gustave-dore_devils-and-seducers	romanticism	http://uploads6.wikiart.org/images/gustave-dore/devils-and-seducers(1).jpg	23	train
jean-francois-millet_the-dresser-in-gruchy-1854	realism	http://uploads8.wikiart.org/images/jean-francois-millet/the-dresser-in-gruchy-1854.jpg	21	train
edmund-dulac_the-arabian-nights-the-queen-of-the-ebony-isles	art nouveau (modern)	http://uploads4.wikiart.org/images/edmund-dulac/the-arabian-nights-the-queen-of-the-ebony-isles.jpg	3	train
boris-kustodiev_teatime-1913	realism	http://uploads8.wikiart.org/images/boris-kustodiev/teatime-1913.jpg	21	train
octav-angheluta_micuta-cusatoreasa	impressionism	http://uploads4.wikiart.org/images/octav-angheluta/micuta-cusatoreasa.jpg	12	train
carl-larsson_fishing-1905	art nouveau (modern)	http://uploads8.wikiart.org/images/carl-larsson/fishing-1905(1).jpg	3	train
nicholas-roerich_study-of-landscape	realism	http://uploads6.wikiart.org/images/nicholas-roerich/study-of-landscape.jpg	21	train
t-c-steele_berry-picker-1894	impressionism	http://uploads8.wikiart.org/images/t-c-steele/berry-picker-1894.jpg	12	train
morris-louis_dalet-aleph-1958	color field painting	http://uploads0.wikiart.org/images/morris-louis/dalet-aleph-1958.jpg	5	train
tom-roberts_sketch-for-the-opening-of-the-first-parliament-1901	impressionism	http://uploads7.wikiart.org/images/tom-roberts/sketch-for-the-opening-of-the-first-parliament-1901.jpg	12	train
pierre-auguste-renoir_woman-and-child	impressionism	http://uploads8.wikiart.org/images/pierre-auguste-renoir/woman-and-child.jpg	12	train
wassily-kandinsky_murnau-garden-1909	expressionism	http://uploads7.wikiart.org/images/wassily-kandinsky/murnau-garden-1909.jpg	9	train
ivan-milev_the-cross-1923	art nouveau (modern)	http://uploads5.wikiart.org/images/ivan-milev/the-cross-1923.jpg	3	train
camille-pissarro_springtime-at-eragny-study	impressionism	http://uploads5.wikiart.org/images/camille-pissarro/springtime-at-eragny-study.jpg	12	train
rembrandt_a-village-with-a-square-tower-1650	baroque	http://uploads6.wikiart.org/images/rembrandt/a-village-with-a-square-tower-1650.jpg	4	train
maxime-maufra_the-ark-of-port-blanc-the-isle-of-presq-quiberon	post-impressionism	http://uploads6.wikiart.org/images/maxime-maufra/the-ark-of-port-blanc-the-isle-of-presq-quiberon.jpg	20	train
john-singer-sargent_hylda-daughter-of-asher-and-mrs-wertheimer-1901	realism	http://uploads2.wikiart.org/images/john-singer-sargent/hylda-daughter-of-asher-and-mrs-wertheimer-1901.jpg	21	train
juan-gris_guitar-and-fruit-dish	synthetic cubism	http://uploads2.wikiart.org/images/juan-gris/guitar-and-fruit-dish.jpg	25	train
james-ward_leicestershire-longhorn-bull	romanticism	http://uploads1.wikiart.org/images/james-ward/leicestershire-longhorn-bull.jpg	23	train
odilon-redon_portrait-of-ari-redon-in-profile	symbolism	http://uploads7.wikiart.org/images/odilon-redon/portrait-of-ari-redon-in-profile.jpg	24	train
gustave-loiseau_la-banche-1906	post-impressionism	http://uploads1.wikiart.org/images/gustave-loiseau/la-banche-1906.jpg	20	train
maurice-prendergast_in-luxembourg-gardens	post-impressionism	http://uploads3.wikiart.org/images/maurice-prendergast/in-luxembourg-gardens.jpg	20	train
georg-pauli_the-reading-light-1884	impressionism	http://uploads5.wikiart.org/images/georg-pauli/the-reading-light-1884.jpg	12	train
gustave-loiseau_shadows-on-the-sea	post-impressionism	http://uploads5.wikiart.org/images/gustave-loiseau/shadows-on-the-sea.jpg	20	train
raoul-dufy_view-of-paris-from-monmartre-1902	impressionism	http://uploads6.wikiart.org/images/raoul-dufy/view-of-paris-from-monmartre-1902.jpg	12	train
amedeo-modigliani_young-woman-of-the-people-1918	expressionism	http://uploads0.wikiart.org/images/amedeo-modigliani/young-woman-of-the-people-1918.jpg	9	train
george-hemming-mason_landscape-derbyshire-1870	romanticism	http://uploads8.wikiart.org/images/george-hemming-mason/landscape-derbyshire-1870.jpg	23	train
fyodor-solntsev_from-nereditskaya-church	romanticism	http://uploads2.wikiart.org/images/fyodor-solntsev/from-nereditskaya-church.jpg	23	train
jean-fouquet_the-arrival-of-charles-v-1337-80-in-paris-28th-may-1364	northern renaissance	http://uploads3.wikiart.org/images/jean-fouquet/the-arrival-of-charles-v-1337-80-in-paris-28th-may-1364.jpg	17	train
augustus-john_cineraria-1948	post-impressionism	http://uploads8.wikiart.org/images/augustus-john/cineraria-1948.jpg	20	train
paolo-veronese_muse-with-lyre-1561	mannerism (late renaissance)	http://uploads5.wikiart.org/images/paolo-veronese/muse-with-lyre-1561.jpg	13	train
amedeo-modigliani_portrait-of-mario-varvogli	expressionism	http://uploads6.wikiart.org/images/amedeo-modigliani/portrait-of-mario-varvogli.jpg	9	train
vincent-van-gogh_sketch-of-two-women-1890	post-impressionism	http://uploads3.wikiart.org/images/vincent-van-gogh/sketch-of-two-women-1890.jpg	20	train
konstantin-makovsky_portrait-of-the-count-nikolay-muravyov-amursky	romanticism	http://uploads1.wikiart.org/images/konstantin-makovsky/portrait-of-the-count-nikolay-muravyov-amursky.jpg	23	train
giovanni-bellini_drunkenness-of-noah	high renaissance	http://uploads7.wikiart.org/images/giovanni-bellini/drunkenness-of-noah.jpg	11	train
konstantin-korovin_night-1921	impressionism	http://uploads0.wikiart.org/images/konstantin-korovin/night-1921.jpg	12	train
emily-carr_old-indian-house-northern-british-columbia-1912	post-impressionism	http://uploads2.wikiart.org/images/emily-carr/old-indian-house-northern-british-columbia-1912.jpg	20	train
jean-paul-riopelle_triptyque-orange	abstract expressionism	http://uploads6.wikiart.org/images/jean-paul-riopelle/triptyque-orange.jpg	0	train
george-bouzianis_portrait-1927	expressionism	http://uploads4.wikiart.org/images/george-bousianis/portrait-1927(2).jpg	9	train
pyotr-konchalovsky_twilight-1939	realism	http://uploads3.wikiart.org/images/pyotr-konchalovsky/twilight-1939.jpg	21	train
paul-cezanne_landscape-in-the-provence	post-impressionism	http://uploads0.wikiart.org/images/paul-cezanne/landscape-in-the-provence.jpg	20	train
currier-and-ives_the-great-ocean-yacht-race-between-henrietta-fleetwing-vesta-1867	romanticism	http://uploads8.wikiart.org/images/currier-and-ives/the-great-ocean-yacht-race-between-henrietta-fleetwing-vesta-1867.jpg	23	train
paul-cezanne_fruit-and-jug-on-a-table	post-impressionism	http://uploads8.wikiart.org/images/paul-cezanne/fruit-and-jug-on-a-table.jpg	20	train
andre-derain_the-trees	fauvism	http://uploads2.wikiart.org/images/andre-derain/the-trees.jpg	10	train
jan-provoost_virgin-and-child	northern renaissance	http://uploads0.wikiart.org/images/jan-provoost/virgin-and-child.jpg	17	train
ron-gorchov_untitled-1977	color field painting	http://uploads4.wikiart.org/images/ron-gorchov/untitled-1977.jpg	5	train
thomas-cole_the-hunter-s-return-1845	romanticism	http://uploads7.wikiart.org/images/thomas-cole/the-hunter-s-return-1845.jpg	23	train
constantin-guys_the-spread	realism	http://uploads5.wikiart.org/images/constantin-guys/the-spread.jpg	21	train
nicholas-roerich_oirot-messenger-of-the-white-burkhant-1925	symbolism	http://uploads3.wikiart.org/images/nicholas-roerich/oirot-messenger-of-the-white-burkhant-1925.jpg	24	train
raphael-kirchner_single-items	art nouveau (modern)	http://uploads0.wikiart.org/images/raphael-kirchner/single-items.jpg	3	train
vajda-lajos_table-still-life-with-armchair-1934	cubism	http://uploads0.wikiart.org/images/vajda-lajos/table-still-life-with-armchair-1934.jpg	7	train
antonio-carneiro_praia-da-figueira-da-foz-1921	impressionism	http://uploads8.wikiart.org/images/antonio-carneiro/praia-da-figueira-da-foz-1921.jpg	12	train
edouard-cortes_champs-elysees-2	post-impressionism	http://uploads2.wikiart.org/images/edouard-cortes/champs-élysées-2.jpg	20	train
charles-m-russell_the-free-trader-1925	romanticism	http://uploads0.wikiart.org/images/charles-m-russell/the-free-trader-1925.jpg	23	train
ferdinand-hodler_lake-geneva-on-the-evening-in-chexbres-1895	post-impressionism	http://uploads4.wikiart.org/images/ferdinand-hodler/lake-geneva-on-the-evening-in-chexbres-1895.jpg	20	train
anders-zorn_self-portrait-with-a-model-1896	impressionism	http://uploads4.wikiart.org/images/anders-zorn/self-portrait-with-a-model-1896.jpg	12	train
oswaldo-guayasamin_el-presidente-1967	expressionism	http://uploads8.wikiart.org/images/oswaldo-guayasamin/el-presidente-1967.jpg	9	train
henri-edmond-cross_trees-by-the-sea-1907	post-impressionism	http://uploads2.wikiart.org/images/henri-edmond-cross/trees-by-the-sea-1907.jpg	20	train
william-bradford_whaler-and-fishing-vessels-near-the-coast-of-labrador-1880	romanticism	http://uploads1.wikiart.org/images/william-bradford/whaler-and-fishing-vessels-near-the-coast-of-labrador-1880.jpg	23	train
jacob-jordaens_two-studies-of-the-head-of-abraham-grapheus-1621	baroque	http://uploads7.wikiart.org/images/jacob-jordaens/two-studies-of-the-head-of-abraham-grapheus-1621.jpg	4	train
honore-daumier_joyful-song-performed-by-m-cobden	realism	http://uploads1.wikiart.org/images/honore-daumier/joyful-song-performed-by-m-cobden.jpg	21	train
william-merritt-chase_sketch-on-a-young-girl-on-ocean-steamer	impressionism	http://uploads5.wikiart.org/images/william-merritt-chase/sketch-on-a-young-girl-on-ocean-steamer.jpg	12	train
charles-francois-daubigny_the-river-seine-at-mantes	realism	http://uploads4.wikiart.org/images/charles-francois-daubigny/the-river-seine-at-mantes.jpg	21	train
henri-martin_the-village-among-the-trees	post-impressionism	http://uploads2.wikiart.org/images/henri-martin/the-village-among-the-trees.jpg	20	train
jan-matejko_augustus-ii-the-strong-1	romanticism	http://uploads7.wikiart.org/images/jan-matejko/augustus-ii-the-strong-1.jpg	23	train
piet-mondrian_schinkelbuurtje-sun	impressionism	http://uploads4.wikiart.org/images/piet-mondrian/schinkelbuurtje-sun.jpg	12	train
lorenzo-lotto_the-presentation-of-christ-in-the-temple-1556	high renaissance	http://uploads3.wikiart.org/images/lorenzo-lotto/the-presentation-of-christ-in-the-temple-1556.jpg	11	train
john-william-waterhouse_portrait-of-mrs-charles-schreiber-1912	romanticism	http://uploads6.wikiart.org/images/john-william-waterhouse/portrait-of-mrs-charles-schreiber-1912.jpg	23	train
amedeo-modigliani_little-serving-woman-1919	expressionism	http://uploads5.wikiart.org/images/amedeo-modigliani/little-serving-woman-1919.jpg	9	train
luc-olivier-merson_the-annunciation-l-annonciation-1908	symbolism	http://uploads8.wikiart.org/images/luc-olivier-merson/the-annunciation-l-annonciation-1908.jpg	24	train
pyotr-konchalovsky_still-life-field-bouquet-study-for-the-tray-1931	post-impressionism	http://uploads1.wikiart.org/images/pyotr-konchalovsky/still-life-field-bouquet-study-for-the-tray-1931.jpg	20	train
melchior-d-hondecoeter_birds-and-a-spaniel-in-a-garden	baroque	http://uploads7.wikiart.org/images/melchior-d-hondecoeter/birds-and-a-spaniel-in-a-garden.jpg	4	train
ernst-ludwig-kirchner_two-heads-looking-at-each-other	expressionism	http://uploads6.wikiart.org/images/ernst-ludwig-kirchner/two-heads-looking-at-each-other.jpg	9	train
paul-signac_golfe-juan	pointillism	http://uploads5.wikiart.org/images/paul-signac/golfe-juan(1).jpg	18	train
dmitry-levitzky_portrait-of-gubarev-1788	rococo	http://uploads2.wikiart.org/images/dmitry-levitzky/portrait-of-gubarev-1788.jpg	22	train
charles-blackman_two-women-2008	expressionism	http://uploads1.wikiart.org/images/charles-blackman/two-women-2008.jpg	9	train
salvador-dali_untitled-head-of-a-woman-unfinished	expressionism	http://uploads2.wikiart.org/images/salvador-dali/untitled-head-of-a-woman-unfinished.jpg	9	train
camille-pissarro_sunset-at-eragny	impressionism	http://uploads4.wikiart.org/images/camille-pissarro/sunset-at-eragny.jpg	12	train
david-burliuk_message-from-capri	post-impressionism	http://uploads3.wikiart.org/images/david-burliuk/message-from-capri.jpg	20	train
antoine-blanchard_les-grand-boulevards-theatre-du-vaudeville	impressionism	http://uploads4.wikiart.org/images/antoine-blanchard/les-grand-boulevards-theatre-du-vaudeville.jpg	12	train
pierre-bonnard_la-place-clichy-1912	post-impressionism	http://uploads6.wikiart.org/images/pierre-bonnard/la-place-clichy-1912.jpg	20	train
betty-parsons_untitled-abstraction-2	abstract expressionism	http://uploads7.wikiart.org/images/betty-parsons/untitled-abstraction(5).jpg	0	train
pyotr-konchalovsky_chest-and-pottery-1919	post-impressionism	http://uploads3.wikiart.org/images/pyotr-konchalovsky/chest-and-pottery-1919.jpg	20	train
pablo-picasso_spouses-sisley-after-the-the-betrothed-by-auguste-renoir-1919	post-impressionism	http://uploads1.wikiart.org/images/pablo-picasso/spouses-sisley-after-the-the-betrothed-by-auguste-renoir-1919.jpg	20	train
yasuo-kuniyoshi_pears-and-grapes-three-pears-and-grapes-1928	expressionism	http://uploads3.wikiart.org/images/yasuo-kuniyoshi/pears-and-grapes-three-pears-and-grapes-1928.jpg	9	train
petrus-christus_portrait-of-a-man	northern renaissance	http://uploads4.wikiart.org/images/petrus-christus/portrait-of-a-man.jpg	17	train
nicholas-roerich_yuhinlahti-1917	symbolism	http://uploads2.wikiart.org/images/nicholas-roerich/yuhinlahti-1917.jpg	24	train
roger-raveel_een-spiegel-van-raveel	pop art	http://uploads6.wikiart.org/images/roger-raveel/een-spiegel-van-raveel.jpg	19	train
marc-chagall_the-israelites-are-eating-the-passover-lamb-1931	naive art (primitivism)	http://uploads5.wikiart.org/images/marc-chagall/the-israelites-are-eating-the-passover-lamb-1931.jpg	15	train
sandor-bortnyik_architect-forb-t-and-his-wife-1924	expressionism	http://uploads3.wikiart.org/images/sandor-bortnyik/architect-forb-t-and-his-wife-1924.jpg	9	train
rembrandt_self-portrait-drawing-at-a-window-1648	baroque	http://uploads1.wikiart.org/images/rembrandt/self-portrait-drawing-at-a-window-1648.jpg	4	train
thomas-lawrence_henrietta-maria-hill-marchioness-of-ailesbury-1809	romanticism	http://uploads1.wikiart.org/images/thomas-lawrence/henrietta-maria-hill-marchioness-of-ailesbury-1809.jpg	23	train
anders-zorn_old-soldier-1911	realism	http://uploads7.wikiart.org/images/anders-zorn/old-soldier-1911.jpg	21	train
albrecht-altdorfer_mountain-range-1530	northern renaissance	http://uploads8.wikiart.org/images/albrecht-altdorfer/mountain-range-1530.jpg	17	train
odilon-redon_naked-woman-on-a-car	symbolism	http://uploads4.wikiart.org/images/odilon-redon/naked-woman-on-a-car.jpg	24	train
correggio_christ-presented-to-the-people-ecce-homo	mannerism (late renaissance)	http://uploads6.wikiart.org/images/correggio/christ-presented-to-the-people-ecce-homo(2).jpg	13	train
berthe-morisot_young-girl-in-white	impressionism	http://uploads5.wikiart.org/images/berthe-morisot/young-girl-in-white.jpg	12	train
pierre-auguste-renoir_young-shepherd-in-repose-alexander-thurneysson-1911	impressionism	http://uploads8.wikiart.org/images/pierre-auguste-renoir/young-shepherd-in-repose-alexander-thurneysson-1911.jpg	12	train
paul-jacoulet_la-perruche-morte-celebes-1948	ukiyo-e	http://uploads5.wikiart.org/images/paul-jacoulet/la-perruche-morte-celebes-1948.jpg	26	train
pierre-auguste-renoir_young-woman-standing-near-a-farmhouse-in-milly-1892	impressionism	http://uploads8.wikiart.org/images/pierre-auguste-renoir/young-woman-standing-near-a-farmhouse-in-milly-1892.jpg	12	train
rembrandt_adoration-of-the-magi-1632	baroque	http://uploads6.wikiart.org/images/rembrandt/adoration-of-the-magi-1632.jpg	4	train
pavel-svinyin_steamboat-travel-on-the-hudson-river	romanticism	http://uploads2.wikiart.org/images/pavel-svinyin/steamboat-travel-on-the-hudson-river.jpg	23	train
bridget-riley_pink-landscape-1960	pointillism	http://uploads3.wikiart.org/images/bridget-riley/pink-landscape-1960.jpg	18	train
boris-kustodiev_group-portrait-of-painters-of-the-world-of-art-1920	realism	http://uploads2.wikiart.org/images/boris-kustodiev/group-portrait-of-painters-of-the-world-of-art-1920.jpg	21	train
vincent-van-gogh_arums	post-impressionism	http://uploads5.wikiart.org/images/vincent-van-gogh/arums(1).jpg	20	train
andy-warhol_apple	pop art	http://uploads5.wikiart.org/images/andy-warhol/apple.jpg	19	train
lucas-cranach-the-elder_the-silver-age	northern renaissance	http://uploads0.wikiart.org/images/lucas-cranach-the-elder/the-silver-age.jpg	17	train
david-burliuk_still-life-on-the-seashore	post-impressionism	http://uploads1.wikiart.org/images/david-burliuk/still-life-on-the-seashore.jpg	20	train
george-frederick-watts_mammon-1885	symbolism	http://uploads5.wikiart.org/images/george-frederick-watts/mammon-1885.jpg	24	train
nicholas-roerich_white-stone-sign-of-cintamani-or-horse-of-happiness-1933	symbolism	http://uploads8.wikiart.org/images/nicholas-roerich/white-stone-sign-of-cintamani-or-horse-of-happiness-1933.jpg	24	train
guido-reni_joseph-and-potiphar	baroque	http://uploads0.wikiart.org/images/guido-reni/joseph-and-potiphar.jpg	4	train
henri-de-toulouse-lautrec_red-haired-woman-seen-from-behind-1891	post-impressionism	http://uploads8.wikiart.org/images/henri-de-toulouse-lautrec/red-haired-woman-seen-from-behind-1891.jpg	20	train
joachim-patinir_rest-of-the-holy-family-on-the-flight-into-egypt	northern renaissance	http://uploads8.wikiart.org/images/joachim-patinir/rest-of-the-holy-family-on-the-flight-into-egypt.jpg	17	train
kay-nielsen_goosegirl	art nouveau (modern)	http://uploads1.wikiart.org/images/kay-nielsen/goosegirl.jpg	3	train
louis-comfort-tiffany_daffodil-and-narcissus-1913	art nouveau (modern)	http://uploads2.wikiart.org/images/louis-comfort-tiffany/daffodil-and-narcissus-1913.jpg	3	train
gustav-klimt_portrait-of-a-girl	symbolism	http://uploads2.wikiart.org/images/gustav-klimt/portrait-of-a-girl.jpg	24	train
maurice-quentin-de-la-tour_portrait-of-unknown-man-1	rococo	http://uploads5.wikiart.org/images/maurice-quentin-de-la-tour/portrait-of-unknown-man-1.jpg	22	train
theophile-steinlen_deux-baigneuses	realism	http://uploads4.wikiart.org/images/theophile-steinlen/deux-baigneuses.jpg	21	train
john-bratby_original-cast-of-the-itv-serial-drama-coronation-street-1960	expressionism	http://uploads7.wikiart.org/images/john-bratby/original-cast-of-the-itv-serial-drama-coronation-street-1960.jpg	9	train
edgar-degas_woman-combing-her-hair-1894	impressionism	http://uploads1.wikiart.org/images/edgar-degas/woman-combing-her-hair-1894.jpg	12	train
martiros-sarian_ararat-1958	symbolism	http://uploads7.wikiart.org/images/martiros-saryan/ararat-1958.jpg	24	train
alphonse-mucha_standing-figure	art nouveau (modern)	http://uploads1.wikiart.org/images/alphonse-mucha/standing-figure.jpg	3	train
louis-comfort-tiffany_windows-church-of-the-covenant-boston-4	art nouveau (modern)	http://uploads5.wikiart.org/images/louis-comfort-tiffany/windows-church-of-the-covenant-boston-4.jpg	3	train
zinaida-serebriakova_autumn-1910	impressionism	http://uploads3.wikiart.org/images/zinaida-serebriakova/autumn-1910.jpg	12	train
theophile-steinlen_maxime-gorki-mi-corps-de-face-1905-1	realism	http://uploads8.wikiart.org/images/theophile-steinlen/maxime-gorki-mi-corps-de-face-1905-1.jpg	21	train
nicholas-roerich_queen-anna-s-tower-1913	art nouveau (modern)	http://uploads2.wikiart.org/images/nicholas-roerich/queen-anna-s-tower-1913.jpg	3	train
emil-nolde_self-portrait-1912	expressionism	http://uploads0.wikiart.org/images/emil-nolde/self-portrait-1912.jpg	9	train
alekos-kontopoulos_self-portrait-3	expressionism	http://uploads6.wikiart.org/images/alekos-kontopoulos/self-portrait(3).jpg	9	train
toko-shinoda_transparent-shadow	abstract expressionism	http://uploads1.wikiart.org/images/toko-shinoda/transparent-shadow.jpg	0	train
theo-van-rysselberghe_the-mill-at-kelf-1894	pointillism	http://uploads5.wikiart.org/images/theo-van-rysselberghe/the-mill-at-kelf-1894.jpg	18	train
alfred-wallis_cottages-in-a-wood-st-ives-1937	naive art (primitivism)	http://uploads7.wikiart.org/images/alfred-wallis/cottages-in-a-wood-st-ives-1937.jpg	15	train
francisco-goya_poet-moratin-1824	romanticism	http://uploads3.wikiart.org/images/francisco-goya/poet-moratín-1824.jpg	23	train
theophile-steinlen_les-gaudissarts-1892	art nouveau (modern)	http://uploads1.wikiart.org/images/theophile-steinlen/les-gaudissarts-1892.jpg	3	train
currier-and-ives_girard-avenue-bridge-1874	romanticism	http://uploads3.wikiart.org/images/currier-and-ives/girard-avenue-bridge-1874.jpg	23	train
giovanni-paolo-panini_interior-of-st-peter-s-rome-1755	baroque	http://uploads7.wikiart.org/images/giovanni-paolo-panini/interior-of-st-peter-s-rome-1755.jpg	4	train
fred-yates_my-very-own-street-sablet	naive art (primitivism)	http://uploads6.wikiart.org/images/fred-yates/my-very-own-street-sablet.jpg	15	train
henri-de-toulouse-lautrec_madame-la-comtesse-a-de-toulouse-loutrec-1882	post-impressionism	http://uploads6.wikiart.org/images/henri-de-toulouse-lautrec/madame-la-comtesse-a-de-toulouse-loutrec-1882.jpg	20	train
pierre-auguste-renoir_claude-monet-reading-1872	impressionism	http://uploads0.wikiart.org/images/pierre-auguste-renoir/claude-monet-reading-1872.jpg	12	train
kuzma-petrov-vodkin_portrait-of-m-f-petrova-vodkina-1913	symbolism	http://uploads0.wikiart.org/images/kuzma-petrov-vodkin/portrait-of-m-f-petrova-vodkina-1913.jpg	24	train
boris-kustodiev_promenade-along-the-volga-1909	art nouveau (modern)	http://uploads8.wikiart.org/images/boris-kustodiev/promenade-along-the-volga-1909.jpg	3	train
robert-silvers_not-detected-275039	pop art	http://uploads5.wikiart.org/images/robert-silvers/not-detected-275039.jpg	19	train
anthony-van-dyck_the-five-eldest-children-of-charles-i-1637	baroque	http://uploads2.wikiart.org/images/anthony-van-dyck/the-five-eldest-children-of-charles-i-1637.jpg	4	train
asgrimur-jonsson_thingv-llum-1905	impressionism	http://uploads3.wikiart.org/images/asgrimur-jonsson/thingv-llum-1905.jpg	12	train
gustave-loiseau_house-of-the-sisters-in-pontoise-1924	post-impressionism	http://uploads6.wikiart.org/images/gustave-loiseau/house-of-the-sisters-in-pontoise-1924.jpg	20	train
antoine-pesne_luise-ulrike-von-preu-en	rococo	http://uploads8.wikiart.org/images/antoine-pesne/luise-ulrike-von-preu-en.jpg	22	train
aubrey-beardsley_waiting-1893	art nouveau (modern)	http://uploads0.wikiart.org/images/aubrey-beardsley/waiting-1893.jpg	3	train
giovanni-antonio-boltraffio_francesco-sforza-count-of-pavia-1498	high renaissance	http://uploads8.wikiart.org/images/giovanni-antonio-boltraffio/francesco-sforza-count-of-pavia-1498.jpg	11	train
georges-braque_portuguese-1911	analytical cubism	http://uploads1.wikiart.org/images/georges-braque/portuguese-1911.jpg	2	train
paula-rego_dancing-ostriches-from-disney-s-fantasia-1995-3	expressionism	http://uploads2.wikiart.org/images/paula-rego/dancing-ostriches-from-disney-s-fantasia-1995-3.jpg	9	train
john-singer-sargent_olga-baroness-de-meyer-1907	realism	http://uploads0.wikiart.org/images/john-singer-sargent/olga-baroness-de-meyer-1907.jpg	21	train
ronnie-landfield_ancient-jerusalem-1992	abstract expressionism	http://uploads0.wikiart.org/images/ronnie-landfield/ancient-jerusalem-1992.jpg	0	train
luca-signorelli_the-crucifixion-2	early renaissance	http://uploads4.wikiart.org/images/luca-signorelli/the-crucifixion-2.jpg	8	train
lynd-ward_not-detected-272521	expressionism	http://uploads0.wikiart.org/images/lynd-ward/not-detected-272521.jpg	9	train
martiros-sarian_mules-laden-with-hay-1910	fauvism	http://uploads3.wikiart.org/images/martiros-saryan/mules-laden-with-hay-1910.jpg	10	train
luca-giordano_the-disarming-of-cupid-an-allegory-of-chastity-1690	baroque	http://uploads0.wikiart.org/images/luca-giordano/the-disarming-of-cupid-an-allegory-of-chastity-1690.jpg	4	train
camille-pissarro_peasant-with-a-pitchfork	impressionism	http://uploads3.wikiart.org/images/camille-pissarro/peasant-with-a-pitchfork.jpg	12	train
rik-wouters_self-portrait-1915	fauvism	http://uploads0.wikiart.org/images/rik-wouters/self-portrait-1915.jpg	10	train
antoine-watteau_head-of-a-man	rococo	http://uploads0.wikiart.org/images/antoine-watteau/head-of-a-man.jpg	22	train
maurice-prendergast_grand-canal-venice	impressionism	http://uploads0.wikiart.org/images/maurice-prendergast/grand-canal-venice.jpg	12	train
theo-van-doesburg_dancing-man-from-sketchbook-60-1931	expressionism	http://uploads6.wikiart.org/images/theo-van-doesburg/dancing-man-from-sketchbook-60-1931.jpg	9	train
charles-willson-peale_joseph-brant-1797	rococo	http://uploads0.wikiart.org/images/charles-willson-peale/joseph-brant-1797.jpg	22	train
jan-van-eyck_the-madonna-of-canon-van-der-paele-detail-1436	northern renaissance	http://uploads3.wikiart.org/images/jan-van-eyck/the-madonna-of-canon-van-der-paele-detail-1436.jpg	17	train
martiros-sarian_my-family-1929	expressionism	http://uploads1.wikiart.org/images/martiros-saryan/my-family-1929.jpg	9	train
gregoire-boonzaier_still-life-flowers-1979	expressionism	http://uploads3.wikiart.org/images/gregoire-boonzaier/still-life-flowers-1979.jpg	9	train
george-stefanescu_the-princess-1989	expressionism	http://uploads4.wikiart.org/images/george-stefanescu-ramnic/the-princess-1989.jpg	9	train
leonardo-da-vinci_stof-bethlehem-and-other-plants	high renaissance	http://uploads2.wikiart.org/images/leonardo-da-vinci/stof-bethlehem-and-other-plants.jpg	11	train
john-bradley_painting-of-a-prize-cow-in-a-field-1827	naive art (primitivism)	http://uploads4.wikiart.org/images/john-bradley/painting-of-a-prize-cow-in-a-field-1827.jpg	15	train
columbano-bordalo-pinheiro_retrato-de-helena-bordalo-pinheiro-1886	impressionism	http://uploads1.wikiart.org/images/columbano-bordalo-pinheiro/retrato-de-helena-bordalo-pinheiro-1886.jpg	12	train
ernst-ludwig-kirchner_group-of-artists-1927	expressionism	http://uploads5.wikiart.org/images/ernst-ludwig-kirchner/group-of-artists-1927.jpg	9	train
el-greco_christ-healing-the-blind-man-1560	mannerism (late renaissance)	http://uploads4.wikiart.org/images/el-greco/christ-healing-the-blind-man-1560.jpg	13	train
rembrandt_bust-of-an-old-man-with-a-large-beard-1631	baroque	http://uploads5.wikiart.org/images/rembrandt/bust-of-an-old-man-with-a-large-beard-1631.jpg	4	train
georges-valmier_reclining-woman-1924	cubism	http://uploads7.wikiart.org/images/georges-valmier/reclining-woman-1924.jpg	7	train
boris-kustodiev_at-the-sketches-at-the-foothills	realism	http://uploads1.wikiart.org/images/boris-kustodiev/at-the-sketches-at-the-foothills.jpg	21	train
camille-pissarro_entrance-to-the-village-of-voisins-yvelines-1872	impressionism	http://uploads0.wikiart.org/images/camille-pissarro/entrance-to-the-village-of-voisins-yvelines-1872.jpg	12	train
thomas-cole_view-in-the-white-mountains-1827	romanticism	http://uploads6.wikiart.org/images/thomas-cole/view-in-the-white-mountains-1827.jpg	23	train
gerard-sekoto_view-along-the-seine-paris-1970	expressionism	http://uploads6.wikiart.org/images/gerard-sekoto/view-along-the-seine-paris-1970.jpg	9	train
george-stefanescu_sweet-offerings-2004	expressionism	http://uploads7.wikiart.org/images/george-stefanescu-ramnic/sweet-offerings-2004.jpg	9	train
john-william-waterhouse_its-sweet-doing-nothing-1879	romanticism	http://uploads5.wikiart.org/images/john-william-waterhouse/its-sweet-doing-nothing-1879.jpg	23	train
callum-innes_formed-painting-no-2-1991	minimalism	http://uploads8.wikiart.org/images/callum-innes/formed-painting-no-2-1991.jpg	14	train
carl-larsson_the-day-before-christmas-1892	art nouveau (modern)	http://uploads7.wikiart.org/images/carl-larsson/the-day-before-christmas-1892(1).jpg	3	train
philip-wilson-steer_boulogne-sands	impressionism	http://uploads4.wikiart.org/images/philip-wilson-steer/boulogne-sands.jpg	12	train
camille-corot_strolling-along-the-banks-of-a-pond	realism	http://uploads2.wikiart.org/images/camille-corot/strolling-along-the-banks-of-a-pond.jpg	21	train
iosif-iser_toreador	expressionism	http://uploads8.wikiart.org/images/iosif-iser/toreador.jpg	9	train
camille-bombois_les-bas-noirs-avec-journal-1930	naive art (primitivism)	http://uploads8.wikiart.org/images/camille-bombois/les-bas-noirs-avec-journal-1930.jpg	15	train
pyotr-konchalovsky_vanya-from-samokrazhi-drawing-for-the-painting-the-fish-market-1928	post-impressionism	http://uploads2.wikiart.org/images/pyotr-konchalovsky/vanya-from-samokrazhi-drawing-for-the-painting-the-fish-market-1928.jpg	20	train
isaac-levitan_trail	realism	http://uploads8.wikiart.org/images/isaac-levitan/trail.jpg	21	train
james-tissot_statesmen-no-1310-caricature-of-sir-francis-goldsmid-m-p	realism	http://uploads4.wikiart.org/images/james-tissot/statesmen-no-1310-caricature-of-sir-francis-goldsmid-m-p.jpg	21	train
ilya-repin_portrait-of-e-zvantseva-1889	realism	http://uploads1.wikiart.org/images/ilya-repin/portrait-of-e-zvantseva-1889.jpg	21	train
michelangelo_the-ancestors-of-christ-manasseh-amon-1512	high renaissance	http://uploads8.wikiart.org/images/michelangelo/the-ancestors-of-christ-manasseh-amon-1512.jpg	11	train
dorothy-lathrop_hitty-by-rachel-field-11-1929	art nouveau (modern)	http://uploads7.wikiart.org/images/dorothy-lathrop/hitty-by-rachel-field-11-1929.jpg	3	train
peter-joseph_untitled-2006	color field painting	http://uploads5.wikiart.org/images/peter-joseph/untitled-2006.jpg	5	train
jean-cocteau_eiffel-tower-1939	expressionism	http://uploads0.wikiart.org/images/jean-cocteau/eiffel-tower-1939.jpg	9	train
andrea-mantegna_trumpet-players-1506	high renaissance	http://uploads7.wikiart.org/images/andrea-mantegna/trumpet-players-1506.jpg	11	train
georges-seurat_the-maria-honfleur-1886	pointillism	http://uploads0.wikiart.org/images/georges-seurat/the-maria-honfleur-1886.jpg	18	train
claude-monet_vetheuil-morning-effect	impressionism	http://uploads7.wikiart.org/images/claude-monet/vetheuil-morning-effect.jpg	12	train
andy-warhol_black-lenin	pop art	http://uploads2.wikiart.org/images/andy-warhol/black-lenin.jpg	19	train
claude-monet_garden-at-sainte-adresse	impressionism	http://uploads8.wikiart.org/images/claude-monet/garden-at-sainte-adresse.jpg	12	train
vasily-surikov_illumination-of-moscow-1882	realism	http://uploads4.wikiart.org/images/vasily-surikov/illumination-of-moscow-1882.jpg	21	train
giovanni-boldini_conversation-at-the-cafe	realism	http://uploads3.wikiart.org/images/giovanni-boldini/conversation-at-the-cafe.jpg	21	train
camille-pissarro_banks-of-a-river-with-barge	realism	http://uploads6.wikiart.org/images/camille-pissarro/banks-of-a-river-with-barge.jpg	21	train
katsushika-hokusai_landscape-with-two-falconers	ukiyo-e	http://uploads0.wikiart.org/images/katsushika-hokusai/landscape-with-two-falconers.jpg	26	train
jose-de-almada-negreiros_figurines-for-cunha-taylors-1913	art nouveau (modern)	http://uploads1.wikiart.org/images/jose-de-almada-negreiros/figurines-for-cunha-taylors-1913.jpg	3	train
george-romney_percivall-pott-1713-1788-1788	rococo	http://uploads5.wikiart.org/images/george-romney/percivall-pott-1713-1788-1788.jpg	22	train
paul-klee_boats-in-the-flood-1937	expressionism	http://uploads7.wikiart.org/images/paul-klee/boats-in-the-flood-1937(1).jpg	9	train
vasily-surikov_strelets-with-cap-1879	realism	http://uploads8.wikiart.org/images/vasily-surikov/strelets-with-cap-1879.jpg	21	train
ernst-ludwig-kirchner_stooping-act-in-space	expressionism	http://uploads5.wikiart.org/images/ernst-ludwig-kirchner/stooping-act-in-space.jpg	9	train
andrea-del-verrocchio_woman-looking-down	early renaissance	http://uploads2.wikiart.org/images/andrea-del-verrocchio/woman-looking-down.jpg	8	train
egon-schiele_portrait-of-the-artist-s-wife-seated-holding-her-right-leg-1917	expressionism	http://uploads2.wikiart.org/images/egon-schiele/portrait-of-the-artist-s-wife-seated-holding-her-right-leg-1917.jpg	9	train
hans-memling_altar-triptych-from-the-lubeck-cathedral-detail-1491-2	northern renaissance	http://uploads2.wikiart.org/images/hans-memling/altar-triptych-from-the-lübeck-cathedral-detail-1491-2.jpg	17	train
domenico-ghirlandaio_announcement-of-death-to-st-fina-1475	early renaissance	http://uploads2.wikiart.org/images/domenico-ghirlandaio/announcement-of-death-to-st-fina-1475.jpg	8	train
william-shayer_a-rest-by-the-roadside	romanticism	http://uploads8.wikiart.org/images/william-shayer/a-rest-by-the-roadside.jpg	23	train
paul-jacoulet_vielle-marchande-de-carpes-ibaraki-japon-1934	ukiyo-e	http://uploads3.wikiart.org/images/paul-jacoulet/vielle-marchande-de-carpes-ibaraki-japon-1934.jpg	26	train
rembrandt_joris-de-caullery-1632	baroque	http://uploads3.wikiart.org/images/rembrandt/joris-de-caullery-1632.jpg	4	train
jamie-wyeth_john-f-kennedy-1967	contemporary realism	http://uploads2.wikiart.org/images/jamie-wyeth/john-f-kennedy-1967.jpg	6	train
toko-shinoda_kokoro	abstract expressionism	http://uploads7.wikiart.org/images/toko-shinoda/kokoro.jpg	0	train
nikolai-ge_loading-marble	realism	http://uploads5.wikiart.org/images/nikolai-ge/loading-marble.jpg	21	train
utagawa-kuniyoshi_taira-koremochi-spies-the-reflection-of-a-female-demon	ukiyo-e	http://uploads7.wikiart.org/images/utagawa-kuniyoshi/taira-koremochi-spies-the-reflection-of-a-female-demon.jpg	26	train
lorenzo-lotto_altar-of-recanati-polyptych-the-right-wing-martyr-st-peter-and-st-vitus-1508	high renaissance	http://uploads7.wikiart.org/images/lorenzo-lotto/altar-of-recanati-polyptych-the-right-wing-martyr-st-peter-and-st-vitus-1508.jpg	11	train
valentin-serov_portrait-of-anna-pavlova-1909	realism	http://uploads6.wikiart.org/images/valentin-serov/portrait-of-anna-pavlova-1909.jpg	21	train
gregoire-boonzaier_quinces-egg-fruit-1964	post-impressionism	http://uploads2.wikiart.org/images/gregoire-boonzaier/quinces-egg-fruit-1964.jpg	20	train
alfred-sisley_near-the-seine-at-by	impressionism	http://uploads5.wikiart.org/images/alfred-sisley/near-the-seine-at-by.jpg	12	train
raphael-kirchner_girls-with-purple-surrounds-1900-2	art nouveau (modern)	http://uploads4.wikiart.org/images/raphael-kirchner/girls-with-purple-surrounds-1900-2.jpg	3	train
giovanni-battista-tiepolo_the-force-of-eloquence-bellerophon-and-pegasus	rococo	http://uploads7.wikiart.org/images/giovanni-battista-tiepolo/the-force-of-eloquence-bellerophon-and-pegasus.jpg	22	train
lajos-tihanyi_still-life-1911	post-impressionism	http://uploads8.wikiart.org/images/lajos-tihanyi/still-life-1911.jpg	20	train
george-romney_mrs-margaret-ainslie-1764	rococo	http://uploads1.wikiart.org/images/george-romney/mrs-margaret-ainslie-1764.jpg	22	train
pedro-calapez_escala-de-cor-17-2008	color field painting	http://uploads5.wikiart.org/images/pedro-calapez/escala-de-cor-17-2008.jpg	5	train
isaac-levitan_canal-in-venice-1890	realism	http://uploads5.wikiart.org/images/isaac-levitan/canal-in-venice-1890.jpg	21	train
ivan-bilibin_illustration-for-the-book-under-the-arches-1907	art nouveau (modern)	http://uploads7.wikiart.org/images/ivan-bilibin/illustration-for-the-book-under-the-arches-1907(1).jpg	3	train
paul-feeley_ios-1957	color field painting	http://uploads0.wikiart.org/images/paul-feeley/ios-1957.jpg	5	train
paolo-veronese_virgin-and-child-with-saints-1565	mannerism (late renaissance)	http://uploads1.wikiart.org/images/paolo-veronese/virgin-and-child-with-saints-1565.jpg	13	train
thomas-hardy_wilhelm-cramer-1794	baroque	http://uploads3.wikiart.org/images/thomas-hardy/wilhelm-cramer-1794.jpg	4	train
theophile-steinlen_les-camarades-1916	realism	http://uploads8.wikiart.org/images/theophile-steinlen/les-camarades-1916.jpg	21	train
bernardo-bellotto_lagoon-landscape-1741	rococo	http://uploads1.wikiart.org/images/bernardo-bellotto/lagoon-landscape-1741.jpg	22	train
maurice-quentin-de-la-tour_self-portrait-4	rococo	http://uploads4.wikiart.org/images/maurice-quentin-de-la-tour/self-portrait-4.jpg	22	train
albert-anker_bildnis-emilie-weiss-1874	realism	http://uploads0.wikiart.org/images/albert-anker/bildnis-emilie-weiss-1874.jpg	21	train
edward-hopper_queensborough-bridge	new realism	http://uploads5.wikiart.org/images/edward-hopper/queensborough-bridge.jpg	16	train
leonardo-da-vinci_anatomical-studies	high renaissance	http://uploads7.wikiart.org/images/leonardo-da-vinci/anatomical-studies.jpg	11	train
fred-yates_worthing-pier	naive art (primitivism)	http://uploads3.wikiart.org/images/fred-yates/worthing-pier.jpg	15	train
balthus_the-child-with-pigeons	expressionism	http://uploads1.wikiart.org/images/balthus/the-child-with-pigeons.jpg	9	train
jan-steen_village-festival-with-the-ship-of-saint-rijn-uijt	baroque	http://uploads3.wikiart.org/images/jan-steen/village-festival-with-the-ship-of-saint-rijn-uijt.jpg	4	train
nicholas-roerich_guru-kambala-1940	symbolism	http://uploads4.wikiart.org/images/nicholas-roerich/guru-kambala-1940.jpg	24	train
filipp-malyavin_demonstration-of-a-newborn	art nouveau (modern)	http://uploads3.wikiart.org/images/filipp-malyavin/demonstration-of-a-newborn.jpg	3	train
constantine-maleas_three-egyptian-women-walk-outdoors-1911	impressionism	http://uploads1.wikiart.org/images/constantine-maleas/three-egyptian-women-walk-outdoors-1911.jpg	12	train
mikhail-vrubel_tamara-and-demon-1891	symbolism	http://uploads6.wikiart.org/images/mikhail-vrubel/tamara-and-demon-1891.jpg	24	train
edouard-cortes_rue-royale-madeleine-1	post-impressionism	http://uploads8.wikiart.org/images/edouard-cortes/rue-royale-madeleine-1.jpg	20	train
karl-bodmer_forest-with-ducks-and-frogs	romanticism	http://uploads1.wikiart.org/images/karl-bodmer/forest-with-ducks-and-frogs.jpg	23	train
vasily-vereshchagin_hemis-monastery-in-ladakh-1875	realism	http://uploads3.wikiart.org/images/vasily-vereshchagin/hemis-monastery-in-ladakh-1875.jpg	21	train
jacob-jordaens_portrait-of-the-wife-of-johan-wierts-1635	baroque	http://uploads0.wikiart.org/images/jacob-jordaens/portrait-of-the-wife-of-johan-wierts-1635.jpg	4	train
william-adolphe-bouguereau_the-broken-pitcher-1891	realism	http://uploads3.wikiart.org/images/william-adolphe-bouguereau/the-broken-pitcher-1891.jpg	21	train
grigoriy-myasoyedov_by-happiness-of-others-two-fates	realism	http://uploads4.wikiart.org/images/grigoriy-myasoyedov/by-happiness-of-others-two-fates.jpg	21	train
zinaida-serebriakova_portrait-of-g-i-teslenko-1921	expressionism	http://uploads2.wikiart.org/images/zinaida-serebriakova/portrait-of-g-i-teslenko-1921.jpg	9	train
constantin-flondor_the-sea-at-odessa-2002	expressionism	http://uploads3.wikiart.org/images/constantin-flondor/the-sea-at-odessa-2002.jpg	9	train
william-collins_at-the-cottage-gate	romanticism	http://uploads6.wikiart.org/images/william-collins/at-the-cottage-gate.jpg	23	train
domenico-ghirlandaio_st-john-the-evangelist-1490	early renaissance	http://uploads1.wikiart.org/images/domenico-ghirlandaio/st-john-the-evangelist-1490.jpg	8	train
ivan-shishkin_the-chapel-in-forest-1893	realism	http://uploads1.wikiart.org/images/ivan-shishkin/the-chapel-in-forest-1893.jpg	21	train
ion-theodorescu-sion_compozi-ie-cu-r-nci-la-r-scruce	post-impressionism	http://uploads5.wikiart.org/images/ion-theodorescu-sion/compozi-ie-cu-r-nci-la-r-scruce.jpg	20	train
john-hoyland_1998-yellow-boat-7-8-98	abstract expressionism	http://uploads6.wikiart.org/images/john-hoyland/1998-yellow-boat-7-8-98.jpg	0	train
robert-spencer_the-old-city-1931	impressionism	http://uploads3.wikiart.org/images/robert-spencer/the-old-city-1931.jpg	12	train
richard-hamilton_epiphany-1964	pop art	http://uploads0.wikiart.org/images/richard-hamilton/epiphany-1964.jpg	19	train
fyodor-bronnikov_street-in-italian-town	romanticism	http://uploads1.wikiart.org/images/fyodor-bronnikov/street-in-italian-town.jpg	23	train
joaqu-n-sorolla_waiting-1888	impressionism	http://uploads8.wikiart.org/images/joaquin-sorolla/waiting-1888.jpg	12	train
johann-anton-de-peters_the-happy-mother-1775	rococo	http://uploads6.wikiart.org/images/johann-anton-de-peters/the-happy-mother-1775.jpg	22	train
vincent-van-gogh_head-of-a-woman-13	realism	http://uploads6.wikiart.org/images/vincent-van-gogh/head-of-a-woman-13.jpg	21	train
jacob-jordaens_the-artist-with-the-family-of-his-father-in-law-adam-van-noort	baroque	http://uploads3.wikiart.org/images/jacob-jordaens/the-artist-with-the-family-of-his-father-in-law-adam-van-noort.jpg	4	train
alexey-venetsianov_first-steps-peasant-woman-with-child	realism	http://uploads7.wikiart.org/images/alexey-venetsianov/first-steps-peasant-woman-with-child.jpg	21	train
edward-burne-jones_study-for-the-garden-court	romanticism	http://uploads7.wikiart.org/images/edward-burne-jones/study-for-the-garden-court.jpg	23	train
isaac-levitan_gloomy-1899	realism	http://uploads5.wikiart.org/images/isaac-levitan/gloomy-1899.jpg	21	train
albert-irvin_alba-1987	abstract expressionism	http://uploads2.wikiart.org/images/albert-irvin/alba-1987.jpg	0	train
james-tissot_the-ark-passes-over-the-jordan	symbolism	http://uploads5.wikiart.org/images/james-tissot/the-ark-passes-over-the-jordan.jpg	24	train
konstantin-makovsky_gipsy-2	romanticism	http://uploads7.wikiart.org/images/konstantin-makovsky/gipsy-2.jpg	23	train
ilya-repin_historian-nikolai-kostomarov-in-a-coffin-1885	realism	http://uploads0.wikiart.org/images/ilya-repin/historian-nikolai-kostomarov-in-a-coffin-1885.jpg	21	train
louisa-matthiasdottir_apples-bread-and-beer-1940	expressionism	http://uploads0.wikiart.org/images/louisa-matthiasdottir/apples-bread-and-beer-1940.jpg	9	train
charles-turner_hrh-the-prince-of-wales-at-a-review-1813	romanticism	http://uploads8.wikiart.org/images/charles-turner/hrh-the-prince-of-wales-at-a-review-1813.jpg	23	train
theodore-rousseau_landscape-4	realism	http://uploads8.wikiart.org/images/theodore-rousseau/landscape-4.jpg	21	train
paul-jacoulet_pelerinages-d-automne-isle-de-sado-japon-1952	ukiyo-e	http://uploads3.wikiart.org/images/paul-jacoulet/pelerinages-d-automne-isle-de-sado-japon-1952.jpg	26	train
lee-krasner_untitled-1949	abstract expressionism	http://uploads4.wikiart.org/images/lee-krasner/untitled-1949.jpg	0	train
jacek-malczewski_corpus-christi	post-impressionism	http://uploads2.wikiart.org/images/jacek-malczewski/corpus-christi.jpg	20	train
andrea-solario_ecce-homo	high renaissance	http://uploads4.wikiart.org/images/andrea-solario/ecce-homo.jpg	11	train
mark-rothko_cubierta	color field painting	http://uploads0.wikiart.org/images/mark-rothko/cubierta.jpg	5	train
theophile-steinlen_l-homme-de-bronze	realism	http://uploads7.wikiart.org/images/theophile-steinlen/l-homme-de-bronze.jpg	21	train
georges-braque_little-bay-at-la-ciotat-1907	fauvism	http://uploads5.wikiart.org/images/georges-braque/little-bay-at-la-ciotat-1907.jpg	10	train
marcel-duchamp_chocolate-grinder-1914-1	expressionism	http://uploads1.wikiart.org/images/marcel-duchamp/chocolate-grinder-1914-1.jpg	9	train
karl-bodmer_the-church-of-new-harmony-1832	romanticism	http://uploads4.wikiart.org/images/karl-bodmer/the-church-of-new-harmony-1832.jpg	23	train
pierre-auguste-renoir_seated-bather-1	impressionism	http://uploads8.wikiart.org/images/pierre-auguste-renoir/seated-bather-1.jpg	12	train
giovanni-boldini_from-robilant-and-voena	realism	http://uploads2.wikiart.org/images/giovanni-boldini/from-robilant-and-voena.jpg	21	train
nicolae-grigorescu_catholic-church-in-cimpulung	realism	http://uploads0.wikiart.org/images/nicolae-grigorescu/catholic-church-in-cimpulung.jpg	21	train
richard-tuttle_drift-iii-1965	minimalism	http://uploads8.wikiart.org/images/richard-tuttle/drift-iii-1965.jpg	14	train
gustave-caillebotte_the-park-monceau	impressionism	http://uploads7.wikiart.org/images/gustave-caillebotte/the-park-monceau.jpg	12	train
jacek-malczewski_self-portrait-vistula-river-behind	art nouveau (modern)	http://uploads4.wikiart.org/images/jacek-malczewski/self-portrait-vistula-river-behind.jpg	3	train
hiro-yamagata_hockey	pop art	http://uploads8.wikiart.org/images/hiro-yamagata/hockey.jpg	19	train
nicholas-roerich_moon-over-monastery-in-mountains	symbolism	http://uploads2.wikiart.org/images/nicholas-roerich/moon-over-monastery-in-mountains.jpg	24	train
maurice-prendergast_fantasy	post-impressionism	http://uploads7.wikiart.org/images/maurice-prendergast/fantasy.jpg	20	train
agnolo-bronzino_lucrezia-panciatichi-1540	mannerism (late renaissance)	http://uploads3.wikiart.org/images/agnolo-bronzino/lucrezia-panciatichi-1540.jpg	13	train
pavel-svinyin_the-tomb-of-george-washington	romanticism	http://uploads5.wikiart.org/images/pavel-svinyin/the-tomb-of-george-washington.jpg	23	train
katsushika-hokusai_cranes-from-quick-lessons-in-simplified-drawing	ukiyo-e	http://uploads1.wikiart.org/images/katsushika-hokusai/cranes-from-quick-lessons-in-simplified-drawing.jpg	26	train
emil-nolde_pentecast-1909	expressionism	http://uploads4.wikiart.org/images/emil-nolde/pentecast-1909.jpg	9	train
orest-kiprensky_portrait-of-nikita-mikhailovich-muraviev-1815	romanticism	http://uploads5.wikiart.org/images/orest-kiprensky/portrait-of-nikita-mikhailovich-muraviev-1815.jpg	23	train
paul-cezanne_the-trees-of-jas-de-bouffan-1876	impressionism	http://uploads7.wikiart.org/images/paul-cezanne/the-trees-of-jas-de-bouffan-1876.jpg	12	train
konstantin-bogaevsky_star-light	symbolism	http://uploads2.wikiart.org/images/konstantin-bogaevsky/star-light.jpg	24	train
tintoretto_deposition	mannerism (late renaissance)	http://uploads1.wikiart.org/images/tintoretto/deposition.jpg	13	train
zinaida-serebriakova_summer-1910	impressionism	http://uploads3.wikiart.org/images/zinaida-serebriakova/summer-1910.jpg	12	train
alekos-kontopoulos_head-1939	expressionism	http://uploads8.wikiart.org/images/alekos-kontopoulos/head-1939.jpg	9	train
james-ensor_the-fight-1925	expressionism	http://uploads6.wikiart.org/images/james-ensor/the-fight-1925.jpg	9	train
paolo-veronese_portrait-of-mehmed-ii	mannerism (late renaissance)	http://uploads7.wikiart.org/images/paolo-veronese/portrait-of-mehmed-ii.jpg	13	train
vincent-van-gogh_sand-diggers-in-dekkersduin-near-the-hague-1883	realism	http://uploads8.wikiart.org/images/vincent-van-gogh/sand-diggers-in-dekkersduin-near-the-hague-1883.jpg	21	train
benozzo-gozzoli_procession-of-the-magi-detail	early renaissance	http://uploads7.wikiart.org/images/benozzo-gozzoli/procession-of-the-magi-detail.jpg	8	train
zinaida-serebriakova_market-with-their-camels-marrakesh-1932	expressionism	http://uploads4.wikiart.org/images/zinaida-serebriakova/market-with-their-camels-marrakesh-1932.jpg	9	train
giovanni-boldini_the-gardeners-of-the-veil-picard	realism	http://uploads2.wikiart.org/images/giovanni-boldini/the-gardeners-of-the-veil-picard.jpg	21	train
camille-pissarro_roses-in-a-glass-1877	impressionism	http://uploads0.wikiart.org/images/camille-pissarro/roses-in-a-glass-1877.jpg	12	train
konstantin-korovin_in-the-boat-1888	impressionism	http://uploads6.wikiart.org/images/konstantin-korovin/in-the-boat-1888.jpg	12	train
corneliu-baba_venice-1957	post-impressionism	http://uploads5.wikiart.org/images/corneliu-baba/venice-1957.jpg	20	train
lovis-corinth_a-mother-s-love-1911	impressionism	http://uploads4.wikiart.org/images/lovis-corinth/a-mother-s-love-1911.jpg	12	train
lee-bontecou_second-stone-1962	abstract expressionism	http://uploads0.wikiart.org/images/lee-bontecou/second-stone-1962.jpg	0	train
albert-trachsel_elsinor	symbolism	http://uploads2.wikiart.org/images/albert-trachsel/elsinor.jpg	24	train
ogata-gekko_emperor-go-daigo-1890	ukiyo-e	http://uploads4.wikiart.org/images/ogata-gekko/emperor-go-daigo-1890.jpg	26	train
aleksey-savrasov_rooks-arrived-landscape-with-church-1894	realism	http://uploads1.wikiart.org/images/aleksey-savrasov/rooks-arrived-landscape-with-church-1894.jpg	21	train
grant-wood_untitled-from-suite-savage-iowa-clothesline-1923	post-impressionism	http://uploads3.wikiart.org/images/grant-wood/untitled-from-suite-savage-iowa-clothesline-1923.jpg	20	train
francisco-pacheco_san-pedro-nolasco-embarcando-para-ir-a-redimir-cautivos-1600	mannerism (late renaissance)	http://uploads3.wikiart.org/images/francisco-pacheco/san-pedro-nolasco-embarcando-para-ir-a-redimir-cautivos-1600.jpg	13	train
samuel-peploe_pears-and-bowl	post-impressionism	http://uploads8.wikiart.org/images/samuel-peploe/pears-and-bowl.jpg	20	train
rembrandt_beggar-leaning-on-a-stick-facing-left-1630	baroque	http://uploads5.wikiart.org/images/rembrandt/beggar-leaning-on-a-stick-facing-left-1630.jpg	4	train
jose-gutierrez-solana_women-of-life-1917	expressionism	http://uploads2.wikiart.org/images/jose-gutierrez-solana/women-of-life-1917.jpg	9	train
rosa-bonheur_sheep-in-a-landscape-1	realism	http://uploads6.wikiart.org/images/rosa-bonheur/sheep-in-a-landscape-1.jpg	21	train
maxime-maufra_cliffs-of-the-wild-coast-1910	post-impressionism	http://uploads5.wikiart.org/images/maxime-maufra/cliffs-of-the-wild-coast-1910.jpg	20	train
john-singer-sargent_unloading-boats-in-venice-1904	impressionism	http://uploads3.wikiart.org/images/john-singer-sargent/unloading-boats-in-venice-1904.jpg	12	train
ipolit-strambu_self-portrait	impressionism	http://uploads7.wikiart.org/images/ipolit-strambu/self-portrait.jpg	12	train
john-ferren_untitled-i-1957	abstract expressionism	http://uploads6.wikiart.org/images/john-ferren/untitled-i-1957.jpg	0	train
alfred-sisley_along-the-woods-in-autumn-1885	impressionism	http://uploads6.wikiart.org/images/alfred-sisley/along-the-woods-in-autumn-1885.jpg	12	train
alfred-wallis_seven-boats-entering-harbour-1928	naive art (primitivism)	http://uploads0.wikiart.org/images/alfred-wallis/seven-boats-entering-harbour-1928.jpg	15	train
arman-manookian_polynesian-woman-and-tiki	naive art (primitivism)	http://uploads2.wikiart.org/images/arman-manookian/polynesian-woman-and-tiki.jpg	15	train
ottone-rosai_paesaggio-1949	cubism	http://uploads1.wikiart.org/images/ottone-rosai/paesaggio-1949(2).jpg	7	train
dante-gabriel-rossetti_the-return-of-tibullus-to-delia-1868	romanticism	http://uploads3.wikiart.org/images/dante-gabriel-rossetti/the-return-of-tibullus-to-delia-1868.jpg	23	train
dimitris-mytaras_female-figures	expressionism	http://uploads1.wikiart.org/images/dimitris-mytaras/female-figures.jpg	9	train
giovanni-battista-tiepolo_rinaldo-and-armida-1760	rococo	http://uploads2.wikiart.org/images/giovanni-battista-tiepolo/rinaldo-and-armida-1760.jpg	22	train
moise-kisling_not-identified-32	post-impressionism	http://uploads2.wikiart.org/images/moise-kisling/not-identified-32.jpg	20	train
luca-signorelli_the-trinity-the-virgin-and-two-saints	high renaissance	http://uploads6.wikiart.org/images/luca-signorelli/the-trinity-the-virgin-and-two-saints.jpg	11	train
pyotr-konchalovsky_still-life-the-meat-1936	realism	http://uploads4.wikiart.org/images/pyotr-konchalovsky/still-life-the-meat-1936.jpg	21	train
dorothy-lathrop_mopsa-the-fairy-by-jean-ingelow-1920-9	art nouveau (modern)	http://uploads7.wikiart.org/images/dorothy-lathrop/mopsa-the-fairy-by-jean-ingelow-1920-9.jpg	3	train
raphael-kirchner_stained-glass-art	art nouveau (modern)	http://uploads5.wikiart.org/images/raphael-kirchner/stained-glass-art.jpg	3	train
robert-nickle_untitled-black-on-orange-1969	abstract expressionism	http://uploads4.wikiart.org/images/robert-nickle/untitled-black-on-orange-1969.jpg	0	train
edgar-degas_portrait-of-an-italian-1856	impressionism	http://uploads1.wikiart.org/images/edgar-degas/portrait-of-an-italian-1856.jpg	12	train
ivan-aivazovsky_frigate-on-a-sea-1838	romanticism	http://uploads8.wikiart.org/images/ivan-aivazovsky/frigate-on-a-sea-1838.jpg	23	train
nzante-spee_the-kora-quartet-1995	cubism	http://uploads4.wikiart.org/images/nzante-spee/the-kora-quartet-1995.jpg	7	train
martiros-sarian_yerevan-1924	expressionism	http://uploads8.wikiart.org/images/martiros-saryan/yerevan-1924.jpg	9	train
alfred-sisley_the-beach-at-saint-mammes-1884	impressionism	http://uploads5.wikiart.org/images/alfred-sisley/the-beach-at-saint-mammès-1884.jpg	12	train
martiros-sarian_portrait-of-art-critic-lydia-durnovo-1958	realism	http://uploads1.wikiart.org/images/martiros-saryan/portrait-of-art-critic-lydia-durnovo-1958.jpg	21	train
nicholas-roerich_a-good-tree-has-grown-1914	art nouveau (modern)	http://uploads5.wikiart.org/images/nicholas-roerich/a-good-tree-has-grown-1914.jpg	3	train
pierre-auguste-renoir_dancer-with-tambourne-gabrielle-renard-1909	impressionism	http://uploads0.wikiart.org/images/pierre-auguste-renoir/dancer-with-tambourne-gabrielle-renard-1909.jpg	12	train
pyotr-konchalovsky_the-night-watchman-with-a-dog-ivan-payala-1923	realism	http://uploads8.wikiart.org/images/pyotr-konchalovsky/the-night-watchman-with-a-dog-ivan-payala-1923.jpg	21	train
george-hemming-mason_landscape-1869	romanticism	http://uploads6.wikiart.org/images/george-hemming-mason/landscape-1869.jpg	23	train
endre-bartos_lesbian-love-1980	expressionism	http://uploads1.wikiart.org/images/endre-bartos/lesbian-love-1980.jpg	9	train
henri-fantin-latour_undine	symbolism	http://uploads6.wikiart.org/images/henri-fantin-latour/undine.jpg	24	train
edgar-degas_the-star-dancer-on-pointe	impressionism	http://uploads8.wikiart.org/images/edgar-degas/the-star-dancer-on-pointe.jpg	12	train
luca-signorelli_pair-of-apostles-in-dispute-1482	early renaissance	http://uploads1.wikiart.org/images/luca-signorelli/pair-of-apostles-in-dispute-1482.jpg	8	train
john-henry-twachtman_newport-harbor	impressionism	http://uploads6.wikiart.org/images/john-henry-twachtman/newport-harbor.jpg	12	train
miklos-barabas_women-at-nettuno-1835	romanticism	http://uploads6.wikiart.org/images/miklos-barabas/women-at-nettuno-1835.jpg	23	train
childe-hassam_the-hovel-and-the-skyscraper	impressionism	http://uploads4.wikiart.org/images/childe-hassam/the-hovel-and-the-skyscraper.jpg	12	train
nicholas-roerich_boyarin-1921	art nouveau (modern)	http://uploads0.wikiart.org/images/nicholas-roerich/boyarin-1921.jpg	3	train
jose-gutierrez-solana_fish-and-crab	expressionism	http://uploads6.wikiart.org/images/jose-gutierrez-solana/fish-and-crab.jpg	9	train
nicolaes-maes_an-old-woman-praying-1656	baroque	http://uploads0.wikiart.org/images/nicolaes-maes/an-old-woman-praying-1656.jpg	4	train
jose-maria-velasco_catedral-de-oaxaca	realism	http://uploads8.wikiart.org/images/jose-maria-velasco/catedral-de-oaxaca.jpg	21	train
camille-pissarro_horseman-in-the-forest	impressionism	http://uploads1.wikiart.org/images/camille-pissarro/horseman-in-the-forest.jpg	12	train
pablo-picasso_the-room-of-the-ironer-1904	expressionism	http://uploads2.wikiart.org/images/pablo-picasso/the-room-of-the-ironer-1904.jpg	9	train
david-roberts_view-of-the-church-of-santa-maria-della-salute-on-the-grand-canal-venice-with-the-dogana-beyond-1851	romanticism	http://uploads4.wikiart.org/images/david-roberts/view-of-the-church-of-santa-maria-della-salute-on-the-grand-canal-venice-with-the-dogana-beyond-1851.jpg	23	train
zinaida-serebriakova_portrait-of-e-k-lancere-1911	art nouveau (modern)	http://uploads2.wikiart.org/images/zinaida-serebriakova/portrait-of-e-k-lancere-1911.jpg	3	train
daan-lemaire_vista-nr-g-639-abstract-colors-watercolor-on-paper-2007	abstract expressionism	http://uploads3.wikiart.org/images/daan-lemaire/vista-nr-g-639-abstract-colors-watercolor-on-paper-2007.jpg	0	train
john-singer-sargent_pater-harrison	impressionism	http://uploads5.wikiart.org/images/john-singer-sargent/pater-harrison.jpg	12	train
leon-bakst_le-dieu-bleu-set-design-1912-1	art nouveau (modern)	http://uploads7.wikiart.org/images/leon-bakst/le-dieu-bleu-setting-1912.jpg	3	train
nicholas-roerich_a-tree-1944	symbolism	http://uploads8.wikiart.org/images/nicholas-roerich/a-tree-1944.jpg	24	train
m-c-escher_not_detected_204721	realism	http://uploads0.wikiart.org/images/m-c-escher/not_detected_204721.jpg	21	train
mikhail-vrubel_orchid	symbolism	http://uploads1.wikiart.org/images/mikhail-vrubel/orchid.jpg	24	train
nutzi-acontz_tatar-women-in-balcic	post-impressionism	http://uploads5.wikiart.org/images/nutzi-acontz/tatar-women-in-balcic.jpg	20	train
camille-pissarro_self-portrait-1873	impressionism	http://uploads6.wikiart.org/images/camille-pissarro/self-portrait-1873.jpg	12	train
john-wilson-carmichael_shields-from-the-harbour-mouth-1845	romanticism	http://uploads1.wikiart.org/images/john-wilson-carmichael/shields-from-the-harbour-mouth-1845.jpg	23	train
john-singer-sargent_street-in-arras-1918	impressionism	http://uploads2.wikiart.org/images/john-singer-sargent/street-in-arras-1918.jpg	12	train
roger-de-la-fresnaye_still-life-with-coffee-pot-and-melon	cubism	http://uploads1.wikiart.org/images/roger-de-la-fresnaye/still-life-with-coffee-pot-and-melon.jpg	7	train
armand-guillaumin_cottages-in-a-landscape	impressionism	http://uploads2.wikiart.org/images/armand-guillaumin/cottages-in-a-landscape.jpg	12	train
fra-angelico_penitent-st-jerome	early renaissance	http://uploads2.wikiart.org/images/fra-angelico/penitent-st-jerome.jpg	8	train
thomas-eakins_portrait-of-montague-flagg-the-wanderer-1887	realism	http://uploads2.wikiart.org/images/thomas-eakins/portrait-of-montague-flagg-the-wanderer-1887.jpg	21	train
francisco-goya_tubercio-perez-cuervo-1820	romanticism	http://uploads3.wikiart.org/images/francisco-goya/tubercio-pérez-cuervo-1820.jpg	23	train
albrecht-durer_lamentation	northern renaissance	http://uploads6.wikiart.org/images/albrecht-durer/lamentation.jpg	17	train
morton-shamberg_figure-1913	cubism	http://uploads7.wikiart.org/images/morton-shamberg/figure-1913.jpg	7	train
francesco-guardi_the-three-arched-bridge-at-cannaregio-1770	baroque	http://uploads3.wikiart.org/images/francesco-guardi/the-three-arched-bridge-at-cannaregio-1770.jpg	4	train
derek-boshier_frightened-cowboy-1980	pop art	http://uploads7.wikiart.org/images/derek-boshier/frightened-cowboy-1980.jpg	19	train
berthe-morisot_a-young-girl-with-cat	realism	http://uploads7.wikiart.org/images/berthe-morisot/a-young-girl-with-cat.jpg	21	train
maurice-prendergast_seated-woman-in-blue-also-known-as-at-the-cafe	impressionism	http://uploads1.wikiart.org/images/maurice-prendergast/seated-woman-in-blue-also-known-as-at-the-cafe.jpg	12	train
john-singer-sargent_la-carmencita-1890	realism	http://uploads0.wikiart.org/images/john-singer-sargent/la-carmencita-1890.jpg	21	train
pablo-picasso_the-guitar-1913	synthetic cubism	http://uploads0.wikiart.org/images/pablo-picasso/the-guitar-1913.jpg	25	train
henri-edmond-cross_coastal-landscape	pointillism	http://uploads6.wikiart.org/images/henri-edmond-cross/coastal-landscape.jpg	18	train
brice-marden_after-botticelli-3-1994	abstract expressionism	http://uploads6.wikiart.org/images/brice-marden/after-botticelli-3-1994.jpg	0	train
salvador-dali_plant	post-impressionism	http://uploads8.wikiart.org/images/salvador-dali/plant.jpg	20	train
francois-boucher_venus	rococo	http://uploads1.wikiart.org/images/francois-boucher/venus.jpg	22	train
jean-fouquet_capture-of-jerusalem-by-ptolemy-soter-1475	northern renaissance	http://uploads8.wikiart.org/images/jean-fouquet/capture-of-jerusalem-by-ptolemy-soter-1475.jpg	17	train
isaac-levitan_autumn-1895	realism	http://uploads5.wikiart.org/images/isaac-levitan/autumn-1895.jpg	21	train
pierre-auguste-renoir_the-reader-1877	impressionism	http://uploads8.wikiart.org/images/pierre-auguste-renoir/the-reader-1877.jpg	12	train
moise-kisling_not-identified-11	post-impressionism	http://uploads2.wikiart.org/images/moise-kisling/not-identified-11.jpg	20	train
alfred-sisley_the-loing-at-moret-1883	impressionism	http://uploads8.wikiart.org/images/alfred-sisley/the-loing-at-moret-1883.jpg	12	train
maxim-vorobiev_visiting-two-arabian-sheikhs	romanticism	http://uploads5.wikiart.org/images/maxim-vorobiev/visiting-two-arabian-sheikhs.jpg	23	train
jay-defeo_the-crescent-bridge-i-1972	abstract expressionism	http://uploads6.wikiart.org/images/jay-defeo/the-crescent-bridge-i-1972.jpg	0	train
hiro-yamagata_pepe-1980	pop art	http://uploads3.wikiart.org/images/hiro-yamagata/pepe-1980.jpg	19	train
alfred-sisley_normandy-the-water-path-in-the-evening-at-sahurs-1894	impressionism	http://uploads2.wikiart.org/images/alfred-sisley/normandy-the-water-path-in-the-evening-at-sahurs-1894.jpg	12	train
hans-holbein-the-younger_portrait-of-desiderius-erasmus-1523	northern renaissance	http://uploads4.wikiart.org/images/hans-holbein-the-younger/portrait-of-desiderius-erasmus-1523.jpg	17	train
boris-kustodiev_under-honey-s-harmonica-1927	art nouveau (modern)	http://uploads6.wikiart.org/images/boris-kustodiev/under-honey-s-harmonica-1927.jpg	3	train
georges-seurat_corner-of-a-house-1884	impressionism	http://uploads8.wikiart.org/images/georges-seurat/corner-of-a-house-1884.jpg	12	train
utagawa-kuniyoshi_women	ukiyo-e	http://uploads3.wikiart.org/images/utagawa-kuniyoshi/women.jpg	26	train
lovis-corinth_reading-woman	impressionism	http://uploads7.wikiart.org/images/lovis-corinth/reading-woman.jpg	12	train
pierre-auguste-renoir_the-large-tree	impressionism	http://uploads7.wikiart.org/images/pierre-auguste-renoir/the-large-tree.jpg	12	train
john-atkinson-grimshaw_glasgow-docks	impressionism	http://uploads7.wikiart.org/images/john-atkinson-grimshaw/glasgow-docks.jpg	12	train
wilhelm-kotarbinski_daughter-of-jairus	art nouveau (modern)	http://uploads0.wikiart.org/images/wilhelm-kotarbinski/daughter-of-jairus.jpg	3	train
fernand-leger_mural-1951	cubism	http://uploads4.wikiart.org/images/fernand-leger/mural-1951.jpg	7	train
paul-delvaux_for-auderghem-1923	expressionism	http://uploads2.wikiart.org/images/paul-delvaux/for-auderghem-1923.jpg	9	train
hans-memling_triptych-of-the-mystical-marriage-of-st-catherine-of-alexandria-the-founder-jacob-de-kueninc-1479	northern renaissance	http://uploads0.wikiart.org/images/hans-memling/triptych-of-the-mystical-marriage-of-st-catherine-of-alexandria-the-founder-jacob-de-kueninc-1479.jpg	17	train
raoul-dufy_the-empavesado-yacht-1905	naive art (primitivism)	http://uploads7.wikiart.org/images/raoul-dufy/the-empavesado-yacht-1905.jpg	15	train
keisai-eisen_evening-bell-at-mii-dera-temple	ukiyo-e	http://uploads6.wikiart.org/images/keisai-eisen/evening-bell-at-mii-dera-temple.jpg	26	train
antonello-da-messina_polyptych-with-st-gregory-1473	early renaissance	http://uploads3.wikiart.org/images/antonello-da-messina/polyptych-with-st-gregory-1473.jpg	8	train
nikolay-bogdanov-belsky_portrait-of-a-girl	realism	http://uploads4.wikiart.org/images/nikolay-bogdanov-belsky/portrait-of-a-girl.jpg	21	train
john-singer-sargent_mrs-charles-russell-1900	realism	http://uploads6.wikiart.org/images/john-singer-sargent/mrs-charles-russell-1900.jpg	21	train
theophile-steinlen_les-omnibus-1892	art nouveau (modern)	http://uploads5.wikiart.org/images/theophile-steinlen/les-omnibus-1892.jpg	3	train
augustus-john_mrs-randolph-schwabe-1917	post-impressionism	http://uploads1.wikiart.org/images/augustus-john/mrs-randolph-schwabe-1917.jpg	20	train
patrick-caulfield_big-sausage-1978	pop art	http://uploads5.wikiart.org/images/patrick-caulfield/big-sausage-1978.jpg	19	train
theo-van-rysselberghe_fantasia-arabe-1884	impressionism	http://uploads3.wikiart.org/images/theo-van-rysselberghe/fantasia-arabe-1884.jpg	12	train
theophile-steinlen_interieur-tramway	realism	http://uploads7.wikiart.org/images/theophile-steinlen/interieur-tramway.jpg	21	train
theodoros-stamos_the-sacrifice-1946	abstract expressionism	http://uploads5.wikiart.org/images/theodoros-stamos/the-sacrifice-1946.jpg	0	train
karl-benjamin_bb-8-1962	abstract expressionism	http://uploads3.wikiart.org/images/karl-benjamin/bb-8-1962.jpg	0	train
albrecht-durer_head-of-a-suffering-man	northern renaissance	http://uploads0.wikiart.org/images/albrecht-durer/head-of-a-suffering-man.jpg	17	train
pyotr-konchalovsky_novgorod-kukui-tower-1928	post-impressionism	http://uploads5.wikiart.org/images/pyotr-konchalovsky/novgorod-kukui-tower-1928.jpg	20	train
charles-willson-peale_portrait-of-james-w-depeyster-1798	rococo	http://uploads0.wikiart.org/images/charles-willson-peale/portrait-of-james-w-depeyster-1798.jpg	22	train
konstantin-makovsky_girl-with-jug	romanticism	http://uploads4.wikiart.org/images/konstantin-makovsky/girl-with-jug.jpg	23	train
paula-modersohn-becker_portrait-of-a-young-woman-with-red-hat-1900	expressionism	http://uploads1.wikiart.org/images/paula-modersohn-becker/portrait-of-a-young-woman-with-red-hat-1900.jpg	9	train
nicholas-roerich_himalayas-27	symbolism	http://uploads0.wikiart.org/images/nicholas-roerich/himalayas-27.jpg	24	train
paul-gauguin_two-girls-bathing-1887	post-impressionism	http://uploads6.wikiart.org/images/paul-gauguin/two-girls-bathing-1887.jpg	20	train
henry-herbert-la-thangue_john-maddocks-1903	realism	http://uploads5.wikiart.org/images/henry-herbert-la-thangue/john-maddocks-1903.jpg	21	train
erro_brother-2008	pop art	http://uploads8.wikiart.org/images/erro/brother-2008(5).jpg	19	train
henri-matisse_nude-4	post-impressionism	http://uploads0.wikiart.org/images/henri-matisse/nude-4.jpg	20	train
felix-vallotton_portrait-of-french-writer-camille-mauclair-1898	art nouveau (modern)	http://uploads6.wikiart.org/images/felix-vallotton/portrait-of-french-writer-camille-mauclair-1898.jpg	3	train
titian_the-virgin-and-child-with-four-saints	high renaissance	http://uploads6.wikiart.org/images/titian/the-virgin-and-child-with-four-saints.jpg	11	train
odilon-redon_parsifal-1891	symbolism	http://uploads6.wikiart.org/images/odilon-redon/parsifal-1891.jpg	24	train
paul-cezanne_the-valley-of-the-oise-1880	post-impressionism	http://uploads2.wikiart.org/images/paul-cezanne/the-valley-of-the-oise-1880.jpg	20	train
constant-troyon_on-the-way-to-the-market-1859	realism	http://uploads7.wikiart.org/images/constant-troyon/on-the-way-to-the-market-1859.jpg	21	train
theo-van-rysselberghe_portrait-of-a-young-girl-in-red	impressionism	http://uploads6.wikiart.org/images/theo-van-rysselberghe/portrait-of-a-young-girl-in-red.jpg	12	train
eugene-boudin_trouville-the-jettys-low-tide-1894	impressionism	http://uploads1.wikiart.org/images/eugene-boudin/trouville-the-jettys-low-tide-1894.jpg	12	train
lorenzo-lotto_altar-of-st-lucia-footplate-st-lucia-in-prayer-and-the-valediction-of-st-lucia-1532	high renaissance	http://uploads5.wikiart.org/images/lorenzo-lotto/altar-of-st-lucia-footplate-st-lucia-in-prayer-and-the-valediction-of-st-lucia-1532.jpg	11	train
maxime-maufra_meadow-1888	impressionism	http://uploads5.wikiart.org/images/maxime-maufra/meadow-1888.jpg	12	train
john-ruskin_self-portrait-1861	romanticism	http://uploads1.wikiart.org/images/john-ruskin/self-portrait-1861.jpg	23	train
konstantin-somov_before-sunset-1900	symbolism	http://uploads6.wikiart.org/images/konstantin-somov/before-sunset-1900.jpg	24	train
henri-matisse_cut-outs-1	abstract expressionism	http://uploads4.wikiart.org/images/henri-matisse/cut-outs-1.jpg	0	train
thomas-cole_tree-in-the-catskills-1844	romanticism	http://uploads0.wikiart.org/images/thomas-cole/tree-in-the-catskills-1844.jpg	23	train
gustave-caillebotte_man-at-the-window-1875	impressionism	http://uploads4.wikiart.org/images/gustave-caillebotte/man-at-the-window-1875.jpg	12	train
mark-rothko_untitled-1949	color field painting	http://uploads5.wikiart.org/images/mark-rothko/untitled-1949.jpg	5	train
john-russell_charles-wesley-1757-1834	rococo	http://uploads8.wikiart.org/images/john-russell/charles-wesley-1757-1834.jpg	22	train
frank-auerbach_the-origin-of-the-great-bear-1968	expressionism	http://uploads0.wikiart.org/images/frank-auerbach/the-origin-of-the-great-bear-1968.jpg	9	train
charles-jacque_two-pigs-eating-from-a-trough-1860	realism	http://uploads2.wikiart.org/images/charles-jacque/two-pigs-eating-from-a-trough-1860.jpg	21	train
edgar-degas_three-dancers-in-pink	impressionism	http://uploads4.wikiart.org/images/edgar-degas/three-dancers-in-pink.jpg	12	train
willem-de-kooning_woman-with-a-green-and-beige-background	abstract expressionism	http://uploads1.wikiart.org/images/willem-de-kooning/woman-with-a-green-and-beige-background.jpg	0	train
michelangelo_ignudo-12	high renaissance	http://uploads2.wikiart.org/images/michelangelo/ignudo-12.jpg	11	train
diego-velazquez_portrait-of-the-buffoon-redbeard-cristobal-de-castaneda-1640	baroque	http://uploads2.wikiart.org/images/diego-velazquez/portrait-of-the-buffoon-redbeard-cristobal-de-castaneda-1640.jpg	4	train
thomas-hill_niagara-falls	romanticism	http://uploads5.wikiart.org/images/thomas-hill/niagara-falls.jpg	23	train
guido-reni_adoration-of-the-shepherds-1642	baroque	http://uploads4.wikiart.org/images/guido-reni/adoration-of-the-shepherds-1642.jpg	4	train
lyonel-feininger_church-of-the-minorites-ii-1926	cubism	http://uploads1.wikiart.org/images/lyonel-feininger/church-of-the-minorites-ii-1926.jpg	7	train
aleksander-gierymski_wiecz-r-nad-sekwan	impressionism	http://uploads1.wikiart.org/images/aleksander-gierymski/wiecz-r-nad-sekwan.jpg	12	train
anthony-van-dyck_martin-ryckaert-1631	baroque	http://uploads8.wikiart.org/images/anthony-van-dyck/martin-ryckaert-1631.jpg	4	train
pierre-auguste-renoir_faisans-canapetiere-et-grives-1902	impressionism	http://uploads0.wikiart.org/images/pierre-auguste-renoir/faisans-canapetiere-et-grives-1902.jpg	12	train
pyotr-konchalovsky_sawyers-1932	post-impressionism	http://uploads1.wikiart.org/images/pyotr-konchalovsky/sawyers-1932.jpg	20	train
joachim-wtewael_self-portrait-1601	northern renaissance	http://uploads8.wikiart.org/images/joachim-wtewael/self-portrait-1601(1).jpg	17	train
constantin-artachino_house-on-capri-island-1899	impressionism	http://uploads0.wikiart.org/images/constantin-artachino/house-on-capri-island-1899.jpg	12	train
mark-rothko_untitled-8	color field painting	http://uploads2.wikiart.org/images/mark-rothko/untitled-8.jpg	5	train
mark-lancaster_fourths-1969	minimalism	http://uploads7.wikiart.org/images/mark-lancaster/fourths-1969.jpg	14	train
john-bratby_self-portrait-with-cart	expressionism	http://uploads6.wikiart.org/images/john-bratby/self-portrait-with-cart.jpg	9	train
edward-burne-jones_arthur-in-avalon	romanticism	http://uploads6.wikiart.org/images/edward-burne-jones/arthur-in-avalon.jpg	23	train
amedeo-modigliani_pierre-reverdy	expressionism	http://uploads3.wikiart.org/images/amedeo-modigliani/pierre-reverdy.jpg	9	train
jan-matejko_portrait-of-alfred-potocki-1879	romanticism	http://uploads5.wikiart.org/images/jan-matejko/portrait-of-alfred-potocki-1879.jpg	23	train
mikalojus-ciurlionis_creation-of-the-world-vii-1906	symbolism	http://uploads4.wikiart.org/images/mikalojus-ciurlionis/creation-of-the-world-vii-1906.jpg	24	train
pablo-picasso_woman-s-profile-1905	expressionism	http://uploads5.wikiart.org/images/pablo-picasso/woman-s-profile-1905.jpg	9	train
agnes-martin_untitled-1977-3	minimalism	http://uploads8.wikiart.org/images/agnes-martin/untitled-1977-3.jpg	14	train
jan-matejko_the-prussian-homage-1882	romanticism	http://uploads7.wikiart.org/images/jan-matejko/the-prussian-homage-1882.jpg	23	train
nutzi-acontz_balcic-gulf	post-impressionism	http://uploads3.wikiart.org/images/nutzi-acontz/balcic-gulf.jpg	20	train
fernand-leger_discs-1918-1	cubism	http://uploads6.wikiart.org/images/fernand-leger/discs-1918-1.jpg	7	train
konstantin-somov_ludmila-in-the-chernomors-garden-based-on-the-story-of-alexander-pushkin-s-poem-ruslan-and	symbolism	http://uploads6.wikiart.org/images/konstantin-somov/ludmila-in-the-chernomors-garden-based-on-the-story-of-alexander-pushkin-s-poem-ruslan-and.jpg	24	train
vincent-van-gogh_at-the-foot-of-the-mountains-1889	post-impressionism	http://uploads6.wikiart.org/images/vincent-van-gogh/at-the-foot-of-the-mountains-1889(1).jpg	20	train
pablo-picasso_playing-card-and-glass-1914	synthetic cubism	http://uploads3.wikiart.org/images/pablo-picasso/playing-card-and-glass-1914.jpg	25	train
konstantin-makovsky_still-life-1	realism	http://uploads3.wikiart.org/images/konstantin-makovsky/still-life-1.jpg	21	train
thomas-sully_misses-mary-and-emily-mceuen-1823	romanticism	http://uploads8.wikiart.org/images/thomas-sully/misses-mary-and-emily-mceuen-1823.jpg	23	train
camille-pissarro_sunset-with-mist-eragny-1890	impressionism	http://uploads7.wikiart.org/images/camille-pissarro/sunset-with-mist-eragny-1890.jpg	12	train
boris-kustodiev_portrait-of-k-n-sapunov-1915	realism	http://uploads6.wikiart.org/images/boris-kustodiev/portrait-of-k-n-sapunov-1915.jpg	21	train
renato-guttuso_donne-e-cavalli	expressionism	http://uploads3.wikiart.org/images/renato-guttuso/donne-e-cavalli(1).jpg	9	train
paul-cezanne_still-life-flowers-in-a-vase-1888	post-impressionism	http://uploads8.wikiart.org/images/paul-cezanne/still-life-flowers-in-a-vase-1888.jpg	20	train
edgar-degas_mademoiselle-marie-dihau	impressionism	http://uploads7.wikiart.org/images/edgar-degas/mademoiselle-marie-dihau.jpg	12	train
henri-martin_trees-in-flower	post-impressionism	http://uploads8.wikiart.org/images/henri-martin/trees-in-flower.jpg	20	train
henri-edmond-cross_land-by-the-sea	post-impressionism	http://uploads5.wikiart.org/images/henri-edmond-cross/land-by-the-sea.jpg	20	train
henri-rousseau_portrait-of-a-woman-1905	naive art (primitivism)	http://uploads1.wikiart.org/images/henri-rousseau/portrait-of-a-woman-1905.jpg	15	train
franz-marc_the-waterfall-1912	cubism	http://uploads0.wikiart.org/images/franz-marc/the-waterfall-1912.jpg	7	train
hendrick-cornelisz-vroom_the-departure-of-the-east-indiamen-1630	baroque	http://uploads8.wikiart.org/images/hendrick-cornelisz-vroom/the-departure-of-the-east-indiamen-1630.jpg	4	train
luca-signorelli_adoration-of-the-magi	early renaissance	http://uploads8.wikiart.org/images/luca-signorelli/adoration-of-the-magi.jpg	8	train
jose-guerrero_composition-1963	abstract expressionism	http://uploads0.wikiart.org/images/jose-guerrero/composition-1963.jpg	0	train
john-glover_natives-on-the-ouse-river-van-diemen-s-land-1838	romanticism	http://uploads4.wikiart.org/images/john-glover/natives-on-the-ouse-river-van-diemen-s-land-1838.jpg	23	train
vincent-van-gogh_the-seine-with-a-rowing-boat-1887	post-impressionism	http://uploads3.wikiart.org/images/vincent-van-gogh/the-seine-with-a-rowing-boat-1887.jpg	20	train
mikhail-nesterov_christ-blesses-bartholomew	symbolism	http://uploads5.wikiart.org/images/mikhail-nesterov/christ-blesses-bartholomew.jpg	24	train
boris-kustodiev_screensaver-winter-street-1922	realism	http://uploads8.wikiart.org/images/boris-kustodiev/screensaver-winter-street-1922.jpg	21	train
viorel-marginean_flori-de-c-mp-1980	expressionism	http://uploads6.wikiart.org/images/viorel-marginean/flori-de-c-mp-1980.jpg	9	train
andre-derain_ominous-landscape-1950	naive art (primitivism)	http://uploads6.wikiart.org/images/andre-derain/ominous-landscape-1950.jpg	15	train
fernando-botero_self-portrait-the-day-of-the-first-communion	naive art (primitivism)	http://uploads4.wikiart.org/images/fernando-botero/self-portrait-the-day-of-the-first-communion.jpg	15	train
auguste-herbin_the-red-house-1925	post-impressionism	http://uploads4.wikiart.org/images/auguste-herbin/the-red-house-1925.jpg	20	train
horace-vernet_napoleon-at-the-battle-of-friedland-1807	romanticism	http://uploads1.wikiart.org/images/horace-vernet/napoleon-at-the-battle-of-friedland-1807(1).jpg	23	train
william-merritt-chase_shinnecock-hills-summer	impressionism	http://uploads7.wikiart.org/images/william-merritt-chase/shinnecock-hills-summer.jpg	12	train
pierre-auguste-renoir_jacques-fray-as-a-baby-1904	impressionism	http://uploads2.wikiart.org/images/pierre-auguste-renoir/jacques-fray-as-a-baby-1904.jpg	12	train
eugene-boudin_beach-scene-1880	impressionism	http://uploads1.wikiart.org/images/eugene-boudin/beach-scene-1880.jpg	12	train
thomas-hill_crawford-notch-1872	romanticism	http://uploads2.wikiart.org/images/thomas-hill/crawford-notch-1872.jpg	23	train
wilhelm-kotarbinski_adagio	art nouveau (modern)	http://uploads6.wikiart.org/images/wilhelm-kotarbinski/adagio.jpg	3	train
lucas-cranach-the-elder_venus-and-cupid-1525	northern renaissance	http://uploads6.wikiart.org/images/lucas-cranach-the-elder/venus-and-cupid-1525.jpg	17	train
theodor-severin-kittelsen_fra-muenchen	realism	http://uploads0.wikiart.org/images/theodor-severin-kittelsen/fra-muenchen.jpg	21	train
fernando-botero_family-scene	naive art (primitivism)	http://uploads8.wikiart.org/images/fernando-botero/family-scene.jpg	15	train
giovanni-boldini_portrait-of-cecilia-de-madrazo	realism	http://uploads0.wikiart.org/images/giovanni-boldini/portrait-of-cecilia-de-madrazo.jpg	21	train
jose-malhoa_um-compasso-dif-cil-li-o-de-violino-1895	realism	http://uploads5.wikiart.org/images/jose-malhoa/um-compasso-dif-cil-li-o-de-violino-1895.jpg	21	train
ivan-bilibin_illustration-for-the-russian-fairy-story-the-frog-princess-1901	art nouveau (modern)	http://uploads5.wikiart.org/images/ivan-bilibin/illustration-for-the-russian-fairy-story-the-frog-princess-1901(1).jpg	3	train
kazimir-malevich_oak-and-dryads-1908	symbolism	http://uploads7.wikiart.org/images/kazimir-malevich/oak-and-dryads-1908.jpg	24	train
theodor-severin-kittelsen_svelgfoss-norsk-hydro-1908	symbolism	http://uploads4.wikiart.org/images/theodor-severin-kittelsen/svelgfoss-norsk-hydro-1908.jpg	24	train
pierre-auguste-renoir_a-walk-in-the-woods-madame-lecoeur-and-her-children-1870	impressionism	http://uploads4.wikiart.org/images/pierre-auguste-renoir/a-walk-in-the-woods-madame-lecoeur-and-her-children-1870.jpg	12	train
jose-gutierrez-solana_the-cabinets	expressionism	http://uploads5.wikiart.org/images/jose-gutierrez-solana/the-cabinets.jpg	9	train
ivan-shishkin_at-the-edge-of-the-forest	realism	http://uploads1.wikiart.org/images/ivan-shishkin/at-the-edge-of-the-forest.jpg	21	train
alphonse-mucha_cropped-print-of-four-panels-each-depicting-one-of-the-four-seasons-personified-by-a-woman	art nouveau (modern)	http://uploads4.wikiart.org/images/alphonse-mucha/cropped-print-of-four-panels-each-depicting-one-of-the-four-seasons-personified-by-a-woman.jpg	3	train
peter-paul-rubens_perseus-and-andromeda	baroque	http://uploads1.wikiart.org/images/peter-paul-rubens/perseus-and-andromeda.jpg	4	train
alfred-wallis_sailing-ship-and-porpoises	naive art (primitivism)	http://uploads2.wikiart.org/images/alfred-wallis/sailing-ship-and-porpoises.jpg	15	train
aladar-korosfoi-kriesch_sz-kely-folk-tales-1912	art nouveau (modern)	http://uploads0.wikiart.org/images/aladar-korosfoi-kriesch/sz-kely-folk-tales-1912.jpg	3	train
salvador-dali_the-bread-basket	realism	http://uploads1.wikiart.org/images/salvador-dali/the-bread-basket.jpg	21	train
ferdinand-hodler_standing-female-figure-in-a-blue-dress	art nouveau (modern)	http://uploads8.wikiart.org/images/ferdinand-hodler/standing-female-figure-in-a-blue-dress.jpg	3	train
filippo-lippi_saints-augustin-and-francis-a-bishop-saint-and-saint-benedict	early renaissance	http://uploads1.wikiart.org/images/filippo-lippi/saints-augustin-and-francis-a-bishop-saint-and-saint-benedict.jpg	8	train
david-roberts_jerusalem-the-damascus-gate	romanticism	http://uploads3.wikiart.org/images/david-roberts/jerusalem-the-damascus-gate.jpg	23	train
boris-kustodiev_palm-market-with-spassky-gate-1917	art nouveau (modern)	http://uploads3.wikiart.org/images/boris-kustodiev/palm-market-with-spassky-gate-1917.jpg	3	train
pietro-perugino_dead-christ-at-the-tomb	early renaissance	http://uploads0.wikiart.org/images/pietro-perugino/dead-christ-at-the-tomb.jpg	8	train
albrecht-durer_the-citadel-of-arco-in-the-south-tyrol	northern renaissance	http://uploads6.wikiart.org/images/albrecht-durer/the-citadel-of-arco-in-the-south-tyrol.jpg	17	train
joseph-wright_lake-albano	romanticism	http://uploads5.wikiart.org/images/joseph-wright/lake-albano.jpg	23	train
pablo-picasso_lola-1899	impressionism	http://uploads3.wikiart.org/images/pablo-picasso/lola-1899.jpg	12	train
pierre-auguste-renoir_flowers-in-a-green-vase-dahlilas-and-asters	impressionism	http://uploads0.wikiart.org/images/pierre-auguste-renoir/flowers-in-a-green-vase-dahlilas-and-asters.jpg	12	train
hercules-seghers_view-of-brussels-from-the-north-east-1625	baroque	http://uploads2.wikiart.org/images/hercules-seghers/view-of-brussels-from-the-north-east-1625.jpg	4	train
elmer-bischoff_girl-reclining-1960	expressionism	http://uploads5.wikiart.org/images/elmer-bischoff/girl-reclining-1960.jpg	9	train
marc-chagall_jacob-sees-in-a-dream-a-ladder-touching-the-sky-in-which-the-angels-of-god-ascending-and	naive art (primitivism)	http://uploads0.wikiart.org/images/marc-chagall/jacob-sees-in-a-dream-a-ladder-touching-the-sky-in-which-the-angels-of-god-ascending-and.jpg	15	train
warren-rohrer_pond-2-1975	minimalism	http://uploads4.wikiart.org/images/warren-rohrer/pond-2-1975.jpg	14	train
francisco-goya_playing-at-giants-1792	romanticism	http://uploads8.wikiart.org/images/francisco-goya/playing-at-giants-1792.jpg	23	train
jamie-wyeth_portrait-of-shorty-1963	contemporary realism	http://uploads6.wikiart.org/images/jamie-wyeth/portrait-of-shorty-1963.jpg	6	train
vincent-van-gogh_dog	post-impressionism	http://uploads3.wikiart.org/images/vincent-van-gogh/dog(1).jpg	20	train
nicholas-roerich_bridge-of-glory-1923	symbolism	http://uploads8.wikiart.org/images/nicholas-roerich/bridge-of-glory-1923.jpg	24	train
hubertine-heijermans_a-haystack-near-antagnes-under-a-primitive-cover-in-canton-vaud-region-romandie-1977	impressionism	http://uploads4.wikiart.org/images/hubertine-heijermans/a-haystack-near-antagnes-under-a-primitive-cover-in-canton-vaud-region-romandie-1977.jpg	12	train
clyfford-still_ph-21-1962	abstract expressionism	http://uploads4.wikiart.org/images/clyfford-still/ph-21-1962.jpg	0	train
jules-dupre_village-landscape-1844	realism	http://uploads5.wikiart.org/images/jules-dupre/village-landscape-1844.jpg	21	train
roy-lichtenstein_kitchen-range-1962	pop art	http://uploads8.wikiart.org/images/roy-lichtenstein/kitchen-range-1962(1).jpg	19	train
edward-burne-jones_the-mill-1882	romanticism	http://uploads3.wikiart.org/images/edward-burne-jones/the-mill-1882.jpg	23	train
piero-della-francesca_ideal-city	early renaissance	http://uploads3.wikiart.org/images/piero-della-francesca/ideal-city.jpg	8	train
peter-paul-rubens_the-trinity-adored-by-the-duke-of-mantua-and-his-family	baroque	http://uploads8.wikiart.org/images/peter-paul-rubens/the-trinity-adored-by-the-duke-of-mantua-and-his-family.jpg	4	train
giovanni-boldini_leda-with-swan	impressionism	http://uploads2.wikiart.org/images/giovanni-boldini/leda-with-swan.jpg	12	train
dimitris-mytaras_untitled-6	expressionism	http://uploads8.wikiart.org/images/dimitris-mytaras/untitled(6).jpg	9	train
mikhail-nesterov_small-house-in-ufa-1884	impressionism	http://uploads1.wikiart.org/images/mikhail-nesterov/small-house-in-ufa-1884.jpg	12	train
abraham-manievich_landscape-with-animals	post-impressionism	http://uploads1.wikiart.org/images/abraham-manievich/landscape-with-animals.jpg	20	train
utagawa-kuniyoshi_the-actor-20	ukiyo-e	http://uploads1.wikiart.org/images/utagawa-kuniyoshi/the-actor-20.jpg	26	train
vincent-van-gogh_women-mending-nets-in-the-dunes-1882	realism	http://uploads6.wikiart.org/images/vincent-van-gogh/women-mending-nets-in-the-dunes-1882.jpg	21	train
maurice-quentin-de-la-tour_study-for-portrait-of-unknown-woman-2	rococo	http://uploads8.wikiart.org/images/maurice-quentin-de-la-tour/study-for-portrait-of-unknown-woman-2.jpg	22	train
grandma-moses_hoosick-falls	naive art (primitivism)	http://uploads1.wikiart.org/images/grandma-moses/hoosick-falls(1).jpg	15	train
pierre-auguste-renoir_conversation-in-a-rose-garden-1876	impressionism	http://uploads0.wikiart.org/images/pierre-auguste-renoir/conversation-in-a-rose-garden-1876.jpg	12	train
pablo-picasso_portrait-of-jaime-sabartes-1901	post-impressionism	http://uploads7.wikiart.org/images/pablo-picasso/portrait-of-jaime-sabartes-1901.jpg	20	train
edgar-degas_the-step-with-battement-1879	impressionism	http://uploads2.wikiart.org/images/edgar-degas/the-step-with-battement-1879.jpg	12	train
morris-graves_bird-moon-and-falling-stars-1940	abstract expressionism	http://uploads7.wikiart.org/images/morris-graves/bird-moon-and-falling-stars-1940.jpg	0	train
david-burliuk_the-gardener-1948	naive art (primitivism)	http://uploads2.wikiart.org/images/david-burliuk/the-gardener-1948.jpg	15	train
charles-blackman_schoolgirls-with-tram-tracks-1952	expressionism	http://uploads3.wikiart.org/images/charles-blackman/schoolgirls-with-tram-tracks-1952.jpg	9	train
gustave-loiseau_landscape-near-auxerre-1908	post-impressionism	http://uploads5.wikiart.org/images/gustave-loiseau/landscape-near-auxerre-1908.jpg	20	train
fernand-leger_mechanical-elements-on-red-background-1924	cubism	http://uploads0.wikiart.org/images/fernand-leger/mechanical-elements-on-red-background-1924.jpg	7	train
nicholas-roerich_foreign-lords-1907	art nouveau (modern)	http://uploads6.wikiart.org/images/nicholas-roerich/foreign-lords-1907.jpg	3	train
camille-pissarro_mother-presle-montfoucault-1874	impressionism	http://uploads1.wikiart.org/images/camille-pissarro/mother-presle-montfoucault-1874.jpg	12	train
mario-schifano_the-exact-time-1973	pop art	http://uploads4.wikiart.org/images/mario-schifano/the-exact-time-1973.jpg	19	train
edouard-cortes_caf-de-la-paix-paris	post-impressionism	http://uploads6.wikiart.org/images/edouard-cortes/caf-de-la-paix-paris.jpg	20	train
albrecht-durer_portrait-of-hieronymus-holzschuher-1526-1	northern renaissance	http://uploads0.wikiart.org/images/albrecht-durer/portrait-of-hieronymus-holzschuher-1526-1.jpg	17	train
john-singer-sargent_the-earl-of-wemyss-and-march-1909	realism	http://uploads6.wikiart.org/images/john-singer-sargent/the-earl-of-wemyss-and-march-1909.jpg	21	train
vasily-surikov_portrait-of-natalia-f-matveeva-1909	realism	http://uploads3.wikiart.org/images/vasily-surikov/portrait-of-natalia-f-matveeva-1909.jpg	21	train
ferdinand-hodler_the-monk-with-clouds-1911	symbolism	http://uploads4.wikiart.org/images/ferdinand-hodler/the-monk-with-clouds-1911.jpg	24	train
ivan-aivazovsky_heroine-bobolina-with-hunters-breaks-under-a-hail-of-shots-on-a-boat-through-the-turkish-fleet-1880	romanticism	http://uploads5.wikiart.org/images/ivan-aivazovsky/heroine-bobolina-with-hunters-breaks-under-a-hail-of-shots-on-a-boat-through-the-turkish-fleet-1880.jpg	23	train
grant-wood_greenish-bus-in-street-of-paris-1926	impressionism	http://uploads3.wikiart.org/images/grant-wood/greenish-bus-in-street-of-paris-1926(1).jpg	12	train
luca-giordano_messina-returning-to-spain-1678	baroque	http://uploads7.wikiart.org/images/luca-giordano/messina-returning-to-spain-1678.jpg	4	train
stefan-luchian_florist	post-impressionism	http://uploads2.wikiart.org/images/stefan-luchian/florist.jpg	20	train
odilon-redon_the-crucifixion-1904	symbolism	http://uploads4.wikiart.org/images/odilon-redon/the-crucifixion-1904.jpg	24	train
andre-dunoyer-de-segonzac_nude-with-a-newspaper-1921	impressionism	http://uploads5.wikiart.org/images/andre-dunoyer-de-segonzac/nude-with-a-newspaper-1921.jpg	12	train
pierre-auguste-renoir_landscape-with-trees	impressionism	http://uploads4.wikiart.org/images/pierre-auguste-renoir/landscape-with-trees.jpg	12	train
amadeo-de-souza-cardoso_amadeo-and-manuel-laranjeiro-1906	expressionism	http://uploads0.wikiart.org/images/amadeo-de-souza-cardoso/amadeo-and-manuel-laranjeiro-1906.jpg	9	train
jamie-wyeth_island-roses	contemporary realism	http://uploads4.wikiart.org/images/jamie-wyeth/island-roses.jpg	6	train
pietro-perugino_pope-fabiano-1483	early renaissance	http://uploads4.wikiart.org/images/pietro-perugino/pope-fabiano-1483.jpg	8	train
john-constable_view-towards-the-rectory-from-east-bergholt-house-1813	romanticism	http://uploads4.wikiart.org/images/john-constable/view-towards-the-rectory-from-east-bergholt-house-1813.jpg	23	train
kuzma-petrov-vodkin_spring-1935	symbolism	http://uploads2.wikiart.org/images/kuzma-petrov-vodkin/spring-1935.jpg	24	train
alfred-sisley_flooding-at-moret-1889	impressionism	http://uploads7.wikiart.org/images/alfred-sisley/flooding-at-moret-1889.jpg	12	train
amedeo-modigliani_seated-woman-weared-in-blue-blouse-1919	expressionism	http://uploads1.wikiart.org/images/amedeo-modigliani/seated-woman-weared-in-blue-blouse-1919.jpg	9	train
toyohara-chikanobu_bijin-holding-a-flower-pot	ukiyo-e	http://uploads7.wikiart.org/images/toyohara-chikanobu/bijin-holding-a-flower-pot.jpg	26	train
gustave-courbet_view-of-ornans-and-its-church-steeple	realism	http://uploads6.wikiart.org/images/gustave-courbet/view-of-ornans-and-its-church-steeple.jpg	21	train
sir-lawrence-alma-tadema_at-aphrodite-s-cradle-1908	romanticism	http://uploads0.wikiart.org/images/alma-tadema-lawrence/at-aphrodite-s-cradle-1908.jpg	23	train
raoul-dufy_homage-to-claude-debussy-1952	post-impressionism	http://uploads2.wikiart.org/images/raoul-dufy/homage-to-claude-debussy-1952.jpg	20	train
arthur-rackham_good-dwarf-can-you-not-tell-me-where-my-brothers-are	art nouveau (modern)	http://uploads1.wikiart.org/images/arthur-rackham/good-dwarf-can-you-not-tell-me-where-my-brothers-are.jpg	3	train
matthias-gr-newald_st-catherine	northern renaissance	http://uploads2.wikiart.org/images/matthias-grünewald/st-catherine.jpg	17	train
t-c-steele_june-glory-1920	impressionism	http://uploads6.wikiart.org/images/t-c-steele/june-glory-1920.jpg	12	train
peter-paul-rubens_descent-from-the-cross-1618	baroque	http://uploads7.wikiart.org/images/peter-paul-rubens/descent-from-the-cross-1618.jpg	4	train
charles-m-russell_fording-the-horse-herd-1900	romanticism	http://uploads7.wikiart.org/images/charles-m-russell/fording-the-horse-herd-1900.jpg	23	train
george-morland_a-windy-day	rococo	http://uploads6.wikiart.org/images/george-morland/a-windy-day.jpg	22	train
marc-chagall_noah-lets-go-the-dove-through-the-window-of-the-ark-genesis-viii-6-9	naive art (primitivism)	http://uploads7.wikiart.org/images/marc-chagall/noah-lets-go-the-dove-through-the-window-of-the-ark-genesis-viii-6-9.jpg	15	train
theophile-steinlen_femme-couchee-1902	art nouveau (modern)	http://uploads8.wikiart.org/images/theophile-steinlen/femme-couchee-1902.jpg	3	train
johan-hendrik-weissenbruch_farmhouse-on-a-canal	realism	http://uploads0.wikiart.org/images/johan-hendrik-weissenbruch/farmhouse-on-a-canal.jpg	21	train
frans-hals_portrait-of-a-man-1650	baroque	http://uploads4.wikiart.org/images/frans-hals/portrait-of-a-man-1650.jpg	4	train
robert-de-niro-sr_autumn-landscape-with-house-1968	abstract expressionism	http://uploads2.wikiart.org/images/robert-de-niro-sr/autumn-landscape-with-house-1968.jpg	0	train
raphael-kirchner_marquisette	art nouveau (modern)	http://uploads7.wikiart.org/images/raphael-kirchner/marquisette.jpg	3	train
rudolf-von-alt_the-parish-church-in-ofen-1	romanticism	http://uploads4.wikiart.org/images/rudolf-von-alt/the-parish-church-in-ofen-1.jpg	23	train
rembrandt_self-portrait-frowning-1630	baroque	http://uploads8.wikiart.org/images/rembrandt/self-portrait-frowning-1630.jpg	4	train
konstantin-yuon_the-village-of-novgorod-governorate-1912	post-impressionism	http://uploads0.wikiart.org/images/konstantin-yuon/the-village-of-novgorod-governorate-1912.jpg	20	train
charles-m-russell_the-crow-scout-1890	romanticism	http://uploads7.wikiart.org/images/charles-m-russell/the-crow-scout-1890.jpg	23	train
amedeo-modigliani_seated-nude-1917	expressionism	http://uploads5.wikiart.org/images/amedeo-modigliani/seated-nude-1917.jpg	9	train
maurice-prendergast_gloucester-fishermen-s-houses-1915	post-impressionism	http://uploads7.wikiart.org/images/maurice-prendergast/gloucester-fishermen-s-houses-1915.jpg	20	train
vincent-van-gogh_girl-with-shawl-half-figure-1883	realism	http://uploads5.wikiart.org/images/vincent-van-gogh/girl-with-shawl-half-figure-1883(1).jpg	21	train
joshua-johnson_letitia-grace-mccurdy-1802	naive art (primitivism)	http://uploads3.wikiart.org/images/joshua-johnson/letitia-grace-mccurdy-1802.jpg	15	train
max-weber_avoirdupois	cubism	http://uploads1.wikiart.org/images/max-weber/avoirdupois.jpg	7	train
richard-diebenkorn_untitled-1	abstract expressionism	http://uploads0.wikiart.org/images/richard-diebenkorn/untitled-1.jpg	0	train
camille-corot_mountains-of-auvergne	realism	http://uploads5.wikiart.org/images/camille-corot/mountains-of-auvergne.jpg	21	train
rafael-zabaleta_two-woman-and-self-portrait-bust-1939	expressionism	http://uploads6.wikiart.org/images/rafael-zabaleta/two-woman-and-self-portrait-bust-1939.jpg	9	train
mikalojus-ciurlionis_not_detected_194341	symbolism	http://uploads2.wikiart.org/images/mikalojus-ciurlionis/not_detected_194341.jpg	24	train
patrick-caulfield_paris-separates-1973	pop art	http://uploads0.wikiart.org/images/patrick-caulfield/paris-separates-1973.jpg	19	train
joaqu-n-sorolla_granada	impressionism	http://uploads3.wikiart.org/images/joaquin-sorolla/granada.jpg	12	train
william-blake_antaeus-setting-down-dante-and-virgil-in-the-last-circle-of-hell-1827	symbolism	http://uploads0.wikiart.org/images/william-blake/antaeus-setting-down-dante-and-virgil-in-the-last-circle-of-hell-1827.jpg	24	train
eva-hesse_untitled-1961	abstract expressionism	http://uploads3.wikiart.org/images/eva-hesse/untitled-1961.jpg	0	train
william-hogarth_before-the-seduction-and-after-1731	rococo	http://uploads4.wikiart.org/images/william-hogarth/before-the-seduction-and-after-1731.jpg	22	train
isaac-levitan_forest-gave	realism	http://uploads5.wikiart.org/images/isaac-levitan/forest-gave.jpg	21	train
alphonse-mucha_the-rose-1898	art nouveau (modern)	http://uploads8.wikiart.org/images/alphonse-mucha/the-rose-1898.jpg	3	train
theo-van-doesburg_composition-the-cow-6	cubism	http://uploads1.wikiart.org/images/theo-van-doesburg/composition-the-cow-6.jpg	7	train
robert-brackman_r-verie-1957	realism	http://uploads7.wikiart.org/images/robert-brackman/r-verie-1957.jpg	21	train
childe-hassam_roses	impressionism	http://uploads8.wikiart.org/images/childe-hassam/roses.jpg	12	train
david-cox_a-country-track-leading-to-harlech-castle-1842	romanticism	http://uploads0.wikiart.org/images/david-cox/a-country-track-leading-to-harlech-castle-1842.jpg	23	train
giorgio-vasari_assumption-of-the-virgin-detail-1	mannerism (late renaissance)	http://uploads1.wikiart.org/images/giorgio-vasari/assumption-of-the-virgin-detail-1.jpg	13	train
nicholas-roerich_tents	art nouveau (modern)	http://uploads1.wikiart.org/images/nicholas-roerich/tents.jpg	3	train
robert-julian-onderdonk_lingering-snow	impressionism	http://uploads0.wikiart.org/images/robert-julian-onderdonk/lingering-snow.jpg	12	train
brice-marden_i-1986	minimalism	http://uploads8.wikiart.org/images/brice-marden/i-1986.jpg	14	train
j-e-h-macdonald_lake-mcarthur-yoho-park-1924	art nouveau (modern)	http://uploads5.wikiart.org/images/j-e-h-macdonald/lake-mcarthur-yoho-park-1924.jpg	3	train
gustave-courbet_chateau-de-chillon-1873	realism	http://uploads1.wikiart.org/images/gustave-courbet/chateau-de-chillon-1873.jpg	21	train
vanessa-bell_roofs	post-impressionism	http://uploads6.wikiart.org/images/vanessa-bell/roofs.jpg	20	train
marc-chagall_circus-woman-1960	naive art (primitivism)	http://uploads1.wikiart.org/images/marc-chagall/circus-woman-1960.jpg	15	train
gustave-de-smet_mowing-woman-1941	expressionism	http://uploads6.wikiart.org/images/gustave-de-smet/mowing-woman-1941(1).jpg	9	train
lasar-segall_auto-retrato-iii-1927	expressionism	http://uploads4.wikiart.org/images/lasar-segall/auto-retrato-iii-1927.jpg	9	train
sam-francis_untitled-sfp85-3-1985	abstract expressionism	http://uploads3.wikiart.org/images/sam-francis/untitled-sfp85-3-1985.jpg	0	train
orest-kiprensky_portrait-of-sergei-uvarov-1816	romanticism	http://uploads8.wikiart.org/images/orest-kiprensky/portrait-of-sergei-uvarov-1816.jpg	23	train
maurice-quentin-de-la-tour_francois-dachery	rococo	http://uploads5.wikiart.org/images/maurice-quentin-de-la-tour/francois-dachery.jpg	22	train
joachim-wtewael_adoration-by-the-shepherds	northern renaissance	http://uploads4.wikiart.org/images/joachim-wtewael/adoration-by-the-shepherds.jpg	17	train
marc-chagall_table-of-lovers-1983	naive art (primitivism)	http://uploads4.wikiart.org/images/marc-chagall/table-of-lovers-1983.jpg	15	train
claude-monet_by-the-river-at-vernon	impressionism	http://uploads6.wikiart.org/images/claude-monet/by-the-river-at-vernon.jpg	12	train
vilho-lampi_hevoshuijarit-1930	expressionism	http://uploads0.wikiart.org/images/vilho-lampi/hevoshuijarit-1930.jpg	9	train
caspar-david-friedrich_clipping-floe	romanticism	http://uploads7.wikiart.org/images/caspar-david-friedrich/clipping-floe.jpg	23	train
milton-resnick_ulysses-1991	abstract expressionism	http://uploads6.wikiart.org/images/milton-resnick/ulysses-1991.jpg	0	train
nicolaes-maes_the-eavesdropper-1656	baroque	http://uploads6.wikiart.org/images/nicolaes-maes/the-eavesdropper-1656.jpg	4	train
nicholas-roerich_kereksury-1927	symbolism	http://uploads1.wikiart.org/images/nicholas-roerich/kereksury-1927.jpg	24	train
konstantin-makovsky_cairo-1	romanticism	http://uploads7.wikiart.org/images/konstantin-makovsky/cairo-1.jpg	23	train
egon-schiele_sawmill-1913	art nouveau (modern)	http://uploads5.wikiart.org/images/egon-schiele/sawmill-1913.jpg	3	train
alice-baber_red-passage-1966	abstract expressionism	http://uploads8.wikiart.org/images/alice-baber/red-passage-1966.jpg	0	train
william-hogarth_john-wilkes-1763	rococo	http://uploads3.wikiart.org/images/william-hogarth/john-wilkes-1763.jpg	22	train
alexey-venetsianov_portrait-of-m-m-philosophova	realism	http://uploads0.wikiart.org/images/alexey-venetsianov/portrait-of-m-m-philosophova.jpg	21	train
edmund-dulac_morning-the-rubaiyat-of-omar-khayyam	art nouveau (modern)	http://uploads2.wikiart.org/images/edmund-dulac/morning-the-rubaiyat-of-omar-khayyam.jpg	3	train
maurice-de-vlaminck_wines-liquors-1910	cubism	http://uploads8.wikiart.org/images/maurice-de-vlaminck/wines-liquors-1910.jpg	7	train
gr-goire-michonze_figures	naive art (primitivism)	http://uploads4.wikiart.org/images/gr-goire-michonze/figures.jpg	15	train
wassily-kandinsky_houses-at-murnau-1909	expressionism	http://uploads1.wikiart.org/images/wassily-kandinsky/houses-at-murnau-1909.jpg	9	train
ilka-gedo_rose-garden-with-a-green-background-1981	expressionism	http://uploads3.wikiart.org/images/ilka-gedo/rose-garden-with-a-green-background-1981.jpg	9	train
lorenzo-lotto_enthroned-madonna-with-angels-and-saints-st-joseph-and-st-bernard-on-the-left-st-john-the-1521	high renaissance	http://uploads7.wikiart.org/images/lorenzo-lotto/enthroned-madonna-with-angels-and-saints-st-joseph-and-st-bernard-on-the-left-st-john-the-1521.jpg	11	train
marcel-marien_maryline-parler-de-soie-1975	pop art	http://uploads4.wikiart.org/images/marcel-marien/maryline-parler-de-soie-1975.jpg	19	train
gabriel-von-max_the-ecstatic-virgin-anna-katharina-emmerich-1885	symbolism	http://uploads8.wikiart.org/images/gabriel-von-max/the-ecstatic-virgin-anna-katharina-emmerich-1885.jpg	24	train
henri-matisse_greta-moll-1908	post-impressionism	http://uploads0.wikiart.org/images/henri-matisse/greta-moll-1908.jpg	20	train
pierre-bonnard_young-girl-with-umbrella-1894	post-impressionism	http://uploads6.wikiart.org/images/pierre-bonnard/young-girl-with-umbrella-1894.jpg	20	train
vittore-carpaccio_portrait-of-a-lady-1	high renaissance	http://uploads0.wikiart.org/images/vittore-carpaccio/portrait-of-a-lady-1.jpg	11	train
filippo-lippi_disputation-in-the-synagogue-detail-1465	early renaissance	http://uploads7.wikiart.org/images/filippo-lippi/disputation-in-the-synagogue-detail-1465.jpg	8	train
hieronymus-bosch_st-anthony-st-giles-1499	northern renaissance	http://uploads2.wikiart.org/images/hieronymus-bosch/st-anthony-st-giles-1499.jpg	17	train
william-turner_falmouth-harbour-cornwall	romanticism	http://uploads2.wikiart.org/images/william-turner/falmouth-harbour-cornwall.jpg	23	train
camille-corot_edge-of-a-lake-souvenir-of-italy	realism	http://uploads8.wikiart.org/images/camille-corot/edge-of-a-lake-souvenir-of-italy.jpg	21	train
huang-yongyu_lotus-with-birds-1984	expressionism	http://uploads4.wikiart.org/images/huang-yongyu/lotus-with-birds-1984.jpg	9	train
pyotr-konchalovsky_still-life-flowers-in-the-banks-begonias-1918	post-impressionism	http://uploads7.wikiart.org/images/pyotr-konchalovsky/still-life-flowers-in-the-banks-begonias-1918.jpg	20	train
william-gilbert-foster_stockton-walk-whitby-1885	romanticism	http://uploads1.wikiart.org/images/william-gilbert-foster/stockton-walk-whitby-1885.jpg	23	train
vasily-perov_head-of-a-kirghiz-sketch-1869	realism	http://uploads4.wikiart.org/images/vasily-perov/head-of-a-kirghiz-sketch-1869.jpg	21	train
konstantinos-volanakis_elegant-figures-at-the-shore	realism	http://uploads7.wikiart.org/images/konstantinos-volanakis/elegant-figures-at-the-shore(1).jpg	21	train
john-crome_carrow-abbey-norwich-1805	romanticism	http://uploads7.wikiart.org/images/john-crome/carrow-abbey-norwich-1805.jpg	23	train
efim-volkov_creek-in-the-woods	realism	http://uploads1.wikiart.org/images/efim-volkov/creek-in-the-woods.jpg	21	train
hubert-robert_imaginary-view-of-the-grande-galerie-in-the-louvre-1789	rococo	http://uploads4.wikiart.org/images/hubert-robert/imaginary-view-of-the-grande-galerie-in-the-louvre-1789.jpg	22	train
guy-rose_the-end-of-the-day-1891	impressionism	http://uploads3.wikiart.org/images/guy-rose/the-end-of-the-day-1891.jpg	12	train
raden-saleh_winterlandschaft-1830	romanticism	http://uploads4.wikiart.org/images/raden-saleh/winterlandschaft-1830.jpg	23	train
lucas-cranach-the-elder_portrait-of-a-young-man-in-hat-1521	northern renaissance	http://uploads3.wikiart.org/images/lucas-cranach-the-elder/portrait-of-a-young-man-in-hat-1521.jpg	17	train
victor-borisov-musatov_bluebells-1903	post-impressionism	http://uploads8.wikiart.org/images/victor-borisov-musatov/bluebells-1903.jpg	20	train
lilla-cabot-perry_augustus-lowell-putnam-1905	impressionism	http://uploads7.wikiart.org/images/lilla-cabot-perry/augustus-lowell-putnam-1905.jpg	12	train
jean-hugo_la-peinture-et-la-musique-1928	cubism	http://uploads1.wikiart.org/images/jean-hugo/la-peinture-et-la-musique-1928.jpg	7	train
henry-ossawa-tanner_the-bagpipe-lesson-1893	realism	http://uploads5.wikiart.org/images/henry-ossawa-tanner/the-bagpipe-lesson-1893.jpg	21	train
tom-roberts_madame-pfund-1887	impressionism	http://uploads0.wikiart.org/images/tom-roberts/madame-pfund-1887.jpg	12	train
childe-hassam_dock-of-tuileries-1889	impressionism	http://uploads7.wikiart.org/images/childe-hassam/dock-of-tuileries-1889.jpg	12	train
alfred-sisley_approach-to-the-railway-station-1888	impressionism	http://uploads2.wikiart.org/images/alfred-sisley/approach-to-the-railway-station-1888.jpg	12	train
vasily-tropinin_portrait-of-alexander-vsevoldovich-vsevolozsk	romanticism	http://uploads4.wikiart.org/images/vasily-tropinin/portrait-of-alexander-vsevoldovich-vsevolozsk.jpg	23	train
abraham-manievich_beyond-the-trees	post-impressionism	http://uploads4.wikiart.org/images/abraham-manievich/beyond-the-trees.jpg	20	train
peter-paul-rubens_allegory-on-emperor-charles-as-ruler-of-vast-realms	baroque	http://uploads4.wikiart.org/images/peter-paul-rubens/allegory-on-emperor-charles-as-ruler-of-vast-realms.jpg	4	train
camille-pissarro_the-boulevard-montmartre-at-night-1897	impressionism	http://uploads8.wikiart.org/images/camille-pissarro/the-boulevard-montmartre-at-night-1897.jpg	12	train
childe-hassam_bridge-at-posilippo	impressionism	http://uploads4.wikiart.org/images/childe-hassam/bridge-at-posilippo.jpg	12	train
james-tissot_the-mess-of-pottage	symbolism	http://uploads2.wikiart.org/images/james-tissot/the-mess-of-pottage.jpg	24	train
odilon-redon_christ-with-red-thorns	symbolism	http://uploads6.wikiart.org/images/odilon-redon/christ-with-red-thorns.jpg	24	train
pablo-picasso_the-mandolinist-1911	analytical cubism	http://uploads5.wikiart.org/images/pablo-picasso/the-mandolinist-1911.jpg	2	train
balthus_bust-of-the-young-girl	expressionism	http://uploads1.wikiart.org/images/balthus/bust-of-the-young-girl.jpg	9	train
pierre-auguste-renoir_woman-in-an-oriental-costume	impressionism	http://uploads3.wikiart.org/images/pierre-auguste-renoir/woman-in-an-oriental-costume.jpg	12	train
hiro-yamagata_vacance-1980	pop art	http://uploads6.wikiart.org/images/hiro-yamagata/vacance-1980.jpg	19	train
edvard-munch_the-murderess-1906	expressionism	http://uploads2.wikiart.org/images/edvard-munch/the-murderess-1906.jpg	9	train
jean-metzinger_the-seashore-1905	pointillism	http://uploads3.wikiart.org/images/jean-metzinger/the-seashore-1905.jpg	18	train
john-ruskin_view-of-amalfi-1844	romanticism	http://uploads2.wikiart.org/images/john-ruskin/view-of-amalfi-1844.jpg	23	train
john-hoyland_tiger-s-eye-10-3-07-2007	abstract expressionism	http://uploads8.wikiart.org/images/john-hoyland/tiger-s-eye-10-3-07-2007.jpg	0	train
ivan-shishkin_early-autumn-1889	realism	http://uploads2.wikiart.org/images/ivan-shishkin/early-autumn-1889.jpg	21	train
ernst-ludwig-kirchner_russian-woman	expressionism	http://uploads6.wikiart.org/images/ernst-ludwig-kirchner/russian-woman.jpg	9	train
charles-m-russell_the-herd-quitter-1902	romanticism	http://uploads1.wikiart.org/images/charles-m-russell/the-herd-quitter-1902.jpg	23	train
benjamin-west_the-indians-giving-a-talk-to-colonel-bouquet-in-a-conference-at-a-council-fire-near-his-camp-on	rococo	http://uploads8.wikiart.org/images/benjamin-west/the-indians-giving-a-talk-to-colonel-bouquet-in-a-conference-at-a-council-fire-near-his-camp-on.jpg	22	train
utagawa-kunisada_not_detected_240353	ukiyo-e	http://uploads6.wikiart.org/images/utagawa-kunisada/not_detected_240353.jpg	26	train
claude-monet_wild-poppies-near-argenteuil-1873	impressionism	http://uploads8.wikiart.org/images/claude-monet/wild-poppies-near-argenteuil-1873.jpg	12	train
egon-schiele_spitalskirche-molding-1918	expressionism	http://uploads1.wikiart.org/images/egon-schiele/spitalskirche-molding-1918.jpg	9	train
aubrey-beardsley_das-rheingold	art nouveau (modern)	http://uploads1.wikiart.org/images/aubrey-beardsley/das-rheingold.jpg	3	train
marc-chagall_having-learned-absalom-s-death-who-has-been-killed-by-joab-and-found-hanging-on-the-tree-in-the	naive art (primitivism)	http://uploads7.wikiart.org/images/marc-chagall/having-learned-absalom-s-death-who-has-been-killed-by-joab-and-found-hanging-on-the-tree-in-the.jpg	15	train
maurice-utrillo_bridge-and-church	post-impressionism	http://uploads4.wikiart.org/images/maurice-utrillo/bridge-and-church.jpg	20	train
edvard-munch_the-scream-1895	expressionism	http://uploads8.wikiart.org/images/edvard-munch/the-scream-1895.jpg	9	train
bui-xuan-phai_portrait	expressionism	http://uploads1.wikiart.org/images/bui-xuan-phai/portrait.jpg	9	train
agnolo-bronzino_adoration-of-the-shepherds	mannerism (late renaissance)	http://uploads4.wikiart.org/images/agnolo-bronzino/adoration-of-the-shepherds.jpg	13	train
camille-pissarro_the-raised-tarrace-of-the-pont-neuf-and-statue-of-henri-iv-1901	impressionism	http://uploads6.wikiart.org/images/camille-pissarro/the-raised-tarrace-of-the-pont-neuf-and-statue-of-henri-iv-1901.jpg	12	train
louisa-matthiasdottir_icelandic-village	expressionism	http://uploads0.wikiart.org/images/louisa-matthiasdottir/icelandic-village.jpg	9	train
andre-masson_birds-and-masks	cubism	http://uploads7.wikiart.org/images/andre-masson/birds-and-masks.jpg	7	train
francisco-bayeu-y-subias_el-paseo-de-las-delicias-en-madrid-1785	rococo	http://uploads8.wikiart.org/images/francisco-bayeu-y-subias/el-paseo-de-las-delicias-en-madrid-1785.jpg	22	train
henri-matisse_gypsy	fauvism	http://uploads8.wikiart.org/images/henri-matisse/gypsy.jpg	10	train
mihaly-munkacsy_the-last-day-of-a-condemned-man-1872	realism	http://uploads5.wikiart.org/images/mihaly-munkacsy/the-last-day-of-a-condemned-man-1872.jpg	21	train
emil-nolde_portrait-of-south-sea-islander-1937	expressionism	http://uploads8.wikiart.org/images/emil-nolde/portrait-of-south-sea-islander-1937.jpg	9	train
winslow-homer_the-blue-boat-1892	realism	http://uploads3.wikiart.org/images/winslow-homer/the-blue-boat-1892.jpg	21	train
mikalojus-ciurlionis_capricon-1907	symbolism	http://uploads5.wikiart.org/images/mikalojus-ciurlionis/capricon-1907.jpg	24	train
fernand-leger_study-for-builders-of-feet-1950	cubism	http://uploads7.wikiart.org/images/fernand-leger/study-for-builders-of-feet-1950.jpg	7	train
albrecht-durer_muse-calliope-1494	northern renaissance	http://uploads4.wikiart.org/images/albrecht-durer/muse-calliope-1494.jpg	17	train
ramon-oviedo_reaccion-bestial	expressionism	http://uploads0.wikiart.org/images/ramon-oviedo/reaccion-bestial.jpg	9	train
vasily-surikov_russian-troops-under-suvorov-crossing-the-alps-study-1898	realism	http://uploads7.wikiart.org/images/vasily-surikov/russian-troops-under-suvorov-crossing-the-alps-study-1898.jpg	21	train
conrad-marca-relli_f-s-6-59-1959	abstract expressionism	http://uploads2.wikiart.org/images/conrad-marca-relli/f-s-6-59-1959.jpg	0	train
vincent-van-gogh_still-life-vase-with-fifteen-sunflowers-1888-1	post-impressionism	http://uploads7.wikiart.org/images/vincent-van-gogh/still-life-vase-with-fifteen-sunflowers-1888-1.jpg	20	train
james-tissot_men-of-the-day-no-610-caricature-of-lt-col-lord-charles-james-fox-russell	realism	http://uploads3.wikiart.org/images/james-tissot/men-of-the-day-no-610-caricature-of-lt-col-lord-charles-james-fox-russell.jpg	21	train
kathe-kollwitz_not_detected_235989	expressionism	http://uploads5.wikiart.org/images/kathe-kollwitz/not_detected_235989.jpg	9	train
richard-gerstl_schonberg-family	expressionism	http://uploads5.wikiart.org/images/richard-gerstl/schonberg-family(1).jpg	9	train
edouard-cortes_place-de-la-republique-6	post-impressionism	http://uploads1.wikiart.org/images/edouard-cortes/place-de-la-republique-6.jpg	20	train
louis-comfort-tiffany_vase-1915-1	art nouveau (modern)	http://uploads4.wikiart.org/images/louis-comfort-tiffany/vase-1915-1.jpg	3	train
james-webb_after-the-storm	romanticism	http://uploads6.wikiart.org/images/james-webb/after-the-storm.jpg	23	train
john-atkinson-grimshaw_park-row-leeds-1882	romanticism	http://uploads4.wikiart.org/images/john-atkinson-grimshaw/park-row-leeds-1882.jpg	23	train
joaqu-n-sorolla_andalusia-the-round-up-1914	impressionism	http://uploads5.wikiart.org/images/joaquin-sorolla/andalusia-the-round-up-1914.jpg	12	train
henri-catargi_still-life-with-guitar-and-pipe-1959	post-impressionism	http://uploads3.wikiart.org/images/henri-catargi/still-life-with-guitar-and-pipe-1959.jpg	20	train
ion-tuculescu_autoportrait-on-a-autumn-leave	expressionism	http://uploads5.wikiart.org/images/ion-tuculescu/autoportrait-on-a-autumn-leave.jpg	9	train
henri-martin_near-saint-malo	post-impressionism	http://uploads8.wikiart.org/images/henri-martin/near-saint-malo.jpg	20	train
georges-seurat_the-riverside-1883	impressionism	http://uploads4.wikiart.org/images/georges-seurat/the-riverside-1883.jpg	12	train
childe-hassam_cab-stand-at-night-madison-square-new-york	impressionism	http://uploads0.wikiart.org/images/childe-hassam/cab-stand-at-night-madison-square-new-york.jpg	12	train
joshua-johnson_grace-allison-mccurdy-and-her-daughters-1804	naive art (primitivism)	http://uploads3.wikiart.org/images/joshua-johnson/grace-allison-mccurdy-and-her-daughters-1804.jpg	15	train
albrecht-durer_ecce-homo-1	northern renaissance	http://uploads6.wikiart.org/images/albrecht-durer/ecce-homo-1.jpg	17	train
utagawa-kuniyoshi_lightning-emanation-from-the-great-tree-that-kawabe-no-omi-is-about-to-fell-for-prince-shotoku	ukiyo-e	http://uploads1.wikiart.org/images/utagawa-kuniyoshi/lightning-emanation-from-the-great-tree-that-kawabe-no-omi-is-about-to-fell-for-prince-shôtoku.jpg	26	train
giovanni-boldini_madame-marie-louise-herouet	impressionism	http://uploads6.wikiart.org/images/giovanni-boldini/madame-marie-louise-herouet.jpg	12	train
isaac-levitan_stubbled-field	realism	http://uploads8.wikiart.org/images/isaac-levitan/stubbled-field.jpg	21	train
el-greco_the-virgin-and-child-with-st-martina-and-st-agnes-1599	mannerism (late renaissance)	http://uploads7.wikiart.org/images/el-greco/the-virgin-and-child-with-st-martina-and-st-agnes-1599.jpg	13	train
anders-zorn_red-sand	realism	http://uploads8.wikiart.org/images/anders-zorn/red-sand.jpg	21	train
otto-dix_menschen-in-trummen	expressionism	http://uploads8.wikiart.org/images/otto-dix/menschen-in-trummen.jpg	9	train
hieronymus-bosch_haywain-1500-2	northern renaissance	http://uploads2.wikiart.org/images/hieronymus-bosch/haywain-1500-2.jpg	17	train
raphael-kirchner_favorite-3	art nouveau (modern)	http://uploads7.wikiart.org/images/raphael-kirchner/favorite-3.jpg	3	train
vincent-van-gogh_way-in-the-voyer-d-argenson-park-in-asnieres-1887	post-impressionism	http://uploads1.wikiart.org/images/vincent-van-gogh/way-in-the-voyer-d-argenson-park-in-asnieres-1887.jpg	20	train
edward-hopper_the-cat-boat	new realism	http://uploads5.wikiart.org/images/edward-hopper/the-cat-boat.jpg	16	train
gerard-terborch_the-lute-player-1668	baroque	http://uploads7.wikiart.org/images/gerard-terborch/the-lute-player-1668.jpg	4	train
mikhail-nesterov_the-vision-of-the-young-bartholomew-1890	symbolism	http://uploads1.wikiart.org/images/mikhail-nesterov/the-vision-of-the-young-bartholomew-1890.jpg	24	train
rembrandt_christ-in-the-storm-1633	baroque	http://uploads5.wikiart.org/images/rembrandt/christ-in-the-storm-1633.jpg	4	train
claude-monet_water-lilies-33	impressionism	http://uploads8.wikiart.org/images/claude-monet/water-lilies-33.jpg	12	train
giovanni-boldini_girl-reading-in-a-salon-1876	impressionism	http://uploads7.wikiart.org/images/giovanni-boldini/girl-reading-in-a-salon-1876.jpg	12	train
pierre-auguste-renoir_still-life-with-apples-and-almonds	impressionism	http://uploads0.wikiart.org/images/pierre-auguste-renoir/still-life-with-apples-and-almonds.jpg	12	train
frans-hals_portrait-of-a-woman-1633-1	baroque	http://uploads8.wikiart.org/images/frans-hals/portrait-of-a-woman-1633-1.jpg	4	train
annibale-carracci_the-beaneater-1590	baroque	http://uploads7.wikiart.org/images/annibale-carracci/the-beaneater-1590.jpg	4	train
josef-herman_field-workers-1961	expressionism	http://uploads1.wikiart.org/images/josef-herman/field-workers-1961.jpg	9	train
pierre-auguste-renoir_portrait-of-claude-1908	impressionism	http://uploads7.wikiart.org/images/pierre-auguste-renoir/portrait-of-claude-1908.jpg	12	train
thomas-jones-barker_self-portrait	romanticism	http://uploads4.wikiart.org/images/thomas-jones-barker/self-portrait.jpg	23	train
gustave-dore_the-departure-of-thibault-king-of-navarre	romanticism	http://uploads7.wikiart.org/images/gustave-dore/the-departure-of-thibault-king-of-navarre.jpg	23	train
honore-daumier_ouvirers	realism	http://uploads3.wikiart.org/images/honore-daumier/ouvirers.jpg	21	train
charles-blackman_the-game-of-chess-1956	expressionism	http://uploads0.wikiart.org/images/charles-blackman/the-game-of-chess-1956.jpg	9	train
paul-cezanne_the-pool-at-jas-de-bouffan	impressionism	http://uploads1.wikiart.org/images/paul-cezanne/the-pool-at-jas-de-bouffan.jpg	12	train
maurice-utrillo_the-garden-at-montmagny	post-impressionism	http://uploads1.wikiart.org/images/maurice-utrillo/the-garden-at-montmagny.jpg	20	train
gustave-courbet_the-quarry-1857	realism	http://uploads2.wikiart.org/images/gustave-courbet/the-quarry-1857.jpg	21	train
maxime-maufra_the-banks-of-the-river-auray	impressionism	http://uploads4.wikiart.org/images/maxime-maufra/the-banks-of-the-river-auray.jpg	12	train
ernst-ludwig-kirchner_modern-boheme	expressionism	http://uploads6.wikiart.org/images/ernst-ludwig-kirchner/modern-bohème.jpg	9	train
oskar-kokoschka_still-life-with-a-slaughtered-lamb	expressionism	http://uploads3.wikiart.org/images/oskar-kokoschka/still-life-with-a-slaughtered-lamb.jpg	9	train
titian_the-flaying-of-marsyas-1576	mannerism (late renaissance)	http://uploads5.wikiart.org/images/titian/the-flaying-of-marsyas-1576.jpg	13	train
gene-davis_checkmate-1973	color field painting	http://uploads5.wikiart.org/images/gene-davis/checkmate-1973.jpg	5	train
claude-monet_valley-of-the-creuse-afternoon-sunlight	impressionism	http://uploads5.wikiart.org/images/claude-monet/valley-of-the-creuse-afternoon-sunlight.jpg	12	train
vincent-van-gogh_enclosed-field-with-peasant-1889	post-impressionism	http://uploads5.wikiart.org/images/vincent-van-gogh/enclosed-field-with-peasant-1889(1).jpg	20	train
david-teniers-the-younger_a-barn-interior	baroque	http://uploads3.wikiart.org/images/david-teniers-the-younger/a-barn-interior.jpg	4	train
boris-kustodiev_officers-near-the-carriage-1905	realism	http://uploads0.wikiart.org/images/boris-kustodiev/officers-near-the-carriage-1905.jpg	21	train
joan-miro_not_detected_227965	naive art (primitivism)	http://uploads0.wikiart.org/images/joan-miro/not_detected_227965.jpg	15	train
alfred-sisley_canal-du-loing-chemin-de-halage-1882	impressionism	http://uploads3.wikiart.org/images/alfred-sisley/canal-du-loing-chemin-de-halage-1882.jpg	12	train
ivan-shishkin_gursuf-1879	realism	http://uploads5.wikiart.org/images/ivan-shishkin/gursuf-1879.jpg	21	train
nicholas-roerich_ladakh-2	symbolism	http://uploads4.wikiart.org/images/nicholas-roerich/ladakh-2.jpg	24	train
louis-marcoussis_still-life-with-envelope	cubism	http://uploads3.wikiart.org/images/louis-marcoussis/still-life-with-envelope.jpg	7	train
theodule-ribot_alfred-cadart-founder-of-the-societe-des-aqua-fortistes-1870	realism	http://uploads0.wikiart.org/images/theodule-ribot/alfred-cadart-founder-of-the-societe-des-aqua-fortistes-1870.jpg	21	train
eugene-boudin_trouville-piers-high-tide-1885	impressionism	http://uploads5.wikiart.org/images/eugene-boudin/trouville-piers-high-tide-1885.jpg	12	train
georges-braque_glass-pipe-and-newspaper-1917	synthetic cubism	http://uploads6.wikiart.org/images/georges-braque/glass-pipe-and-newspaper-1917.jpg	25	train
ion-tuculescu_charming-sea	expressionism	http://uploads6.wikiart.org/images/ion-tuculescu/charming-sea.jpg	9	train
egon-schiele_boy-with-hand-to-face-1910	expressionism	http://uploads1.wikiart.org/images/egon-schiele/boy-with-hand-to-face-1910.jpg	9	train
juan-gris_bowl-and-book-1927	synthetic cubism	http://uploads8.wikiart.org/images/juan-gris/bowl-and-book-1927.jpg	25	train
david-cox_kenilworth-castle-1804	romanticism	http://uploads3.wikiart.org/images/david-cox/kenilworth-castle-1804.jpg	23	train
charles-maurin_maternity-1893	symbolism	http://uploads0.wikiart.org/images/charles-maurin/maternity-1893.jpg	24	train
joshua-reynolds_venus	rococo	http://uploads1.wikiart.org/images/joshua-reynolds/venus.jpg	22	train
gustave-dore_hagar-and-ishmael-in-the-wilderness	romanticism	http://uploads1.wikiart.org/images/gustave-dore/hagar-and-ishmael-in-the-wilderness.jpg	23	train
nikos-nikolaou_spitia-stin-ydra-1950	expressionism	http://uploads7.wikiart.org/images/nikos-nikolaou/spitia-stin-ydra-1950.jpg	9	train
albert-anker_sitzendes-m-dchen-mit-einer-katze-1903	realism	http://uploads4.wikiart.org/images/albert-anker/sitzendes-m-dchen-mit-einer-katze-1903.jpg	21	train
pablo-picasso_untitled-1970-1	expressionism	http://uploads8.wikiart.org/images/pablo-picasso/untitled-1970-1.jpg	9	train
helene-schjerfbeck_girl-with-blue-ribbon-1943	expressionism	http://uploads6.wikiart.org/images/helene-schjerfbeck/girl-with-blue-ribbon-1943.jpg	9	train
boris-kustodiev_self-portrait-1905	realism	http://uploads5.wikiart.org/images/boris-kustodiev/self-portrait-1905.jpg	21	train
ivan-nikitin_peter-i-on-his-deathbed-1725	baroque	http://uploads3.wikiart.org/images/ivan-nikitin/peter-i-on-his-deathbed-1725.jpg	4	train
john-singer-sargent_studies-of-a-nude-youth	realism	http://uploads5.wikiart.org/images/john-singer-sargent/studies-of-a-nude-youth.jpg	21	train
vasily-vereshchagin_passage-of-barskaun	realism	http://uploads1.wikiart.org/images/vasily-vereshchagin/passage-of-barskaun.jpg	21	train
menez_unknown-title	expressionism	http://uploads7.wikiart.org/images/menez/unknown-title.jpg	9	train
matthias-gr-newald_st-lucy-c-283-c-304	northern renaissance	http://uploads0.wikiart.org/images/matthias-grünewald/st-lucy-c-283-c-304.jpg	17	train
henri-de-toulouse-lautrec_a-worker-at-celeyran-1882	post-impressionism	http://uploads4.wikiart.org/images/henri-de-toulouse-lautrec/a-worker-at-celeyran-1882.jpg	20	train
francisco-de-zurbaran_vision-of-st-peter-nolasco-1629	baroque	http://uploads3.wikiart.org/images/francisco-zurbaran/vision-of-st-peter-nolasco-1629.jpg	4	train
alfred-sisley_the-farm-at-trou-d-enfer-autumn-morning-1874	impressionism	http://uploads2.wikiart.org/images/alfred-sisley/the-farm-at-trou-d-enfer-autumn-morning-1874.jpg	12	train
christian-rohlfs_sermon-on-the-mount-1916	expressionism	http://uploads2.wikiart.org/images/christian-rohlfs/sermon-on-the-mount-1916.jpg	9	train
adriaen-van-ostade_interior-with-a-peasant-family	baroque	http://uploads2.wikiart.org/images/adriaen-van-ostade/interior-with-a-peasant-family.jpg	4	train
hans-baldung_the-seven-ages-of-woman	northern renaissance	http://uploads7.wikiart.org/images/hans-baldung/the-seven-ages-of-woman.jpg	17	train
paul-gauguin_a-little-washerman-1887	post-impressionism	http://uploads7.wikiart.org/images/paul-gauguin/a-little-washerman-1887.jpg	20	train
lovis-corinth_still-life-with-flowers-skull-and-oak-leaves-1915	impressionism	http://uploads6.wikiart.org/images/lovis-corinth/still-life-with-flowers-skull-and-oak-leaves-1915.jpg	12	train
raoul-dufy_anemones-1953	post-impressionism	http://uploads4.wikiart.org/images/raoul-dufy/anemones-1953.jpg	20	train
ivan-aivazovsky_reval	romanticism	http://uploads1.wikiart.org/images/ivan-aivazovsky/reval.jpg	23	train
guido-reni_st-peter-penitent	baroque	http://uploads8.wikiart.org/images/guido-reni/st-peter-penitent.jpg	4	train
tintoretto_finding-the-true-cross-1578	mannerism (late renaissance)	http://uploads0.wikiart.org/images/tintoretto/finding-the-true-cross-1578.jpg	13	train
eugeniusz-ak_fisherman	post-impressionism	http://uploads2.wikiart.org/images/eugeniusz-ak/fisherman.jpg	20	train
marc-chagall_cemetery-gates-1917	cubism	http://uploads3.wikiart.org/images/marc-chagall/cemetery-gates-1917.jpg	7	train
nicholas-roerich_kneeling-angel-1912	art nouveau (modern)	http://uploads7.wikiart.org/images/nicholas-roerich/kneeling-angel-1912.jpg	3	train
eliseu-visconti_giovent	romanticism	http://uploads3.wikiart.org/images/eliseu-visconti/giovent.jpg	23	train
sandro-botticelli_the-triumph-of-mordecai-from-the-story-of-esther-1480	early renaissance	http://uploads0.wikiart.org/images/sandro-botticelli/the-triumph-of-mordecai-from-the-story-of-esther-1480(1).jpg	8	train
kuzma-petrov-vodkin_head-boys-against-the-backdrop-of-the-rural-landscape-1927	symbolism	http://uploads4.wikiart.org/images/kuzma-petrov-vodkin/head-boys-against-the-backdrop-of-the-rural-landscape-1927.jpg	24	train
ding-yanyong_aquatic-animals-1978	expressionism	http://uploads3.wikiart.org/images/ding-yanyong/aquatic-animals-1978.jpg	9	train
mikhail-nesterov_hermit-fathers-and-immaculate-women-1932	symbolism	http://uploads1.wikiart.org/images/mikhail-nesterov/hermit-fathers-and-immaculate-women-1932.jpg	24	train
serge-sudeikin_festivities-1906	post-impressionism	http://uploads2.wikiart.org/images/serge-sudeikin/festivities-1906.jpg	20	train
charles-m-russell_indian-squaw-1901	romanticism	http://uploads6.wikiart.org/images/charles-m-russell/indian-squaw-1901.jpg	23	train
vincent-van-gogh_breakwater-1883	realism	http://uploads6.wikiart.org/images/vincent-van-gogh/breakwater-1883(1).jpg	21	train
pyotr-konchalovsky_portrait-of-actress-vizarova-1917	fauvism	http://uploads4.wikiart.org/images/pyotr-konchalovsky/portrait-of-actress-vizarova-1917.jpg	10	train
jose-guerrero_cominezo-com-magenta-1984	abstract expressionism	http://uploads0.wikiart.org/images/jose-guerrero/cominezo-com-magenta-1984.jpg	0	train
vladimir-makovsky_crimean-seashore-1889	realism	http://uploads1.wikiart.org/images/vladimir-makovsky/crimean-seashore-1889.jpg	21	train
suzanne-valadon_study-of-a-cat-1918	post-impressionism	http://uploads6.wikiart.org/images/suzanne-valadon/study-of-a-cat-1918.jpg	20	train
sam-francis_untitled-1965-1	color field painting	http://uploads4.wikiart.org/images/sam-francis/untitled-1965.jpg	5	train
francisco-goya_sketch-for-truth-rescued-by-time-witnessed-by-history-1800	romanticism	http://uploads8.wikiart.org/images/francisco-goya/sketch-for-truth-rescued-by-time-witnessed-by-history-1800.jpg	23	train
anna-ostroumova-lebedeva_barge-1904	art nouveau (modern)	http://uploads6.wikiart.org/images/anna-ostroumova-lebedeva/barge-1904.jpg	3	train
benozzo-gozzoli_procession-of-the-magus-balthazar-detail-1461-3	early renaissance	http://uploads7.wikiart.org/images/benozzo-gozzoli/procession-of-the-magus-balthazar-detail-1461-3.jpg	8	train
hans-holbein-the-younger_edward-prince-of-wales-with-monkey	northern renaissance	http://uploads3.wikiart.org/images/hans-holbein-the-younger/edward-prince-of-wales-with-monkey.jpg	17	train
joan-mitchell_blue-territory-1972	abstract expressionism	http://uploads4.wikiart.org/images/joan-mitchell/blue-territory-1972.jpg	0	train
karl-bryullov_portrait-of-m-a-beck	romanticism	http://uploads5.wikiart.org/images/karl-bryullov/portrait-of-m-a-beck.jpg	23	train
john-french-sloan_clown-making-up-1909	new realism	http://uploads0.wikiart.org/images/john-french-sloan/clown-making-up-1909.jpg	16	train
albrecht-altdorfer_the-battle-of-issus-fragment-1529-5	northern renaissance	http://uploads6.wikiart.org/images/albrecht-altdorfer/the-battle-of-issus-fragment-1529-5.jpg	17	train
claude-monet_canal-in-amsterdam	impressionism	http://uploads2.wikiart.org/images/claude-monet/canal-in-amsterdam.jpg	12	train
nicholas-roerich_arhat	symbolism	http://uploads1.wikiart.org/images/nicholas-roerich/arhat.jpg	24	train
nicholas-roerich_conquest-of-kazan-1914	art nouveau (modern)	http://uploads1.wikiart.org/images/nicholas-roerich/conquest-of-kazan-1914.jpg	3	train
nikolay-bogdanov-belsky_balalaika-player	realism	http://uploads1.wikiart.org/images/nikolay-bogdanov-belsky/balalaika-player.jpg	21	train
camille-pissarro_the-harvest-at-montfoucault-2-1876	impressionism	http://uploads4.wikiart.org/images/camille-pissarro/the-harvest-at-montfoucault-2-1876.jpg	12	train
vanessa-bell_flowers-in-a-glass-vase-with-abstract-needlework-design	post-impressionism	http://uploads2.wikiart.org/images/vanessa-bell/flowers-in-a-glass-vase-with-abstract-needlework-design.jpg	20	train
konstantin-korovin_a-picnic-1880	realism	http://uploads3.wikiart.org/images/konstantin-korovin/a-picnic-1880.jpg	21	train
boris-kustodiev_portrait-of-n-a-podsosov-1906	realism	http://uploads7.wikiart.org/images/boris-kustodiev/portrait-of-n-a-podsosov-1906.jpg	21	train
william-merritt-chase_the-deserted-beach	impressionism	http://uploads2.wikiart.org/images/william-merritt-chase/the-deserted-beach.jpg	12	train
auguste-herbin_women-and-children-1914	cubism	http://uploads0.wikiart.org/images/auguste-herbin/women-and-children-1914.jpg	7	train
fyodor-vasilyev_dawn-in-st-petersburg	realism	http://uploads8.wikiart.org/images/fyodor-vasilyev/dawn-in-st-petersburg.jpg	21	train
eugene-boudin_untitled-1	impressionism	http://uploads3.wikiart.org/images/eugene-boudin/untitled-1.jpg	12	train
vasily-polenov_oka-valley-1902	realism	http://uploads1.wikiart.org/images/vasily-polenov/oka-valley-1902.jpg	21	train
juan-gris_landscape-at-beaulieu	synthetic cubism	http://uploads2.wikiart.org/images/juan-gris/landscape-at-beaulieu.jpg	25	train
kazimir-malevich_vanity-box-1913	cubism	http://uploads3.wikiart.org/images/kazimir-malevich/vanity-box-1913.jpg	7	train
jan-van-eyck_madonna-from-the-inn-s-hall-1433	northern renaissance	http://uploads7.wikiart.org/images/jan-van-eyck/madonna-from-the-inn-s-hall-1433.jpg	17	train
heorhiy-narbut_sheet-s-from-the-album-ukrainian-alphabet-1917	art nouveau (modern)	http://uploads5.wikiart.org/images/heorhiy-narbut/sheet-s-from-the-album-ukrainian-alphabet-1917.jpg	3	train
vincent-van-gogh_wheat-field-with-a-lark-1887	post-impressionism	http://uploads1.wikiart.org/images/vincent-van-gogh/wheat-field-with-a-lark-1887(1).jpg	20	train
antonello-da-messina_portrait-of-a-man-2	early renaissance	http://uploads2.wikiart.org/images/antonello-da-messina/portrait-of-a-man-2.jpg	8	train
lucas-cranach-the-elder_portrait-of-joachim-ii-1520	northern renaissance	http://uploads4.wikiart.org/images/lucas-cranach-the-elder/portrait-of-joachim-ii-1520.jpg	17	train
alex-colville_october-1979	contemporary realism	http://uploads6.wikiart.org/images/alex-colville/october-1979.jpg	6	train
amedeo-modigliani_jeanne-hebuterne-1918-1	expressionism	http://uploads3.wikiart.org/images/amedeo-modigliani/jeanne-hebuterne-1918-1.jpg	9	train
jimmy-ernst_four-days-1979	abstract expressionism	http://uploads5.wikiart.org/images/jimmy-ernst/four-days-1979.jpg	0	train
nicholas-roerich_symbolic-cross-on-the-outer-wall-in-lohia-1907	symbolism	http://uploads6.wikiart.org/images/nicholas-roerich/symbolic-cross-on-the-outer-wall-in-lohia-1907.jpg	24	train
konstantin-korovin_hunters-rest-1911	impressionism	http://uploads7.wikiart.org/images/konstantin-korovin/hunters-rest-1911.jpg	12	train
pyotr-konchalovsky_portrait-of-a-spanish-girl-blasphemes-hulita-perikaccho-1939	realism	http://uploads5.wikiart.org/images/pyotr-konchalovsky/portrait-of-a-spanish-girl-blasphemes-hulita-perikaccho-1939.jpg	21	train
egon-schiele_girl-in-black-pinafore-wrapped-in-plaid-blanket-1910	expressionism	http://uploads0.wikiart.org/images/egon-schiele/girl-in-black-pinafore-wrapped-in-plaid-blanket-1910.jpg	9	train
henry-herbert-la-thangue_study-of-the-bust-of-a-young-cornishwoman-with-a-window-behind	impressionism	http://uploads4.wikiart.org/images/henry-herbert-la-thangue/study-of-the-bust-of-a-young-cornishwoman-with-a-window-behind.jpg	12	train
emil-nolde_papuan-youth-1914	expressionism	http://uploads8.wikiart.org/images/emil-nolde/papuan-youth-1914.jpg	9	train
konrad-witz_the-synagoge	northern renaissance	http://uploads4.wikiart.org/images/konrad-witz/the-synagoge.jpg	17	train
zinaida-serebriakova_brittany-beach-at-mosquito-1926	symbolism	http://uploads5.wikiart.org/images/zinaida-serebriakova/brittany-beach-at-mosquito-1926.jpg	24	train
claude-monet_windmills-at-haaldersbroek-zaandam	impressionism	http://uploads0.wikiart.org/images/claude-monet/windmills-at-haaldersbroek-zaandam.jpg	12	train
francis-gruber_portrait-de-pierre-tal-coat-1937	expressionism	http://uploads8.wikiart.org/images/francis-gruber/portrait-de-pierre-tal-coat-1937.jpg	9	train
louis-comfort-tiffany_transom-1905	art nouveau (modern)	http://uploads4.wikiart.org/images/louis-comfort-tiffany/transom-1905.jpg	3	train
carl-larsson_self-portrait-1912	art nouveau (modern)	http://uploads5.wikiart.org/images/carl-larsson/self-portrait-1912(1).jpg	3	train
edgar-degas_woman-in-blue-portrait-of-mlle-helene-rouart-1886	impressionism	http://uploads5.wikiart.org/images/edgar-degas/woman-in-blue-portrait-of-mlle-helene-rouart-1886.jpg	12	train
albrecht-durer_portrait-of-the-artist-s-mother-1514	northern renaissance	http://uploads4.wikiart.org/images/albrecht-durer/portrait-of-the-artist-s-mother-1514.jpg	17	train
kuzma-petrov-vodkin_garson-parisian-cafe-1924	symbolism	http://uploads7.wikiart.org/images/kuzma-petrov-vodkin/garson-parisian-cafe-1924.jpg	24	train
joshua-reynolds_mrs-william-beresford-and-her-son-john-later-lord-decies	rococo	http://uploads7.wikiart.org/images/joshua-reynolds/mrs-william-beresford-and-her-son-john-later-lord-decies.jpg	22	train
charles-m-russell_caught-in-the-act-1888	romanticism	http://uploads2.wikiart.org/images/charles-m-russell/caught-in-the-act-1888.jpg	23	train
maria-primachenko_spectacle-cossack-beyond-the-danube-1936	naive art (primitivism)	http://uploads1.wikiart.org/images/maria-primachenko/spectacle-cossack-beyond-the-danube-1936.jpg	15	train
pierre-auguste-renoir_leaving-the-conservatoire-1877	impressionism	http://uploads5.wikiart.org/images/pierre-auguste-renoir/leaving-the-conservatoire-1877.jpg	12	train
andrea-del-sarto_madonna-and-child-with-the-young-st-john	high renaissance	http://uploads1.wikiart.org/images/andrea-del-sarto/madonna-and-child-with-the-young-st-john.jpg	11	train
miriam-schapiro_shrine-homage-to-c-zanne-1963	expressionism	http://uploads7.wikiart.org/images/miriam-schapiro/shrine-homage-to-c-zanne-1963.jpg	9	train
william-hart_the-land-keene-valley-1878	romanticism	http://uploads1.wikiart.org/images/william-hart/the-land-keene-valley-1878.jpg	23	train
gustave-loiseau_house-by-the-water-1920	post-impressionism	http://uploads1.wikiart.org/images/gustave-loiseau/house-by-the-water-1920.jpg	20	train
nikolaos-lytras_reading	expressionism	http://uploads2.wikiart.org/images/nikolaos-lytras/reading.jpg	9	train
vasily-perov_portrait-of-a-i-kridener-born-ivanova-mother-of-the-artist-1876	realism	http://uploads2.wikiart.org/images/vasily-perov/portrait-of-a-i-kridener-born-ivanova-mother-of-the-artist-1876.jpg	21	train
alma-woodsey-thomas_iris-tulips-jonquils-and-crocuses-1969	color field painting	http://uploads1.wikiart.org/images/alma-woodsey-thomas/iris-tulips-jonquils-and-crocuses-1969.jpg	5	train
adolphe-joseph-thomas-monticelli_stage	romanticism	http://uploads0.wikiart.org/images/adolphe-joseph-thomas-monticelli/stage.jpg	23	train
vasily-perov_organ-grinder-1863	realism	http://uploads2.wikiart.org/images/vasily-perov/organ-grinder-1863.jpg	21	train
egon-schiele_head-of-dr-fritsch-1917	expressionism	http://uploads7.wikiart.org/images/egon-schiele/head-of-dr-fritsch-1917.jpg	9	train
esteban-vicente_untitled-1985-1	abstract expressionism	http://uploads1.wikiart.org/images/esteban-vicente/untitled-1985-1.jpg	0	train
camille-pissarro_haymaker	impressionism	http://uploads5.wikiart.org/images/camille-pissarro/haymaker.jpg	12	train
gwen-john_interior-with-figures-1899	post-impressionism	http://uploads7.wikiart.org/images/gwen-john/interior-with-figures-1899.jpg	20	train
viktor-vasnetsov_ivan-tsarevich-and-the-swan	romanticism	http://uploads5.wikiart.org/images/viktor-vasnetsov/ivan-tsarevich-and-the-swan.jpg	23	train
alfred-sisley_saint-mammes-in-morning	impressionism	http://uploads8.wikiart.org/images/alfred-sisley/saint-mammès-in-morning.jpg	12	train
gabriele-munter_winterlandscape-in-bavaria-1950	expressionism	http://uploads8.wikiart.org/images/gabriele-munter/winterlandscape-in-bavaria-1950.jpg	9	train
karl-bryullov_st-alexandra	romanticism	http://uploads5.wikiart.org/images/karl-bryullov/st-alexandra.jpg	23	train
paul-jacoulet_marionettes-chinoises-chinois-1935	ukiyo-e	http://uploads1.wikiart.org/images/paul-jacoulet/marionettes-chinoises-chinois-1935.jpg	26	train
boris-kustodiev_portrait-of-t-f-davydova-1912	realism	http://uploads7.wikiart.org/images/boris-kustodiev/portrait-of-t-f-davydova-1912.jpg	21	train
george-frederick-watts_adam-and-eve-before-the-temptation	symbolism	http://uploads1.wikiart.org/images/george-frederick-watts/adam-and-eve-before-the-temptation.jpg	24	train
martiros-sarian_in-the-botanical-garden-1951	realism	http://uploads6.wikiart.org/images/martiros-saryan/in-the-botanical-garden-1951.jpg	21	train
carlo-crivelli_mary-magdalene-1490	early renaissance	http://uploads5.wikiart.org/images/carlo-crivelli/mary-magdalene-1490.jpg	8	train
leon-bakst_the-%D1%81arnival-estrella-1910-1	art nouveau (modern)	http://uploads7.wikiart.org/images/leon-bakst/the-carnival-estrella-1910.jpg	3	train
mikhail-vrubel_the-fortune-teller-1895	symbolism	http://uploads0.wikiart.org/images/mikhail-vrubel/the-fortune-teller-1895.jpg	24	train
theodor-severin-kittelsen_generende-familieforhold-1894	art nouveau (modern)	http://uploads8.wikiart.org/images/theodor-severin-kittelsen/generende-familieforhold-1894.jpg	3	train
nicholas-roerich_study-to-lotos-1933	symbolism	http://uploads6.wikiart.org/images/nicholas-roerich/study-to-lotos-1933.jpg	24	train
frida-kahlo_self-portrait-1948	naive art (primitivism)	http://uploads4.wikiart.org/images/magdalena-carmen-frieda-kahlo-y-calderón-de-rivera/self-portrait-1948.jpg	15	train
nicholas-roerich_lake-vular-1925	symbolism	http://uploads2.wikiart.org/images/nicholas-roerich/lake-vular-1925.jpg	24	train
ogata-gekko_nihon-hana-zue-1895	ukiyo-e	http://uploads2.wikiart.org/images/ogata-gekko/nihon-hana-zue-1895.jpg	26	train
ivan-generalic_self-portrait-1975	naive art (primitivism)	http://uploads4.wikiart.org/images/ivan-generalic/self-portrait-1975.jpg	15	train
helen-frankenthaler_cameo-1980	color field painting	http://uploads1.wikiart.org/images/helen-frankenthaler/cameo-1980.jpg	5	train
gustave-dore_don-quixote-134	romanticism	http://uploads8.wikiart.org/images/gustave-dore/don-quixote-134.jpg	23	train
kateryna-bilokur_exuberant-1947	naive art (primitivism)	http://uploads2.wikiart.org/images/kateryna-bilokur/exuberant-1947.jpg	15	train
imi-knoebel_portrait-1993	minimalism	http://uploads4.wikiart.org/images/imi-knoebel/portrait-1993.jpg	14	train
kuzma-petrov-vodkin_type-the-cluny-museum-in-paris-1908	post-impressionism	http://uploads8.wikiart.org/images/kuzma-petrov-vodkin/type-the-cluny-museum-in-paris-1908.jpg	20	train
genevieve-asse_untitled-1970	minimalism	http://uploads7.wikiart.org/images/genevieve-asse/untitled-1970.jpg	14	train
mary-cassatt_head-of-sara-in-a-bonnet-looking-left-1901	impressionism	http://uploads8.wikiart.org/images/mary-cassatt/head-of-sara-in-a-bonnet-looking-left-1901.jpg	12	train
kazimir-malevich_in-the-field-1912	cubism	http://uploads5.wikiart.org/images/kazimir-malevich/in-the-field-1912.jpg	7	train
fernand-leger_the-album-circus-1950-24	naive art (primitivism)	http://uploads8.wikiart.org/images/fernand-leger/the-album-circus-1950-24.jpg	15	train
paul-jacoulet_le-mirror-de-laque-rouge-tokyo-1938	ukiyo-e	http://uploads2.wikiart.org/images/paul-jacoulet/le-mirror-de-laque-rouge-tokyo-1938.jpg	26	train
rembrandt_the-mill-on-the-het-blauwhoofd	baroque	http://uploads1.wikiart.org/images/rembrandt/the-mill-on-the-het-blauwhoofd.jpg	4	train
gustave-courbet_swiss-landscape-with-flowering-apple-tree	realism	http://uploads1.wikiart.org/images/gustave-courbet/swiss-landscape-with-flowering-apple-tree.jpg	21	train
henry-raeburn_john-robison	romanticism	http://uploads6.wikiart.org/images/henry-raeburn/john-robison.jpg	23	train
henri-matisse_dance-1912	fauvism	http://uploads4.wikiart.org/images/henri-matisse/dance-1912.jpg	10	train
theophile-steinlen_la-terme-franco-russe-1897-1	art nouveau (modern)	http://uploads0.wikiart.org/images/theophile-steinlen/la-terme-franco-russe-1897-1.jpg	3	train
marc-chagall_illustration-for-louis-aragon-s-work-one-who-says-things-without-saying-anything-1976-11	naive art (primitivism)	http://uploads0.wikiart.org/images/marc-chagall/illustration-for-louis-aragon-s-work-one-who-says-things-without-saying-anything-1976-11.jpg	15	train
thomas-eakins_painting	realism	http://uploads2.wikiart.org/images/thomas-eakins/painting.jpg	21	train
rembrandt_portrait-of-maertgen-van-bilderbeecq-1633	baroque	http://uploads3.wikiart.org/images/rembrandt/portrait-of-maertgen-van-bilderbeecq-1633.jpg	4	train
hugo-simberg_death-listens-1897	symbolism	http://uploads2.wikiart.org/images/hugo-simberg/death-listens-1897.jpg	24	train
charles-turner_james-montgomery-1819-1	romanticism	http://uploads0.wikiart.org/images/charles-turner/james-montgomery-1819-1.jpg	23	train
pierre-soulages_peinture-324-x-362-cm-1985-polyptyque-c-1985	minimalism	http://uploads4.wikiart.org/images/pierre-soulages/peinture-324-x-362-cm-1985-polyptyque-c-1985.jpg	14	train
tintoretto_saint-george-and-the-dragon	mannerism (late renaissance)	http://uploads0.wikiart.org/images/tintoretto/saint-george-and-the-dragon.jpg	13	train
sandro-botticelli_christ-in-the-sepulchre	early renaissance	http://uploads6.wikiart.org/images/sandro-botticelli/christ-in-the-sepulchre(1).jpg	8	train
ernst-ludwig-kirchner_self-portrait-4	expressionism	http://uploads8.wikiart.org/images/ernst-ludwig-kirchner/self-portrait-4.jpg	9	train
ivan-bilibin_prince-ivan-and-the-firebird-illustration-for-the-russian-fairy-story-the-firebird-1901	art nouveau (modern)	http://uploads8.wikiart.org/images/ivan-bilibin/prince-ivan-and-the-firebird-illustration-for-the-russian-fairy-story-the-firebird-1901.jpg	3	train
gustave-loiseau_self-portrait	post-impressionism	http://uploads0.wikiart.org/images/gustave-loiseau/self-portrait.jpg	20	train
jean-baptiste-simeon-chardin_not-dtected	rococo	http://uploads2.wikiart.org/images/jean-baptiste-simeon-chardin/not-dtected.jpg	22	train
petrus-christus_madonna-with-the-child-1460	northern renaissance	http://uploads5.wikiart.org/images/petrus-christus/madonna-with-the-child-1460.jpg	17	train
honore-daumier_jules-favre	realism	http://uploads5.wikiart.org/images/honore-daumier/jules-favre.jpg	21	train
david-scott_mary-queen-of-scots-receiving-the-warrant-for-her-execution-1840	romanticism	http://uploads2.wikiart.org/images/david-scott/mary-queen-of-scots-receiving-the-warrant-for-her-execution-1840.jpg	23	train
eugene-boudin_laundresses-on-the-banks-of-the-touques-1893	impressionism	http://uploads2.wikiart.org/images/eugene-boudin/laundresses-on-the-banks-of-the-touques-1893.jpg	12	train
joaqu-n-sorolla_mother-1895	impressionism	http://uploads7.wikiart.org/images/joaquin-sorolla/mother-1895.jpg	12	train
cuno-amiet_stillleben-mit-drei-vasen-1906	expressionism	http://uploads2.wikiart.org/images/cuno-amiet/stillleben-mit-drei-vasen-1906.jpg	9	train
gerard-terborch_woman-writing-a-letter	baroque	http://uploads0.wikiart.org/images/gerard-terborch/woman-writing-a-letter.jpg	4	train
vasily-surikov_study-to-boyarynya-morozova-8	realism	http://uploads6.wikiart.org/images/vasily-surikov/study-to-boyarynya-morozova-8.jpg	21	train
maurice-utrillo_mont-cenis-street	post-impressionism	http://uploads4.wikiart.org/images/maurice-utrillo/mont-cenis-street.jpg	20	train
paul-gauguin_bare-trees-1885	impressionism	http://uploads8.wikiart.org/images/paul-gauguin/bare-trees-1885.jpg	12	train
claude-monet_water-lilies-1919-8	impressionism	http://uploads3.wikiart.org/images/claude-monet/water-lilies-1919-8.jpg	12	train
arnold-b-cklin_portrait-of-angela-b-cklin-in-red-fishnet	romanticism	http://uploads0.wikiart.org/images/arnold-b-cklin/portrait-of-angela-b-cklin-in-red-fishnet.jpg	23	train
bela-kadar_music	cubism	http://uploads4.wikiart.org/images/bela-kadar/music.jpg	7	train
henri-matisse_interior-in-yellow-1946	expressionism	http://uploads8.wikiart.org/images/henri-matisse/interior-in-yellow-1946.jpg	9	train
aleksey-savrasov_early-spring-thaw-1885	realism	http://uploads1.wikiart.org/images/aleksey-savrasov/early-spring-thaw-1885.jpg	21	train
aubrey-beardsley_title-page-ornament-for-the-yellow-book	art nouveau (modern)	http://uploads0.wikiart.org/images/aubrey-beardsley/title-page-ornament-for-the-yellow-book.jpg	3	train
georges-seurat_on-the-road-1882	post-impressionism	http://uploads2.wikiart.org/images/georges-seurat/on-the-road-1882.jpg	20	train
pablo-picasso_a-dream-1932	cubism	http://uploads6.wikiart.org/images/pablo-picasso/a-dream-1932.jpg	7	train
eugene-delacroix_cat-head	romanticism	http://uploads8.wikiart.org/images/eugene-delacroix/cat-head(1).jpg	23	train
gwen-john_chloe-boughton-leigh-1908	post-impressionism	http://uploads6.wikiart.org/images/gwen-john/chloe-boughton-leigh-1908.jpg	20	train
pyotr-konchalovsky_still-life-hares-and-grouse-1951	realism	http://uploads3.wikiart.org/images/pyotr-konchalovsky/still-life-hares-and-grouse-1951.jpg	21	train
konstantin-somov_wednesday	symbolism	http://uploads6.wikiart.org/images/konstantin-somov/wednesday.jpg	24	train
mikhail-nesterov_reedpipe-1931	symbolism	http://uploads1.wikiart.org/images/mikhail-nesterov/reedpipe-1931.jpg	24	train
rembrandt_samuel-menasseh-ben-israel-1636	baroque	http://uploads3.wikiart.org/images/rembrandt/samuel-menasseh-ben-israel-1636.jpg	4	train
ivan-nikitin_tsarina-praskovia-fedorovna-saltikova-widow-of-ivan-v	baroque	http://uploads0.wikiart.org/images/ivan-nikitin/tsarina-praskovia-fedorovna-saltikova-widow-of-ivan-v.jpg	4	train
domenico-ghirlandaio_coronation-of-the-virgin-1	early renaissance	http://uploads0.wikiart.org/images/domenico-ghirlandaio/coronation-of-the-virgin-1.jpg	8	train
david-teniers-the-younger_smokers-and-drinkers	baroque	http://uploads8.wikiart.org/images/david-teniers-the-younger/smokers-and-drinkers.jpg	4	train
ivan-aivazovsky_chumaks-leisure-1885	romanticism	http://uploads7.wikiart.org/images/ivan-aivazovsky/chumaks-leisure-1885.jpg	23	train
childe-hassam_rialto-market-venice	impressionism	http://uploads5.wikiart.org/images/childe-hassam/rialto-market-venice.jpg	12	train
odilon-redon_and-the-eyes-without-heads-were-floating-like-molluscs-plate-13-1896	symbolism	http://uploads7.wikiart.org/images/odilon-redon/and-the-eyes-without-heads-were-floating-like-molluscs-plate-13-1896.jpg	24	train
theophile-steinlen_les-veuves-de-courrieres-1909	realism	http://uploads1.wikiart.org/images/theophile-steinlen/les-veuves-de-courrieres-1909.jpg	21	train
fernand-leger_stalingrad-2	naive art (primitivism)	http://uploads5.wikiart.org/images/fernand-leger/stalingrad-2.jpg	15	train
hiroshige_prune-orchard-sun	ukiyo-e	http://uploads7.wikiart.org/images/hiroshige/prune-orchard-sun.jpg	26	train
domenico-ghirlandaio_the-nativity-1	early renaissance	http://uploads6.wikiart.org/images/domenico-ghirlandaio/the-nativity-1.jpg	8	train
sean-scully_beach	color field painting	http://uploads5.wikiart.org/images/sean-scully/beach.jpg	5	train
george-harvey_extracting-stings-1827	romanticism	http://uploads7.wikiart.org/images/george-harvey/extracting-stings-1827.jpg	23	train
vincent-van-gogh_orphan-man-holding-top-hat-in-his-hand-1882-1	realism	http://uploads6.wikiart.org/images/vincent-van-gogh/orphan-man-holding-top-hat-in-his-hand-1882-1.jpg	21	train
james-tissot_portrait-of-woman	realism	http://uploads1.wikiart.org/images/james-tissot/portrait-of-woman.jpg	21	train
marjorie-strider_my-jeans-1971	pop art	http://uploads0.wikiart.org/images/marjorie-strider/my-jeans-1971.jpg	19	train
theodore-rousseau_clumps-of-trees-along-a-river	realism	http://uploads0.wikiart.org/images/theodore-rousseau/clumps-of-trees-along-a-river.jpg	21	train
thomas-lawrence_john-jeffreys-pratt-1802	romanticism	http://uploads2.wikiart.org/images/thomas-lawrence/john-jeffreys-pratt-1802.jpg	23	train
kitagawa-utamaro_yama-uba-and-kintaro-1	ukiyo-e	http://uploads0.wikiart.org/images/kitagawa-utamaro/yama-uba-and-kintaro-1.jpg	26	train
dmitry-levitzky_portrait-of-grand-duchess-maria-feodorovna	rococo	http://uploads2.wikiart.org/images/dmitry-levitzky/portrait-of-grand-duchess-maria-feodorovna.jpg	22	train
johannes-jan-schoonhoven_t75-44-1975	minimalism	http://uploads7.wikiart.org/images/johannes-jan-schoonhoven/t75-44-1975.jpg	14	train
joaqu-n-sorolla_on-the-coast-of-valencia-1898	impressionism	http://uploads7.wikiart.org/images/joaquin-sorolla/on-the-coast-of-valencia-1898.jpg	12	train
giorgio-vasari_the-mutiliation-of-uranus-by-saturn	mannerism (late renaissance)	http://uploads3.wikiart.org/images/giorgio-vasari/the-mutiliation-of-uranus-by-saturn.jpg	13	train
thomas-eakins_compositional-study-for-william-rush-carving-his-allegorical-figure-of-the-schuylkill-river	impressionism	http://uploads4.wikiart.org/images/thomas-eakins/compositional-study-for-william-rush-carving-his-allegorical-figure-of-the-schuylkill-river.jpg	12	train
lucian-freud_donegal-man	expressionism	http://uploads3.wikiart.org/images/lucian-freud/donegal-man.jpg	9	train
peter-max_untitled-bob-dylan-1967	pop art	http://uploads3.wikiart.org/images/peter-max/untitled-bob-dylan-1967.jpg	19	train
bartolome-esteban-murillo_christ-the-good-shepherd	baroque	http://uploads3.wikiart.org/images/bartolome-esteban-murillo/christ-the-good-shepherd.jpg	4	train
benvenuto-tisi_baptism-of-christ-1525	mannerism (late renaissance)	http://uploads8.wikiart.org/images/benvenuto-tisi/baptism-of-christ-1525.jpg	13	train
charles-francois-daubigny_the-park-at-st-cloud-1865	realism	http://uploads4.wikiart.org/images/charles-francois-daubigny/the-park-at-st-cloud-1865.jpg	21	train
paolo-veronese_st-mennas	mannerism (late renaissance)	http://uploads4.wikiart.org/images/paolo-veronese/st-mennas.jpg	13	train
adriaen-van-ostade_wandering-musician	baroque	http://uploads8.wikiart.org/images/adriaen-van-ostade/wandering-musician.jpg	4	train
william-scott_blue-on-blue-1967	abstract expressionism	http://uploads2.wikiart.org/images/william-scott/blue-on-blue-1967.jpg	0	train
willem-kalf_still-life-1	baroque	http://uploads4.wikiart.org/images/willem-kalf/still-life-1.jpg	4	train
theophile-steinlen_le-rayon-de-soleil	art nouveau (modern)	http://uploads8.wikiart.org/images/theophile-steinlen/le-rayon-de-soleil.jpg	3	train
aleksey-savrasov_by-late-summer-on-the-volga-1873	realism	http://uploads2.wikiart.org/images/aleksey-savrasov/by-late-summer-on-the-volga-1873.jpg	21	train
pierre-alechinsky_pavan-one-thousand-regrets-pavane-mille-regrets-from-the-portfolio-pencil-on-shell-1971	expressionism	http://uploads3.wikiart.org/images/pierre-alechinsky/pavan-one-thousand-regrets-pavane-mille-regrets-from-the-portfolio-pencil-on-shell-1971.jpg	9	train
frank-stella_sunset-beach-sketch-1967	color field painting	http://uploads7.wikiart.org/images/frank-stella/sunset-beach-sketch-1967.jpg	5	train
beatrix-potter_the-tailor-of-gloucester-at-work-1902	art nouveau (modern)	http://uploads5.wikiart.org/images/beatrix-potter/the-tailor-of-gloucester-at-work-1902.jpg	3	train
john-henry-twachtman_upland-pastures	impressionism	http://uploads7.wikiart.org/images/john-henry-twachtman/upland-pastures.jpg	12	train
benozzo-gozzoli_st-augustine-reading-the-epistle-of-st-paul-1465	early renaissance	http://uploads8.wikiart.org/images/benozzo-gozzoli/st-augustine-reading-the-epistle-of-st-paul-1465.jpg	8	train
henri-fantin-latour_still-life-peach-and-grapes-1870	realism	http://uploads5.wikiart.org/images/henri-fantin-latour/still-life-peach-and-grapes-1870.jpg	21	train
mark-tobey_meditative-series-viii-1954	abstract expressionism	http://uploads0.wikiart.org/images/mark-tobey/meditative-series-viii-1954.jpg	0	train
keisai-eisen_from-the-series-t-to-meisho-kokoro-no-nazo-sugata-awase	ukiyo-e	http://uploads3.wikiart.org/images/keisai-eisen/from-the-series-t-to-meisho-kokoro-no-nazo-sugata-awase.jpg	26	train
vincent-van-gogh_sheet-with-sketches-of-working-people-1890	post-impressionism	http://uploads3.wikiart.org/images/vincent-van-gogh/sheet-with-sketches-of-working-people-1890.jpg	20	train
paul-jenkins_sun-over-the-hour-glass	abstract expressionism	http://uploads7.wikiart.org/images/paul-jenkins/sun-over-the-hour-glass.jpg	0	train
pierre-auguste-renoir_young-woman-in-a-straw-hat-1884	impressionism	http://uploads6.wikiart.org/images/pierre-auguste-renoir/young-woman-in-a-straw-hat-1884.jpg	12	train
gustave-courbet_the-wounded-man-1845	romanticism	http://uploads7.wikiart.org/images/gustave-courbet/the-wounded-man-1845.jpg	23	train
fyodor-vasilyev_eriklik-the-fountain-crimea	realism	http://uploads5.wikiart.org/images/fyodor-vasilyev/eriklik-the-fountain-crimea.jpg	21	train
lin-fengmian_four-beauties-1	post-impressionism	http://uploads1.wikiart.org/images/lin-fengmian/four-beauties-1(1).jpg	20	train
jean-honore-fragonard_rest-on-the-flight-into-egypt	rococo	http://uploads3.wikiart.org/images/jean-honore-fragonard/rest-on-the-flight-into-egypt.jpg	22	train
alexander-orlowski_a-mounted-cossack-escorting-a-peasant	romanticism	http://uploads0.wikiart.org/images/alexander-orlowski/a-mounted-cossack-escorting-a-peasant.jpg	23	train
aldemir-martins_caju-e-bananas	naive art (primitivism)	http://uploads0.wikiart.org/images/aldemir-martins/caju-e-bananas.jpg	15	train
ivan-vladimirov_photographer-in-a-village-1921	realism	http://uploads8.wikiart.org/images/ivan-vladimirov/photographer-in-a-village-1921.jpg	21	train
rembrandt_female-nude-with-snake-cleopatra-1637	baroque	http://uploads0.wikiart.org/images/rembrandt/female-nude-with-snake-cleopatra-1637.jpg	4	train
sandro-botticelli_the-extraction-of-the-heart-of-st-ignatius-from-the-altarpiece-of-st-barnabas-1488	early renaissance	http://uploads2.wikiart.org/images/sandro-botticelli/the-extraction-of-the-heart-of-st-ignatius-from-the-altarpiece-of-st-barnabas-1488(1).jpg	8	train
stefan-popescu_at-the-shadow-of-walnut-trees	impressionism	http://uploads6.wikiart.org/images/stefan-popescu/at-the-shadow-of-walnut-trees.jpg	12	train
arkhip-kuindzhi_portrait-of-ivan-kramskoi	realism	http://uploads3.wikiart.org/images/arkhip-kuindzhi/portrait-of-ivan-kramskoi.jpg	21	train
jan-steen_quackdoctor-1651	baroque	http://uploads6.wikiart.org/images/jan-steen/quackdoctor-1651.jpg	4	train
martiros-sarian_a-nook-of-the-peach-garden	realism	http://uploads3.wikiart.org/images/martiros-saryan/a-nook-of-the-peach-garden.jpg	21	train
ernst-ludwig-kirchner_arching-girls-in-the-wood	expressionism	http://uploads0.wikiart.org/images/ernst-ludwig-kirchner/arching-girls-in-the-wood.jpg	9	train
jan-matejko_teodora-matejko	romanticism	http://uploads7.wikiart.org/images/jan-matejko/teodora-matejko.jpg	23	train
amedeo-modigliani_dancer	expressionism	http://uploads4.wikiart.org/images/amedeo-modigliani/dancer.jpg	9	train
antoine-blanchard_place-du-palais-royal	impressionism	http://uploads1.wikiart.org/images/antoine-blanchard/place-du-palais-royal.jpg	12	train
mikhail-nesterov_portrait-of-o-m-nesterova-the-artist-s-daughter-1905	symbolism	http://uploads4.wikiart.org/images/mikhail-nesterov/portrait-of-o-m-nesterova-the-artist-s-daughter-1905.jpg	24	train
ron-gorchov_lure-ii-1976	color field painting	http://uploads3.wikiart.org/images/ron-gorchov/lure-ii-1976.jpg	5	train
nikolai-ge_not_detected_252986	realism	http://uploads1.wikiart.org/images/nikolai-ge/not_detected_252986.jpg	21	train
childe-hassam_ponte-santa-trinita	impressionism	http://uploads4.wikiart.org/images/childe-hassam/ponte-santa-trinita.jpg	12	train
konstantin-bogaevsky_landscape-with-lake-1922	symbolism	http://uploads7.wikiart.org/images/konstantin-bogaevsky/landscape-with-lake-1922.jpg	24	train
candido-portinari_retirantes	expressionism	http://uploads8.wikiart.org/images/candido-portinari/retirantes.jpg	9	train
paul-gauguin_pissarro-s-garden-pontoise-1881	impressionism	http://uploads6.wikiart.org/images/paul-gauguin/pissarro-s-garden-pontoise-1881.jpg	12	train
martiros-sarian_in-the-grove-in-sambek-1909	expressionism	http://uploads5.wikiart.org/images/martiros-saryan/in-the-grove-in-sambek-1909.jpg	9	train
pablo-picasso_harlequin-and-woman-with-necklace-1917	cubism	http://uploads5.wikiart.org/images/pablo-picasso/harlequin-and-woman-with-necklace-1917.jpg	7	train
francisco-oller_coronel-francisco-e-contreras-1880	impressionism	http://uploads3.wikiart.org/images/francisco-oller/coronel-francisco-e-contreras-1880.jpg	12	train
henri-martin_by-the-sea	post-impressionism	http://uploads3.wikiart.org/images/henri-martin/by-the-sea.jpg	20	train
francisco-goya_they-spin-finely-1799	romanticism	http://uploads7.wikiart.org/images/francisco-goya/they-spin-finely-1799.jpg	23	train
ilya-mashkov_portrait-of-a-woman-minsk-1908	fauvism	http://uploads4.wikiart.org/images/ilya-mashkov/portrait-of-a-woman-minsk-1908.jpg	10	train
pavel-fedotov_portrait-of-m-ye-shishmareva	realism	http://uploads4.wikiart.org/images/pavel-fedotov/portrait-of-m-ye-shishmareva.jpg	21	train
gabriel-metsu_woman-figure	baroque	http://uploads6.wikiart.org/images/gabriel-metsu/woman-figure.jpg	4	train
edward-wadsworth_dazzle-ships-in-drydock-at-liverpool-1919	cubism	http://uploads5.wikiart.org/images/edward-wadsworth/dazzle-ships-in-drydock-at-liverpool-1919(1).jpg	7	train
frans-hals_the-company-of-captain-reinier-reael-and-lieutenant-cornelis-michielsz-blaeuw-known-as-the-1637-3	baroque	http://uploads7.wikiart.org/images/frans-hals/the-company-of-captain-reinier-reael-and-lieutenant-cornelis-michielsz-blaeuw-known-as-the-1637-3.jpg	4	train
thomas-couture_harlequin-and-pierrot-1857	romanticism	http://uploads2.wikiart.org/images/thomas-couture/harlequin-and-pierrot-1857.jpg	23	train
pyotr-konchalovsky_still-life-tray-and-flowers-1918	post-impressionism	http://uploads3.wikiart.org/images/pyotr-konchalovsky/still-life-tray-and-flowers-1918.jpg	20	train
giovanni-anselmo_linea-terra-1970	minimalism	http://uploads3.wikiart.org/images/giovanni-anselmo/linea-terra-1970.jpg	14	train
masaccio_madonna-casini	early renaissance	http://uploads2.wikiart.org/images/masaccio/madonna-casini.jpg	8	train
edwin-henry-landseer_dignity-and-impudence	romanticism	http://uploads4.wikiart.org/images/edwin-henry-landseer/dignity-and-impudence.jpg	23	train
anna-ostroumova-lebedeva_gear-1917	art nouveau (modern)	http://uploads4.wikiart.org/images/anna-ostroumova-lebedeva/gear-1917.jpg	3	train
franz-marc_nude-with-cat-1910	expressionism	http://uploads0.wikiart.org/images/franz-marc/nude-with-cat-1910.jpg	9	train
henri-de-toulouse-lautrec_they	art nouveau (modern)	http://uploads1.wikiart.org/images/henri-de-toulouse-lautrec/they.jpg	3	train
ilya-repin_portrait-of-alexander-kerensky-1918	realism	http://uploads8.wikiart.org/images/ilya-repin/portrait-of-alexander-kerensky-1918.jpg	21	train
henri-matisse_not-identified-8	post-impressionism	http://uploads1.wikiart.org/images/henri-matisse/not-identified-8.jpg	20	train
eugene-boudin_near-antibes-1893-1	impressionism	http://uploads4.wikiart.org/images/eugene-boudin/near-antibes-1893-1.jpg	12	train
luca-giordano_the-triumph-of-bacchus-and-ariadne-1682	baroque	http://uploads6.wikiart.org/images/luca-giordano/the-triumph-of-bacchus-and-ariadne-1682.jpg	4	train
claude-monet_the-promenade-near-limetz	impressionism	http://uploads0.wikiart.org/images/claude-monet/the-promenade-near-limetz.jpg	12	train
albert-anker_grossmutter-beim-bibel-lesen	realism	http://uploads3.wikiart.org/images/albert-anker/grossmutter-beim-bibel-lesen.jpg	21	train
claude-monet_boats-at-rouen	impressionism	http://uploads7.wikiart.org/images/claude-monet/boats-at-rouen.jpg	12	train
zinaida-serebriakova_brittany-camara-1927	symbolism	http://uploads3.wikiart.org/images/zinaida-serebriakova/brittany-camara-1927.jpg	24	train
heinrich-schonfeld_the-marriage-in-cana	baroque	http://uploads1.wikiart.org/images/heinrich-schonfeld/the-marriage-in-cana.jpg	4	train
toyen_under-the-eiffel-tower	expressionism	http://uploads7.wikiart.org/images/toyen/under-the-eiffel-tower.jpg	9	train
henri-edmond-cross_san-giorgio-maggiore-venice-1904	pointillism	http://uploads4.wikiart.org/images/henri-edmond-cross/san-giorgio-maggiore-venice-1904.jpg	18	train
henri-de-toulouse-lautrec_confetti-1894	art nouveau (modern)	http://uploads1.wikiart.org/images/henri-de-toulouse-lautrec/confetti-1894.jpg	3	train
james-ensor_skeletons-trying-to-warm-themselves-1889	expressionism	http://uploads5.wikiart.org/images/james-ensor/skeletons-trying-to-warm-themselves-1889.jpg	9	train
nicholas-roerich_tibet-monastery-gelug-pa-1936	symbolism	http://uploads8.wikiart.org/images/nicholas-roerich/tibet-monastery-gelug-pa-1936.jpg	24	train
james-tissot_type-of-jew-1889-3	realism	http://uploads2.wikiart.org/images/james-tissot/type-of-jew-1889-3.jpg	21	train
gene-davis_autumn-1955	abstract expressionism	http://uploads2.wikiart.org/images/gene-davis/autumn-1955.jpg	0	train
charles-lapicque_le-trieux-a-lancerf-1957	fauvism	http://uploads2.wikiart.org/images/charles-lapicque/le-trieux-a-lancerf-1957.jpg	10	train
jan-matejko_the-interior-of-the-tomb	romanticism	http://uploads7.wikiart.org/images/jan-matejko/the-interior-of-the-tomb.jpg	23	train
marc-chagall_branch-and-flute-player-1957	naive art (primitivism)	http://uploads3.wikiart.org/images/marc-chagall/branch-and-flute-player-1957.jpg	15	train
pyotr-konchalovsky_crimea-the-rocks-by-the-sea-1929	post-impressionism	http://uploads3.wikiart.org/images/pyotr-konchalovsky/crimea-the-rocks-by-the-sea-1929.jpg	20	train
henri-de-toulouse-lautrec_booth-of-la-goulue-at-the-foire-du-trone-the-moorish-dance-1895	post-impressionism	http://uploads6.wikiart.org/images/henri-de-toulouse-lautrec/booth-of-la-goulue-at-the-foire-du-trone-the-moorish-dance-1895.jpg	20	train
rogier-van-der-weyden_madonna-and-child-6	northern renaissance	http://uploads3.wikiart.org/images/rogier-van-der-weyden/madonna-and-child-6.jpg	17	train
jean-francois-millet_portrait-of-a-man	realism	http://uploads8.wikiart.org/images/jean-francois-millet/portrait-of-a-man.jpg	21	train
louis-comfort-tiffany_seated-nude-at-lily-pond	post-impressionism	http://uploads8.wikiart.org/images/louis-comfort-tiffany/seated-nude-at-lily-pond.jpg	20	train
lucian-freud_aline	expressionism	http://uploads7.wikiart.org/images/lucian-freud/aline.jpg	9	train
jan-matejko_henryk-pobozny	romanticism	http://uploads6.wikiart.org/images/jan-matejko/henryk-pobozny.jpg	23	train
lucas-cranach-the-elder_johannes-bugenhagen-1537	northern renaissance	http://uploads1.wikiart.org/images/lucas-cranach-the-elder/johannes-bugenhagen-1537.jpg	17	train
pyotr-konchalovsky_novgorod-square-of-st-sophia-cathedral-1928	post-impressionism	http://uploads6.wikiart.org/images/pyotr-konchalovsky/novgorod-square-of-st-sophia-cathedral-1928.jpg	20	train
claude-monet_etretat-the-beach-and-the-porte-d-aval	impressionism	http://uploads4.wikiart.org/images/claude-monet/etretat-the-beach-and-the-porte-d-aval.jpg	12	train
renato-guttuso_telefoni-l-incomunicabilit-1980	pop art	http://uploads7.wikiart.org/images/renato-guttuso/telefoni-l-incomunicabilit-1980.jpg	19	train
edward-hicks_falls-of-niagara-1826	naive art (primitivism)	http://uploads5.wikiart.org/images/edward-hicks/falls-of-niagara-1826.jpg	15	train
norval-morrisseau_blue-loons-1973	naive art (primitivism)	http://uploads4.wikiart.org/images/norval-morrisseau/blue-loons-1973.jpg	15	train
hans-memling_st-ursula-and-her-companions-from-the-reliquary-of-st-ursula-1489	northern renaissance	http://uploads4.wikiart.org/images/hans-memling/st-ursula-and-her-companions-from-the-reliquary-of-st-ursula-1489.jpg	17	train
edouard-cortes_triumphal-arch	post-impressionism	http://uploads0.wikiart.org/images/edouard-cortes/triumphal-arch.jpg	20	train
theodor-philipsen_autumn-landscape	impressionism	http://uploads5.wikiart.org/images/theodor-philipsen/autumn-landscape.jpg	12	train
eugene-boudin_entrance-to-the-port-of-trouville-1894	impressionism	http://uploads5.wikiart.org/images/eugene-boudin/entrance-to-the-port-of-trouville-1894.jpg	12	train
maurice-esteve_assaba-1983-1	color field painting	http://uploads7.wikiart.org/images/maurice-esteve/assaba-1983-1.jpg	5	train
maxime-lalanne_cauterets-vue-prise-du-mamelon-vert	realism	http://uploads3.wikiart.org/images/maxime-lalanne/cauterets-vue-prise-du-mamelon-vert.jpg	21	train
mary-cassatt_the-reader-1878	realism	http://uploads8.wikiart.org/images/mary-cassatt/the-reader-1878.jpg	21	train
emil-nolde_candle-dancers-1912	expressionism	http://uploads1.wikiart.org/images/emil-nolde/candle-dancers-1912.jpg	9	train
ivan-aivazovsky_sea-1882	romanticism	http://uploads4.wikiart.org/images/ivan-aivazovsky/sea-1882.jpg	23	train
edgar-degas_combing-the-hair-1	impressionism	http://uploads1.wikiart.org/images/edgar-degas/combing-the-hair-1.jpg	12	train
maurice-quentin-de-la-tour_charles-louis-fouquet-duke-of-belle-isle	rococo	http://uploads2.wikiart.org/images/maurice-quentin-de-la-tour/charles-louis-fouquet-duke-of-belle-isle.jpg	22	train
thomas-gainsborough_study-for-charity-relieving-distress	rococo	http://uploads0.wikiart.org/images/thomas-gainsborough/study-for-charity-relieving-distress.jpg	22	train
robert-julian-onderdonk_misty-morning	impressionism	http://uploads8.wikiart.org/images/robert-julian-onderdonk/misty-morning.jpg	12	train
ernst-ludwig-kirchner_bathers-under-trees	expressionism	http://uploads3.wikiart.org/images/ernst-ludwig-kirchner/bathers-under-trees.jpg	9	train
aristarkh-lentulov_country-house-village-zyuzino	post-impressionism	http://uploads1.wikiart.org/images/aristarkh-lentulov/country-house-village-zyuzino.jpg	20	train
cornelis-springer_village-view	romanticism	http://uploads1.wikiart.org/images/cornelis-springer/village-view.jpg	23	train
rembrandt_seated-old-man-possibly-rembrandt-s-father	baroque	http://uploads5.wikiart.org/images/rembrandt/seated-old-man-possibly-rembrandt-s-father.jpg	4	train
ramon-oviedo_nave-funebre	expressionism	http://uploads8.wikiart.org/images/ramon-oviedo/nave-funebre(3).jpg	9	train
m-f-husain_untitled-veena-player	expressionism	http://uploads5.wikiart.org/images/m-f-husain/untitled-veena-player(1).jpg	9	train
amadeo-de-souza-cardoso_untitled-portrait-of-paul-alexander-1917	cubism	http://uploads8.wikiart.org/images/amadeo-de-souza-cardoso/untitled-portrait-of-paul-alexander-1917.jpg	7	train
canaletto_the-grand-canal-at-the-salute-church-1	rococo	http://uploads1.wikiart.org/images/canaletto/the-grand-canal-at-the-salute-church-1.jpg	22	train
theodore-rousseau_not_detected_198917	realism	http://uploads2.wikiart.org/images/theodore-rousseau/not_detected_198917(2).jpg	21	train
gustave-loiseau_cliffs-at-cape-frehel-1905-1	post-impressionism	http://uploads6.wikiart.org/images/gustave-loiseau/cliffs-at-cape-frehel-1905-1.jpg	20	train
alfred-wallis_landscape-with-a-house-and-trees-1	naive art (primitivism)	http://uploads1.wikiart.org/images/alfred-wallis/landscape-with-a-house-and-trees-1.jpg	15	train
petro-kholodny-elder_khutir-hamlet-in-the-wood-1919	impressionism	http://uploads3.wikiart.org/images/petro-kholodny-older/khutir-hamlet-in-the-wood-1919.jpg	12	train
martiros-sarian_making-merry-playing-the-zurna-and-dhol-1929	expressionism	http://uploads3.wikiart.org/images/martiros-saryan/making-merry-playing-the-zurna-and-dhol-1929.jpg	9	train
william-adolphe-bouguereau_the-snack	realism	http://uploads7.wikiart.org/images/william-adolphe-bouguereau/the-snack.jpg	21	train
filipp-malyavin_a-peasant-women-1904	art nouveau (modern)	http://uploads7.wikiart.org/images/filipp-malyavin/a-peasant-women-1904.jpg	3	train
george-catlin_kee-o-kuk-the-running-fox-1839	realism	http://uploads5.wikiart.org/images/george-catlin/kee-o-kuk-the-running-fox-1839.jpg	21	train
joshua-johnson_portrait-of-an-unknown-gentleman	naive art (primitivism)	http://uploads0.wikiart.org/images/joshua-johnson/portrait-of-an-unknown-gentleman.jpg	15	train
albert-bloch_saint-francis-in-the-woods-1927	symbolism	http://uploads6.wikiart.org/images/albert-bloch/saint-francis-in-the-woods-1927.jpg	24	train
alfred-sisley_willows-in-a-field-afternoon	impressionism	http://uploads4.wikiart.org/images/alfred-sisley/willows-in-a-field-afternoon.jpg	12	train
sergey-solomko_squash	realism	http://uploads0.wikiart.org/images/sergey-solomko/squash.jpg	21	train
gerrit-dou_the-hermit-1670	baroque	http://uploads6.wikiart.org/images/gerrit-dou/the-hermit-1670.jpg	4	train
marino-marini_marino-from-shakespeare-i-i-1977	expressionism	http://uploads7.wikiart.org/images/marino-marini/marino-from-shakespeare-i-i-1977.jpg	9	train
eugene-boudin_trouville-the-jettys-low-tide	impressionism	http://uploads5.wikiart.org/images/eugene-boudin/trouville-the-jettys-low-tide.jpg	12	train
gustave-loiseau_beynac-quay-at-bordeaux	post-impressionism	http://uploads0.wikiart.org/images/gustave-loiseau/beynac-quay-at-bordeaux.jpg	20	train
paul-thek_untitled-cityscape-1986	pop art	http://uploads4.wikiart.org/images/paul-thek/untitled-cityscape-1986.jpg	19	train
leonardo-da-vinci_study-of-water	high renaissance	http://uploads3.wikiart.org/images/leonardo-da-vinci/study-of-water.jpg	11	train
el-greco_annunciation-1	mannerism (late renaissance)	http://uploads3.wikiart.org/images/el-greco/annunciation-1.jpg	13	train
barnett-newman_treble-1960	color field painting	http://uploads5.wikiart.org/images/barnett-newman/treble-1960.jpg	5	train
frans-hals_portrait-of-a-man-possibly-a-minister	baroque	http://uploads1.wikiart.org/images/frans-hals/portrait-of-a-man-possibly-a-minister.jpg	4	train
francesco-guardi_view-of-the-island-of-san-giorgio-in-alga-venice	baroque	http://uploads0.wikiart.org/images/francesco-guardi/view-of-the-island-of-san-giorgio-in-alga-venice.jpg	4	train
jan-sluyters_houses-in-the-snow-print	post-impressionism	http://uploads8.wikiart.org/images/jan-sluyters/houses-in-the-snow-print.jpg	20	train
felix-vallotton_portrait-of-french-writer-stendhal-1897	art nouveau (modern)	http://uploads7.wikiart.org/images/felix-vallotton/portrait-of-french-writer-stendhal-1897.jpg	3	train
marc-chagall_appearance-of-king-david-1980	naive art (primitivism)	http://uploads4.wikiart.org/images/marc-chagall/appearance-of-king-david-1980.jpg	15	train
ernst-ludwig-kirchner_portrait-of-dr-huggler	expressionism	http://uploads6.wikiart.org/images/ernst-ludwig-kirchner/portrait-of-dr-huggler.jpg	9	train
pierre-auguste-renoir_sailor-boy-portrait-of-robert-nunes-1883	impressionism	http://uploads6.wikiart.org/images/pierre-auguste-renoir/sailor-boy-portrait-of-robert-nunes-1883.jpg	12	train
edward-hopper_notre-dame	new realism	http://uploads4.wikiart.org/images/edward-hopper/notre-dame.jpg	16	train
nicolae-tonitza_scherzzo	expressionism	http://uploads4.wikiart.org/images/nicolae-tonitza/scherzzo.jpg	9	train
nikolai-ge_portrait-of-maria-gabayeva	realism	http://uploads8.wikiart.org/images/nikolai-ge/portrait-of-maria-gabayeva.jpg	21	train
thomas-sully_fanny-kemble-1833	romanticism	http://uploads1.wikiart.org/images/thomas-sully/fanny-kemble-1833.jpg	23	train
jamie-wyeth_not-detected-267443	contemporary realism	http://uploads2.wikiart.org/images/jamie-wyeth/not-detected-267443.jpg	6	train
vasily-vereshchagin_inn-near-tashkent-1867	realism	http://uploads4.wikiart.org/images/vasily-vereshchagin/inn-near-tashkent-1867.jpg	21	train
jan-matejko_przemysl-ii	romanticism	http://uploads3.wikiart.org/images/jan-matejko/przemysl-ii.jpg	23	train
martiros-sarian_irises-1903	symbolism	http://uploads7.wikiart.org/images/martiros-saryan/irises-1903.jpg	24	train
gustave-dore_wave-rolling-after-wave-where-way-they-found-if-steep-with-torrent-rapture	romanticism	http://uploads4.wikiart.org/images/gustave-dore/wave-rolling-after-wave-where-way-they-found-if-steep-with-torrent-rapture.jpg	23	train
raphael-kirchner_ice-flowers-1899	art nouveau (modern)	http://uploads3.wikiart.org/images/raphael-kirchner/ice-flowers-1899.jpg	3	train
frank-auerbach_maples-demo	expressionism	http://uploads6.wikiart.org/images/frank-auerbach/maples-demo.jpg	9	train
lin-fengmian_fisherwomen	expressionism	http://uploads3.wikiart.org/images/lin-fengmian/fisherwomen.jpg	9	train
nikos-nikolaou_-4	expressionism	http://uploads6.wikiart.org/images/nikos-nikolaou/-4.jpg	9	train
frederic-remington_the-song-of-hiawatha-illustration	impressionism	http://uploads5.wikiart.org/images/frederic-remington/the-song-of-hiawatha-illustration.jpg	12	train
david-johnson_cascade-rockland-county-ramapo-ny-1876	romanticism	http://uploads5.wikiart.org/images/david-johnson/cascade-rockland-county-ramapo-ny-1876.jpg	23	train
martin-schongauer_madonna-on-the-turf-bench	northern renaissance	http://uploads5.wikiart.org/images/martin-schongauer/madonna-on-the-turf-bench.jpg	17	train
moshe-kupferman_untitled-1971-1	abstract expressionism	http://uploads1.wikiart.org/images/moshe-kupferman/untitled-1971-1.jpg	0	train
rudolf-von-alt_jewish-temple-in-the-city-leopold-1860	romanticism	http://uploads6.wikiart.org/images/rudolf-von-alt/jewish-temple-in-the-city-leopold-1860.jpg	23	train
bartolome-esteban-murillo_the-prodigal-son-driven-out-1660	baroque	http://uploads1.wikiart.org/images/bartolome-esteban-murillo/the-prodigal-son-driven-out-1660.jpg	4	train
gustave-courbet_still-life-with-apples-and-pomegranates-1871	realism	http://uploads4.wikiart.org/images/gustave-courbet/still-life-with-apples-and-pomegranates-1871.jpg	21	train
rembrandt_sketch-of-a-tree-1638	baroque	http://uploads2.wikiart.org/images/rembrandt/sketch-of-a-tree-1638.jpg	4	train
vladimir-tatlin_woman-s-portrait	post-impressionism	http://uploads3.wikiart.org/images/vladimir-tatlin/woman-s-portrait.jpg	20	train
camille-pissarro_peasants-harvesting-potatoes-1882	impressionism	http://uploads3.wikiart.org/images/camille-pissarro/peasants-harvesting-potatoes-1882.jpg	12	train
bartolome-esteban-murillo_rebecca-and-eliezer-1650	baroque	http://uploads3.wikiart.org/images/bartolome-esteban-murillo/rebecca-and-eliezer-1650.jpg	4	train
giovanni-boldini_young-woman-s-head-on-a-pink-background-1912	impressionism	http://uploads5.wikiart.org/images/giovanni-boldini/young-woman-s-head-on-a-pink-background-1912.jpg	12	train
mark-lancaster_untitled-1968	abstract expressionism	http://uploads7.wikiart.org/images/mark-lancaster/untitled-1968.jpg	0	train
william-williams_william-hall	rococo	http://uploads0.wikiart.org/images/william-williams/william-hall.jpg	22	train
orest-kiprensky_portrait-of-prince-aleksey-ivanovich-gorchakov	romanticism	http://uploads5.wikiart.org/images/orest-kiprensky/portrait-of-prince-aleksey-ivanovich-gorchakov.jpg	23	train
georges-braque_still-life	expressionism	http://uploads5.wikiart.org/images/georges-braque/still-life.jpg	9	train
ferdynand-ruszczyc_wiecz-r-wilejka-1900	symbolism	http://uploads1.wikiart.org/images/ferdynand-ruszczyc/wiecz-r-wilejka-1900.jpg	24	train
theodor-pallady_odalisque	impressionism	http://uploads5.wikiart.org/images/theodor-pallady/odalisque.jpg	12	train
lucas-cranach-the-elder_johannes-reuss-1503	northern renaissance	http://uploads5.wikiart.org/images/lucas-cranach-the-elder/johannes-reuss-1503.jpg	17	train
childe-hassam_early-morning-calm	impressionism	http://uploads3.wikiart.org/images/childe-hassam/early-morning-calm.jpg	12	train
edgar-degas_gustave-moreau-1868	impressionism	http://uploads2.wikiart.org/images/edgar-degas/gustave-moreau-1868.jpg	12	train
constantin-artachino_lilies	realism	http://uploads6.wikiart.org/images/constantin-artachino/lilies.jpg	21	train
howard-pyle_the-merry-adventures-of-robin-hood-3	romanticism	http://uploads0.wikiart.org/images/howard-pyle/the-merry-adventures-of-robin-hood-3.jpg	23	train
egon-schiele_krumau-town-crescent-i-1915	art nouveau (modern)	http://uploads2.wikiart.org/images/egon-schiele/krumau-town-crescent-i-1915.jpg	3	train
isaac-levitan_train-on-the-way	realism	http://uploads1.wikiart.org/images/isaac-levitan/train-on-the-way.jpg	21	train
august-macke_red-house-in-park	expressionism	http://uploads1.wikiart.org/images/august-macke/red-house-in-park.jpg	9	train
pyotr-konchalovsky_trees-1919	post-impressionism	http://uploads8.wikiart.org/images/pyotr-konchalovsky/trees-1919.jpg	20	train
alfred-sisley_pont-et-moulin-de-moret-en-ete-1888	impressionism	http://uploads2.wikiart.org/images/alfred-sisley/pont-et-moulin-de-moret-en-été-1888.jpg	12	train
alfred-sisley_sablons-in-spring-1890	impressionism	http://uploads7.wikiart.org/images/alfred-sisley/sablons-in-spring-1890.jpg	12	train
marc-chagall_st-mark-and-st-matthew-1978	naive art (primitivism)	http://uploads2.wikiart.org/images/marc-chagall/st-mark-and-st-matthew-1978.jpg	15	train
osman-hamdi_theologist	romanticism	http://uploads2.wikiart.org/images/osman-hamdi/theologist.jpg	23	train
paula-modersohn-becker_three-children-with-goat-in-the-birch-forest	expressionism	http://uploads2.wikiart.org/images/paula-modersohn-becker/three-children-with-goat-in-the-birch-forest.jpg	9	train
vincent-van-gogh_sien-pregnant-walking-with-older-woman-1882	realism	http://uploads4.wikiart.org/images/vincent-van-gogh/sien-pregnant-walking-with-older-woman-1882.jpg	21	train
edward-burne-jones_spring	romanticism	http://uploads5.wikiart.org/images/edward-burne-jones/spring.jpg	23	train
pierre-paul-prud-hon_bathing-venus	romanticism	http://uploads5.wikiart.org/images/pierre-paul-prud-hon/bathing-venus.jpg	23	train
jacob-jordaens_kitchen-scene	baroque	http://uploads8.wikiart.org/images/jacob-jordaens/kitchen-scene.jpg	4	train
honore-daumier_the-legislative-belly-1834	realism	http://uploads3.wikiart.org/images/honore-daumier/the-legislative-belly-1834.jpg	21	train
karl-schrag_play-of-sunlight-jamaica	expressionism	http://uploads6.wikiart.org/images/karl-schrag/play-of-sunlight-jamaica.jpg	9	train
ilya-repin_portrait-of-s-mamontov-1879	realism	http://uploads0.wikiart.org/images/ilya-repin/portrait-of-s-mamontov-1879.jpg	21	train
jacob-jordaens_the-childhood-of-zeus	baroque	http://uploads7.wikiart.org/images/jacob-jordaens/the-childhood-of-zeus.jpg	4	train
willard-metcalf_york-maine	impressionism	http://uploads6.wikiart.org/images/willard-metcalf/york-maine.jpg	12	train
paul-cezanne_portrait-of-louis-guillaume	post-impressionism	http://uploads2.wikiart.org/images/paul-cezanne/portrait-of-louis-guillaume.jpg	20	train
alfred-sisley_rowers-1877	impressionism	http://uploads5.wikiart.org/images/alfred-sisley/rowers-1877.jpg	12	train
laszlo-mednyanszky_head-of-a-tramp	realism	http://uploads5.wikiart.org/images/laszlo-mednyanszky/head-of-a-tramp.jpg	21	train
gustave-dore_don-quixote-88	romanticism	http://uploads7.wikiart.org/images/gustave-dore/don-quixote-88.jpg	23	train
michel-simonidy_nude	art nouveau (modern)	http://uploads8.wikiart.org/images/michel-simonidy/nude.jpg	3	train
arthur-rackham_gawain-arrives-at-the-green-chapel	art nouveau (modern)	http://uploads2.wikiart.org/images/arthur-rackham/gawain-arrives-at-the-green-chapel.jpg	3	train
brice-marden_joined-2011	abstract expressionism	http://uploads4.wikiart.org/images/brice-marden/joined-2011.jpg	0	train
eastman-johnson_feeding-the-turkey-1880	realism	http://uploads1.wikiart.org/images/eastman-johnson/feeding-the-turkey-1880.jpg	21	train
james-tissot_abraham-and-the-three-angels	symbolism	http://uploads2.wikiart.org/images/james-tissot/abraham-and-the-three-angels.jpg	24	train
columbano-bordalo-pinheiro_mulher-com-luneta-1886	realism	http://uploads2.wikiart.org/images/columbano-bordalo-pinheiro/mulher-com-luneta-1886.jpg	21	train
yiannis-tsaroychis_rocks-with-two-sailors-1966	naive art (primitivism)	http://uploads7.wikiart.org/images/yiannis-tsaroychis/rocks-with-two-sailors-1966.jpg	15	train
pierre-auguste-renoir_low-tide-at-yport-1883	impressionism	http://uploads6.wikiart.org/images/pierre-auguste-renoir/low-tide-at-yport-1883.jpg	12	train
peter-paul-rubens_st-domitilla-with-st-nereus-and-st-achilleus-1608	baroque	http://uploads2.wikiart.org/images/peter-paul-rubens/st-domitilla-with-st-nereus-and-st-achilleus-1608.jpg	4	train
camille-pissarro_the-clearing	impressionism	http://uploads0.wikiart.org/images/camille-pissarro/the-clearing.jpg	12	train
bernardo-bellotto_rome-view-of-the-piazza-di-san-giovanni-in-laterano	rococo	http://uploads4.wikiart.org/images/bernardo-bellotto/rome-view-of-the-piazza-di-san-giovanni-in-laterano.jpg	22	train
john-singer-sargent_louise-burckhardt-also-known-as-lady-with-a-rose-1882	realism	http://uploads8.wikiart.org/images/john-singer-sargent/louise-burckhardt-also-known-as-lady-with-a-rose-1882.jpg	21	train
john-henry-twachtman_aboard-a-steamer-1902	impressionism	http://uploads4.wikiart.org/images/john-henry-twachtman/aboard-a-steamer-1902.jpg	12	train
camille-corot_field-above-the-village-marcoussis	realism	http://uploads1.wikiart.org/images/camille-corot/field-above-the-village-marcoussis.jpg	21	train
camille-pissarro_gardens-at-kew-sunset-1892	impressionism	http://uploads5.wikiart.org/images/camille-pissarro/gardens-at-kew-sunset-1892.jpg	12	train
claude-monet_rouen-cathedral-west-facade-noon	impressionism	http://uploads7.wikiart.org/images/claude-monet/rouen-cathedral-west-facade-noon.jpg	12	train
conrad-marca-relli_ibiza-v-1968	abstract expressionism	http://uploads1.wikiart.org/images/conrad-marca-relli/ibiza-v-1968.jpg	0	train
fernando-botero_house-mariduque	naive art (primitivism)	http://uploads2.wikiart.org/images/fernando-botero/house-mariduque.jpg	15	train
edouard-vuillard_anemones-in-a-chinese-1901	post-impressionism	http://uploads5.wikiart.org/images/edouard-vuillard/anemones-in-a-chinese-1901.jpg	20	train
fyodor-vasilyev_the-sea-with-ships-1873	realism	http://uploads1.wikiart.org/images/fyodor-vasilyev/the-sea-with-ships-1873.jpg	21	train
paolo-veronese_the-family-of-darius-before-alexander	mannerism (late renaissance)	http://uploads5.wikiart.org/images/paolo-veronese/the-family-of-darius-before-alexander.jpg	13	train
ivan-shishkin_boulders-in-forest	realism	http://uploads3.wikiart.org/images/ivan-shishkin/boulders-in-forest.jpg	21	train
pablo-picasso_self-portrait-1901-2	expressionism	http://uploads5.wikiart.org/images/pablo-picasso/self-portrait-1901-2.jpg	9	train
paul-serusier_young-breton-the-little-knitter	post-impressionism	http://uploads7.wikiart.org/images/paul-serusier/young-breton-the-little-knitter.jpg	20	train
egon-schiele_portrait-of-victor-ritter-von-bauer-1918	expressionism	http://uploads6.wikiart.org/images/egon-schiele/portrait-of-victor-ritter-von-bauer-1918.jpg	9	train
georges-seurat_view-of-fort-samson-1885	pointillism	http://uploads0.wikiart.org/images/georges-seurat/view-of-fort-samson-1885.jpg	18	train
maurice-quentin-de-la-tour_portrait-of-madame-de-pompadour	rococo	http://uploads1.wikiart.org/images/maurice-quentin-de-la-tour/portrait-of-madame-de-pompadour.jpg	22	train
romare-bearden_untitled-1959-3	abstract expressionism	http://uploads0.wikiart.org/images/romare-bearden/untitled-1959-3.jpg	0	train
sandro-botticelli_madonna-and-child-1470	early renaissance	http://uploads4.wikiart.org/images/sandro-botticelli/madonna-and-child-1470(1).jpg	8	train
rembrandt_the-mill	baroque	http://uploads7.wikiart.org/images/rembrandt/the-mill.jpg	4	train
arthur-streeton_a-view-of-templestowe-1889	impressionism	http://uploads3.wikiart.org/images/arthur-streeton/a-view-of-templestowe-1889.jpg	12	train
ilya-repin_portrait-of-the-chello-player-alexander-verzhbilovich-1895	realism	http://uploads4.wikiart.org/images/ilya-repin/portrait-of-the-chello-player-alexander-verzhbilovich-1895.jpg	21	train
claude-monet_chrysanthemums-1878	impressionism	http://uploads3.wikiart.org/images/claude-monet/chrysanthemums-1878.jpg	12	train
umberto-boccioni_the-drinker-1914	cubism	http://uploads4.wikiart.org/images/umberto-boccioni/the-drinker-1914.jpg	7	train
paul-cezanne_houses-in-the-greenery-1881	post-impressionism	http://uploads2.wikiart.org/images/paul-cezanne/houses-in-the-greenery-1881.jpg	20	train
thomas-hill_view-of-lake-tahoe-looking-across-emerald-bay-1874	romanticism	http://uploads6.wikiart.org/images/thomas-hill/view-of-lake-tahoe-looking-across-emerald-bay-1874.jpg	23	train
vasily-vereshchagin_cannon-1883	realism	http://uploads2.wikiart.org/images/vasily-vereshchagin/cannon-1883.jpg	21	train
paul-signac_saint-brac-le-bechet-1885	impressionism	http://uploads8.wikiart.org/images/paul-signac/saint-brac-le-bechet-1885.jpg	12	train
orest-kiprensky_portrait-of-alexei-davydov-1809	romanticism	http://uploads0.wikiart.org/images/orest-kiprensky/portrait-of-alexei-davydov-1809.jpg	23	train
henri-fantin-latour_chrysanthemums-1879	realism	http://uploads1.wikiart.org/images/henri-fantin-latour/chrysanthemums-1879.jpg	21	train
frans-snyders_fruits-in-a-bowl-on-a-red-tablecloth	baroque	http://uploads3.wikiart.org/images/frans-snyders/fruits-in-a-bowl-on-a-red-tablecloth.jpg	4	train
john-french-sloan_fifth-avenue-new-york-1911	new realism	http://uploads6.wikiart.org/images/john-french-sloan/fifth-avenue-new-york-1911.jpg	16	train
louis-valtat_italian-landscape-cypresses-1902	fauvism	http://uploads7.wikiart.org/images/louis-valtat/italian-landscape-cypresses-1902.jpg	10	train
jamie-wyeth_gourd-tree-1988	contemporary realism	http://uploads7.wikiart.org/images/jamie-wyeth/gourd-tree-1988.jpg	6	train
annibale-carracci_lord-whither-goest-thou-1602	baroque	http://uploads8.wikiart.org/images/annibale-carracci/lord-whither-goest-thou-1602.jpg	4	train
kazimir-malevich_musical-instrument-1913	cubism	http://uploads2.wikiart.org/images/kazimir-malevich/musical-instrument-1913.jpg	7	train
alfred-stevens_knitter	romanticism	http://uploads2.wikiart.org/images/alfred-stevens/knitter.jpg	23	train
john-singer-sargent_ruth-sears-bacon-1887	realism	http://uploads3.wikiart.org/images/john-singer-sargent/ruth-sears-bacon-1887.jpg	21	train
gerard-terborch_the-music-party	baroque	http://uploads2.wikiart.org/images/gerard-terborch/the-music-party.jpg	4	train
ion-tuculescu_landscape-at-mangalia-1943	post-impressionism	http://uploads1.wikiart.org/images/ion-tuculescu/landscape-at-mangalia-1943.jpg	20	train
el-greco_st-bartholomew	mannerism (late renaissance)	http://uploads3.wikiart.org/images/el-greco/st-bartholomew.jpg	13	train
[truncated: 92,348 more rows]
