# Supplementary material for: Large-scale interactive retrieval in art collections using multi-style feature aggregation
Source: PLoS One. 2021 Nov 24;16(11):e0259718. doi: 10.1371/journal.pone.0259718 (PMC8612525; doi:10.1371/journal.pone.0259718)
Supplement: S1 Data — The majority of utilized benchmarks are publicly available. To complete the data, we provide download links of the Wikiart distractors used to create the Brueghel5K and Brueghel101K datasets. Furthermore, we provide download links and labels of the Wikiart images used for training the style classification network and the additional query bounding boxes of the LTLL dataset. The data is available under https://compvis.github.io/visual-search. (ZIP) [file pone.0259718.s003.zip › s3_data/brueghel5k_distractors.csv]

image_id	image_url
a-y-jackson_river-st-urbain-1930	http://uploads3.wikiart.org/images/a-y-jackson/river-st-urbain-1930.jpg
a-y-jackson_smart-river-alaska-1945	http://uploads6.wikiart.org/images/a-y-jackson/smart-river-alaska-1945.jpg
abidin-dino_unknown-title-3	http://uploads6.wikiart.org/images/abidin-dino/unknown-title-3.jpg
abidin-dino_unknown-title-8	http://uploads6.wikiart.org/images/abidin-dino/unknown-title-8.jpg
abidin-dino_vazoda-lale	http://uploads3.wikiart.org/images/abidin-dino/vazoda-lale.jpg
abidin-dino_villejuif-1993	http://uploads5.wikiart.org/images/abidin-dino/villejuif-1993.jpg
abraham-manievich_house-workers-in-the-bronx	http://uploads5.wikiart.org/images/abraham-manievich/house-workers-in-the-bronx.jpg
abraham-van-strij_an-extensive-river-landscape	http://uploads8.wikiart.org/images/abraham-van-strij/an-extensive-river-landscape.jpg
abraham-van-strij_sailing-of-the-dordrecht	http://uploads4.wikiart.org/images/abraham-van-strij/sailing-of-the-dordrecht.jpg
ad-reinhardt_abstract-painting-1957	http://uploads5.wikiart.org/images/ad-reinhardt/abstract-painting-1957.jpg
ad-reinhardt_abstract-painting-blue-1953	http://uploads2.wikiart.org/images/ad-reinhardt/abstract-painting-blue-1953.jpg
ad-reinhardt_blue-green-painting-1948	http://uploads8.wikiart.org/images/ad-reinhardt/blue-green-painting-1948.jpg
adam-baltatu_autumn-still-life	http://uploads0.wikiart.org/images/adam-baltatu/autumn-still-life.jpg
adam-baltatu_fishing-preparations	http://uploads3.wikiart.org/images/adam-baltatu/fishing-preparations.jpg
adam-baltatu_sighi-oara	http://uploads2.wikiart.org/images/adam-baltatu/sighi-oara.jpg
adolf-dietrich_blue-tit-on-a-brach-of-a-larch-1946	http://uploads2.wikiart.org/images/adolf-dietrich/blue-tit-on-a-brach-of-a-larch-1946.jpg
adolf-dietrich_schiffuntergang-vor-berlingen	http://uploads5.wikiart.org/images/adolf-dietrich/schiffuntergang-vor-berlingen.jpg
adolf-fleischmann_99-1958	http://uploads4.wikiart.org/images/adolf-fleischmann/99-1958.jpg
adolf-hitler_destroyed-tank-1916	http://uploads3.wikiart.org/images/adolf-hitler/destroyed-tank-1916.jpg
adolf-hitler_ruins-with-arches	http://uploads1.wikiart.org/images/adolf-hitler/ruins-with-arches.jpg
adolf-hitler_the-castle-on-the-donau	http://uploads7.wikiart.org/images/adolf-hitler/the-castle-on-the-donau.jpg
adolf-hitler_the-old-building-in-stand-of-trees-1909	http://uploads5.wikiart.org/images/adolf-hitler/the-old-building-in-stand-of-trees-1909.jpg
adolph-de-meyer_advertisement-for-elizabeth-arden-cosmetics-1927	http://uploads8.wikiart.org/images/adolph-de-meyer/advertisement-for-elizabeth-arden-cosmetics-1927.jpg
adolph-de-meyer_advertisement-for-elizabeth-arden-cosmetics-1927-1	http://uploads1.wikiart.org/images/adolph-de-meyer/advertisement-for-elizabeth-arden-cosmetics-1927-1.jpg
adolph-menzel_begegngung-mit-kaiser-joseph-ii-in-nei-e-1857	http://uploads5.wikiart.org/images/adolph-menzel/begegngung-mit-kaiser-joseph-ii-in-nei-e-1857(1).jpg
adolph-menzel_weekday-in-paris-1869	http://uploads6.wikiart.org/images/adolph-menzel/weekday-in-paris-1869.jpg
adolphe-joseph-thomas-monticelli_farmyard-with-donkeys-and-roosters	http://uploads2.wikiart.org/images/adolphe-joseph-thomas-monticelli/farmyard-with-donkeys-and-roosters.jpg
adriaen-brouwer_fumatore	http://uploads3.wikiart.org/images/adriaen-brouwer/fumatore.jpg
adriaen-brouwer_portrait-of-a-man	http://uploads4.wikiart.org/images/adriaen-brouwer/portrait-of-a-man.jpg
adriaen-van-ostade_an-alchemist	http://uploads2.wikiart.org/images/adriaen-van-ostade/an-alchemist.jpg
adriaen-van-ostade_merrymakers-in-an-inn	http://uploads2.wikiart.org/images/adriaen-van-ostade/merrymakers-in-an-inn.jpg
adriaen-van-ostade_peasants-drinking-and-making-music-in-a-barn	http://uploads7.wikiart.org/images/adriaen-van-ostade/peasants-drinking-and-making-music-in-a-barn.jpg
adriaen-van-ostade_tavern-scene	http://uploads2.wikiart.org/images/adriaen-van-ostade/tavern-scene.jpg
aelbert-cuyp_orpheus-with-animals-in-a-landscape	http://uploads1.wikiart.org/images/aelbert-cuyp/orpheus-with-animals-in-a-landscape.jpg
afewerk-tekle_demera-1974	http://uploads4.wikiart.org/images/afewerk-tekle/demera-1974.jpg
afro_cronaca-autobiographia-1953	http://uploads2.wikiart.org/images/afro/cronaca-autobiographia-1953.jpg
agnes-lawrence-pelton_spring-moon-1942	http://uploads0.wikiart.org/images/agnes-lawrence-pelton/spring-moon-1942.jpg
agnes-martin_the-islands-1979	http://uploads0.wikiart.org/images/agnes-martin/the-islands-1979.jpg
agnes-martin_untitled-1978-1	http://uploads7.wikiart.org/images/agnes-martin/untitled-1978-1.jpg
agnes-martin_untitled-2001	http://uploads6.wikiart.org/images/agnes-martin/untitled-2001.jpg
aki-kuroda_cosmogarden-2011	http://uploads7.wikiart.org/images/aki-kuroda/cosmogarden-2011.jpg
aki-kuroda_untitled-1995	http://uploads3.wikiart.org/images/aki-kuroda/untitled-1995.jpg
aki-kuroda_yellow-box-pass-1996	http://uploads2.wikiart.org/images/aki-kuroda/yellow-box-pass-1996.jpg
akira-kanayama_untitled	http://uploads2.wikiart.org/images/akira-kanayama/untitled.jpg
akseli-gallen-kallela_joukahainen-s-revenge	http://uploads4.wikiart.org/images/akseli-gallen-kallela/joukahainen-s-revenge.jpg
akseli-gallen-kallela_portrait-of-phyllis-sj-str-m-1914	http://uploads7.wikiart.org/images/akseli-gallen-kallela/portrait-of-phyllis-sj-str-m-1914.jpg
akseli-gallen-kallela_the-great-black-woodpecker	http://uploads1.wikiart.org/images/akseli-gallen-kallela/the-great-black-woodpecker.jpg
al-held_out	http://uploads8.wikiart.org/images/al-held/out.jpg
albert-anker_little-red-riding-hood-1883	http://uploads2.wikiart.org/images/albert-anker/little-red-riding-hood-1883.jpg
albert-anker_the-little-knitters	http://uploads3.wikiart.org/images/albert-anker/the-little-knitters.jpg
albert-bierstadt_florida-scene	http://uploads1.wikiart.org/images/albert-bierstadt/florida-scene.jpg
albert-bierstadt_irvington-woods	http://uploads3.wikiart.org/images/albert-bierstadt/irvington-woods.jpg
albert-bierstadt_tropical-landscape	http://uploads6.wikiart.org/images/albert-bierstadt/tropical-landscape.jpg
albert-bierstadt_western-landscape-1871	http://uploads1.wikiart.org/images/albert-bierstadt/western-landscape-1871.jpg
albert-bierstadt_wind-river-country-1859	http://uploads2.wikiart.org/images/albert-bierstadt/wind-river-country-1859.jpg
albert-bierstadt_wind-river-mountains-nebraska-territory-1862	http://uploads5.wikiart.org/images/albert-bierstadt/wind-river-mountains-nebraska-territory-1862.jpg
albert-bloch_gethsemane-1948	http://uploads8.wikiart.org/images/albert-bloch/gethsemane-1948.jpg
albert-bloch_mountain	http://uploads1.wikiart.org/images/albert-bloch/mountain.jpg
albert-bloch_the-blind-man-1942	http://uploads2.wikiart.org/images/albert-bloch/the-blind-man-1942.jpg
albert-gleizes_acrobats-1916	http://uploads8.wikiart.org/images/albert-gleizes/acrobats-1916.jpg
albert-gleizes_the-swimmers-1912	http://uploads3.wikiart.org/images/albert-gleizes/the-swimmers-1912.jpg
albert-huie_crop-time-1955	http://uploads5.wikiart.org/images/albert-huie/crop-time-1955.jpg
albert-irvin_festival-1983	http://uploads5.wikiart.org/images/albert-irvin/festival-1983.jpg
albert-joseph-moore_hairpins	http://uploads8.wikiart.org/images/albert-joseph-moore/hairpins.jpg
albert-marquet_bay-of-naples-1908	http://uploads4.wikiart.org/images/albert-marquet/bay-of-naples-1908.jpg
alberto-biasi_ritratto-di-g-1990	http://uploads3.wikiart.org/images/alberto-biasi/ritratto-di-g-1990.jpg
alberto-gironella_sanda-as-carmen-1985	http://uploads8.wikiart.org/images/alberto-gironella/sanda-as-carmen-1985.jpg
alberto-magnelli_man-smoking-1914	http://uploads4.wikiart.org/images/alberto-magnelli/man-smoking-1914.jpg
albrecht-altdorfer_crusade	http://uploads5.wikiart.org/images/albrecht-altdorfer/crusade.jpg
albrecht-altdorfer_the-battle-of-issus-1529	http://uploads5.wikiart.org/images/albrecht-altdorfer/the-battle-of-issus-1529.jpg
albrecht-durer_adam-and-eve-1504	http://uploads3.wikiart.org/images/albrecht-durer/adam-and-eve-1504.jpg
albrecht-durer_allegory-of-eloquence	http://uploads7.wikiart.org/images/albrecht-durer/allegory-of-eloquence.jpg
albrecht-durer_birth-of-christ	http://uploads1.wikiart.org/images/albrecht-durer/birth-of-christ.jpg
albrecht-durer_circumcision-1497	http://uploads3.wikiart.org/images/albrecht-durer/circumcision-1497.jpg
albrecht-durer_head-of-the-mark-1526	http://uploads7.wikiart.org/images/albrecht-durer/head-of-the-mark-1526.jpg
albrecht-durer_house-by-a-pond	http://uploads1.wikiart.org/images/albrecht-durer/house-by-a-pond.jpg
albrecht-durer_iris-troiana	http://uploads7.wikiart.org/images/albrecht-durer/iris-troiana.jpg
albrecht-durer_john-1	http://uploads1.wikiart.org/images/albrecht-durer/john-1.jpg
albrecht-durer_left-arm	http://uploads3.wikiart.org/images/albrecht-durer/left-arm.jpg
albrecht-durer_madonna-and-child-on-the-grassy-bank-1	http://uploads6.wikiart.org/images/albrecht-durer/madonna-and-child-on-the-grassy-bank-1.jpg
albrecht-durer_map-of-the-northern-sky-with-representations-of-the-constellations-decorated-with-clockwise-the-1515	http://uploads5.wikiart.org/images/albrecht-durer/map-of-the-northern-sky-with-representations-of-the-constellations-decorated-with-clockwise-the-1515.jpg
albrecht-durer_portrait-of-a-man-damia-van-der-goes	http://uploads4.wikiart.org/images/albrecht-durer/portrait-of-a-man-damia-van-der-goes.jpg
albrecht-durer_portrait-of-maximilian-i-1518	http://uploads6.wikiart.org/images/albrecht-durer/portrait-of-maximilian-i-1518.jpg
albrecht-durer_watermill-at-the-montasa	http://uploads1.wikiart.org/images/albrecht-durer/watermill-at-the-montaсa.jpg
albrecht-durer_youth-with-executioner	http://uploads8.wikiart.org/images/albrecht-durer/youth-with-executioner.jpg
aldemir-martins_paisagem-2004	http://uploads8.wikiart.org/images/aldemir-martins/paisagem-2004.jpg
aldemir-martins_vase-of-flowers-1949	http://uploads6.wikiart.org/images/aldemir-martins/vase-of-flowers-1949.jpg
aldemir-martins_vase-with-flowers-1968	http://uploads0.wikiart.org/images/aldemir-martins/vase-with-flowers-1968.jpg
alekos-kontopoulos_nude-1	http://uploads5.wikiart.org/images/alekos-kontopoulos/nude-1.jpg
alekos-kontopoulos_synthesis-1969	http://uploads4.wikiart.org/images/alekos-kontopoulos/synthesis-1969.jpg
aleksander-gierymski_brama-na-starym-mie-cie-1883	http://uploads2.wikiart.org/images/aleksander-gierymski/brama-na-starym-mie-cie-1883.jpg
aleksander-gierymski_ksi-dz-pij-cy-wino-1880	http://uploads6.wikiart.org/images/aleksander-gierymski/ksi-dz-pij-cy-wino-1880.jpg
aleksander-gierymski_sjesta-w-oska-1880	http://uploads1.wikiart.org/images/aleksander-gierymski/sjesta-w-oska-1880.jpg
aleksandr-deyneka_gagarin-s-day-in-paris-1962	http://uploads7.wikiart.org/images/aleksandr-deyneka/gagarin-s-day-in-paris-1962.jpg
aleksandra-ekster_costume-design-for-dance-of-the-seven-veils-1917	http://uploads1.wikiart.org/images/aleksandra-ekster/costume-design-for-dance-of-the-seven-veils-1917.jpg
aleksandra-ekster_costume-design-for-modern-khlestakov-1921	http://uploads2.wikiart.org/images/aleksandra-ekster/costume-design-for-modern-khlestakov-1921.jpg
aleksey-savrasov_at-the-well-1868	http://uploads4.wikiart.org/images/aleksey-savrasov/at-the-well-1868.jpg
aleksey-savrasov_gulf-of-finland-1854	http://uploads8.wikiart.org/images/aleksey-savrasov/gulf-of-finland-1854.jpg
aleksey-savrasov_landscape-with-oak-trees-and-shepherd	http://uploads7.wikiart.org/images/aleksey-savrasov/landscape-with-oak-trees-and-shepherd.jpg
aleksey-savrasov_landscape-with-wolves	http://uploads0.wikiart.org/images/aleksey-savrasov/landscape-with-wolves.jpg
aleksey-savrasov_moonlit-night-landscape-with-fire	http://uploads3.wikiart.org/images/aleksey-savrasov/moonlit-night-landscape-with-fire.jpg
aleksey-savrasov_oaks-1855	http://uploads6.wikiart.org/images/aleksey-savrasov/oaks-1855.jpg
aleksey-savrasov_old-pine-1854	http://uploads1.wikiart.org/images/aleksey-savrasov/old-pine-1854.jpg
aleksey-savrasov_trees	http://uploads2.wikiart.org/images/aleksey-savrasov/trees.jpg
alex-colville_church-and-horse-1964	http://uploads5.wikiart.org/images/alex-colville/church-and-horse-1964.jpg
alex-colville_refrigerator-1977	http://uploads2.wikiart.org/images/alex-colville/refrigerator-1977.jpg
alexander-boghossian_jacob-s-ladder-1984	http://uploads1.wikiart.org/images/alexander-boghossian/jacob-s-ladder-1984.jpg
alexander-ivanov_head-of-john-the-baptist	http://uploads3.wikiart.org/images/alexander-ivanov/head-of-john-the-baptist.jpg
alexander-ivanov_portrait-of-vittoria-marini	http://uploads6.wikiart.org/images/alexander-ivanov/portrait-of-vittoria-marini.jpg
alexander-ivanov_the-calling-of-abraham	http://uploads0.wikiart.org/images/alexander-ivanov/the-calling-of-abraham.jpg
alexander-ivanov_three-nude-boys	http://uploads2.wikiart.org/images/alexander-ivanov/three-nude-boys.jpg
alexander-shilov_rosemary-flowered-1980	http://uploads4.wikiart.org/images/alexander-shilov/rosemary-flowered-1980(4).jpg
alexandre-benois_letter-s-1904	http://uploads4.wikiart.org/images/alexandre-benois/letter-s-1904(3).jpg
alexandre-benois_magician-costume-design	http://uploads5.wikiart.org/images/alexandre-benois/magician-costume-design(2).jpg
alexandre-benois_self-portrait	http://uploads3.wikiart.org/images/alexandre-benois/self-portrait(2).jpg
alexandre-cabanel_samson-and-delilah	http://uploads7.wikiart.org/images/alexandre-cabanel/samson-and-delilah.jpg
alexandre-jacovleff_penelope-1929	http://uploads4.wikiart.org/images/alexandre-jacovleff/penelope-1929.jpg
alexej-von-jawlensky_mystischer-kopf-frauenkopf-gelber-mund-1917	http://uploads8.wikiart.org/images/alexej-von-jawlensky/mystischer-kopf-frauenkopf-gelber-mund-1917.jpg
alexej-von-jawlensky_oberstdorf-mountains-1912	http://uploads8.wikiart.org/images/alexej-von-jawlensky/oberstdorf-mountains-1912.jpg
alexej-von-jawlensky_roter-abend-blaue-berge-1910	http://uploads2.wikiart.org/images/alexej-von-jawlensky/roter-abend-blaue-berge-1910.jpg
alexey-bogolyubov_sinop-turkey-1856	http://uploads6.wikiart.org/images/alexey-bogolyubov/sinop-turkey-1856.jpg
alexey-venetsianov_girl-with-the-cornflowers	http://uploads6.wikiart.org/images/alexey-venetsianov/girl-with-the-cornflowers.jpg
alexey-venetsianov_portrait-of-a-peasant-girl	http://uploads6.wikiart.org/images/alexey-venetsianov/portrait-of-a-peasant-girl.jpg
alexey-venetsianov_portrait-of-k-i-golovachevsky-and-the-younger-pupils-of-the-academy	http://uploads3.wikiart.org/images/alexey-venetsianov/portrait-of-k-i-golovachevsky-and-the-younger-pupils-of-the-academy.jpg
alexey-zubov_the-bringing-of-the-swedish-ships-to-st-petersburg-after-the-victory-in-the-battle-of-gangut	http://uploads4.wikiart.org/images/alexey-zubov/the-bringing-of-the-swedish-ships-to-st-petersburg-after-the-victory-in-the-battle-of-gangut.jpg
alfred-sisley_barges-on-the-loing-saint-mammes-1884	http://uploads4.wikiart.org/images/alfred-sisley/barges-on-the-loing-saint-mammes-1884.jpg
alfred-sisley_bristol-channel-from-penarth-evening-1897	http://uploads7.wikiart.org/images/alfred-sisley/bristol-channel-from-penarth-evening-1897.jpg
alfred-sisley_july-afternoon-near-the-forest-1887	http://uploads2.wikiart.org/images/alfred-sisley/july-afternoon-near-the-forest-1887.jpg
alfred-sisley_landscape-at-andresy-1875	http://uploads1.wikiart.org/images/alfred-sisley/landscape-at-andresy-1875.jpg
alfred-sisley_loing-at-moret-in-the-rain-1888	http://uploads7.wikiart.org/images/alfred-sisley/loing-at-moret-in-the-rain-1888.jpg
alfred-sisley_poplars-a-moret-sur-loing-an-august-afternoon-1888	http://uploads8.wikiart.org/images/alfred-sisley/poplars-a-moret-sur-loing-an-august-afternoon-1888.jpg
alfred-sisley_river-steamboat-and-bridge-1871	http://uploads7.wikiart.org/images/alfred-sisley/river-steamboat-and-bridge-1871.jpg
alfred-sisley_spring-sunshine-on-the-loing-1892	http://uploads0.wikiart.org/images/alfred-sisley/spring-sunshine-on-the-loing-1892.jpg
alfred-sisley_street-in-moret-sur-loing-1892	http://uploads6.wikiart.org/images/alfred-sisley/street-in-moret-sur-loing-1892.jpg
alfred-sisley_street-in-veneux-1883	http://uploads6.wikiart.org/images/alfred-sisley/street-in-veneux-1883.jpg
alfred-sisley_the-mills-of-moret-sunrise-1889	http://uploads1.wikiart.org/images/alfred-sisley/the-mills-of-moret-sunrise-1889(1).jpg
alfred-sisley_the-port-of-saint-mammes-morning-1885	http://uploads4.wikiart.org/images/alfred-sisley/the-port-of-saint-mammes-morning-1885.jpg
alfred-sisley_the-river-at-saint-cloud	http://uploads0.wikiart.org/images/alfred-sisley/the-river-at-saint-cloud.jpg
alfred-sisley_the-washerwomen-of-moret-1888	http://uploads5.wikiart.org/images/alfred-sisley/the-washerwomen-of-moret-1888.jpg
alfred-sisley_view-in-moret-1892	http://uploads2.wikiart.org/images/alfred-sisley/view-in-moret-1892.jpg
alfred-stevens_all-happiness	http://uploads7.wikiart.org/images/alfred-stevens/all-happiness.jpg
alfred-stevens_lovelorn	http://uploads3.wikiart.org/images/alfred-stevens/lovelorn.jpg
alfred-stevens_moonlit-seascape-1892	http://uploads7.wikiart.org/images/alfred-stevens/moonlit-seascape-1892.jpg
alfred-wallis_five-fishing-boats-anchored-by-pier-and-lighthouse	http://uploads8.wikiart.org/images/alfred-wallis/five-fishing-boats-anchored-by-pier-and-lighthouse.jpg
alfred-wallis_sailing-boat-with-french-grey-sails-1	http://uploads4.wikiart.org/images/alfred-wallis/sailing-boat-with-french-grey-sails-1.jpg
alfred-wallis_schooner-in-full-sail-near-a-lighthouse-1928	http://uploads2.wikiart.org/images/alfred-wallis/schooner-in-full-sail-near-a-lighthouse-1928.jpg
alfred-wallis_ship-people-and-animals	http://uploads8.wikiart.org/images/alfred-wallis/ship-people-and-animals.jpg
alfred-wallis_small-boat-in-a-rough-sea-1936	http://uploads6.wikiart.org/images/alfred-wallis/small-boat-in-a-rough-sea-1936.jpg
alfred-wallis_three-grey-sailed-ships	http://uploads8.wikiart.org/images/alfred-wallis/three-grey-sailed-ships.jpg
alfred-wallis_wreck-of-the-alba-1939	http://uploads7.wikiart.org/images/alfred-wallis/wreck-of-the-alba-1939.jpg
alice-aycock_how-to-catch-and-manufacture-ghosts-1981	http://uploads5.wikiart.org/images/alice-aycock/how-to-catch-and-manufacture-ghosts-1981.jpg
alice-neel_stephen-herbert-1977	http://uploads1.wikiart.org/images/alice-neel/stephen-herbert-1977.jpg
alighiero-boetti_untitled-1	http://uploads6.wikiart.org/images/alighiero-boetti/untitled-1.jpg
allan-ramsay_portrait-of-anne-brown	http://uploads6.wikiart.org/images/allan-ramsay/portrait-of-anne-brown.jpg
allan-ramsay_queen-charlotte-with-her-two-children	http://uploads3.wikiart.org/images/allan-ramsay/queen-charlotte-with-her-two-children.jpg
alonzo-cano_st-vincent-ferrer-preaching	http://uploads0.wikiart.org/images/alonzo-cano/st-vincent-ferrer-preaching.jpg
alphonse-mucha_cover-composed-by-mucha-for-the-french-literary-and-artistic-review-la-plume-1898	http://uploads4.wikiart.org/images/alphonse-mucha/cover-composed-by-mucha-for-the-french-literary-and-artistic-review-la-plume-1898.jpg
alphonse-mucha_laurel-1901	http://uploads6.wikiart.org/images/alphonse-mucha/laurel-1901.jpg
amadeo-de-souza-cardoso_don-quihote-1914	http://uploads1.wikiart.org/images/amadeo-de-souza-cardoso/don-quihote-1914.jpg
amadeo-de-souza-cardoso_head-1913	http://uploads4.wikiart.org/images/amadeo-de-souza-cardoso/head-1913.jpg
amadeo-de-souza-cardoso_house-manhufe-1910	http://uploads3.wikiart.org/images/amadeo-de-souza-cardoso/house-manhufe-1910.jpg
amedee-ozenfant_duplicate	http://uploads4.wikiart.org/images/amedee-ozenfant/duplicate.jpg
amedeo-modigliani_antonia-1915	http://uploads1.wikiart.org/images/amedeo-modigliani/antonia-1915.jpg
amedeo-modigliani_beatrice-hastings-leaning-on-her-elbow-1914	http://uploads5.wikiart.org/images/amedeo-modigliani/beatrice-hastings-leaning-on-her-elbow-1914.jpg
amedeo-modigliani_leon-indenbaum-1915	http://uploads8.wikiart.org/images/amedeo-modigliani/leon-indenbaum-1915.jpg
amedeo-modigliani_portrait-of-beatrice-hastings-1916	http://uploads5.wikiart.org/images/amedeo-modigliani/portrait-of-beatrice-hastings-1916.jpg
amedeo-modigliani_portrait-of-leopold-zborowski-1917	http://uploads5.wikiart.org/images/amedeo-modigliani/portrait-of-leopold-zborowski-1917.jpg
amedeo-modigliani_young-servant-girl	http://uploads7.wikiart.org/images/amedeo-modigliani/young-servant-girl.jpg
anders-zorn_firelight	http://uploads1.wikiart.org/images/anders-zorn/firelight.jpg
anders-zorn_in-top-capu-1885	http://uploads8.wikiart.org/images/anders-zorn/in-top-capu-1885.jpg
anders-zorn_mrs-bacon-1897	http://uploads6.wikiart.org/images/anders-zorn/mrs-bacon-1897.jpg
andre-bauchant_cleopatra-s-barge-1939	http://uploads7.wikiart.org/images/andre-bauchant/cleopatra-s-barge-1939.jpg
andre-bauchant_paysage-montagneux-1929	http://uploads0.wikiart.org/images/andre-bauchant/paysage-montagneux-1929.jpg
andre-bauchant_the-funeral-procession-of-alexander-the-great-1940	http://uploads0.wikiart.org/images/andre-bauchant/the-funeral-procession-of-alexander-the-great-1940.jpg
andre-derain_bathers-1907-1	http://uploads6.wikiart.org/images/andre-derain/bathers-1907-1.jpg
andre-derain_landscape-at-cadaques	http://uploads5.wikiart.org/images/andre-derain/landscape-at-cadaques.jpg
andre-dunoyer-de-segonzac_la-brouette-1934	http://uploads3.wikiart.org/images/andre-dunoyer-de-segonzac/la-brouette-1934.jpg
andre-lanskoy_la-main-innocente	http://uploads1.wikiart.org/images/andre-lanskoy/la-main-innocente.jpg
andre-lanskoy_ni-moi-ni-toi-1960	http://uploads3.wikiart.org/images/andre-lanskoy/ni-moi-ni-toi-1960.jpg
andre-lanskoy_untitled-1972-1	http://uploads0.wikiart.org/images/andre-lanskoy/untitled-1972-1.jpg
andre-masson_mist-in-the-valley-of-the-arc-1956	http://uploads8.wikiart.org/images/andre-masson/mist-in-the-valley-of-the-arc-1956.jpg
andre-masson_no-name-2	http://uploads2.wikiart.org/images/andre-masson/no-name-2.jpg
andre-masson_removal	http://uploads8.wikiart.org/images/andre-masson/removal.jpg
andre-masson_street-at-daybreak-1956	http://uploads6.wikiart.org/images/andre-masson/street-at-daybreak-1956.jpg
andre-pierre-arnal_carte-1	http://uploads5.wikiart.org/images/andre-pierre-arnal/carte-1.jpg
andrea-del-castagno_st-julian-and-the-redeemer	http://uploads8.wikiart.org/images/andrea-del-castagno/st-julian-and-the-redeemer.jpg
andrea-del-sarto_holy-family	http://uploads8.wikiart.org/images/andrea-del-sarto/holy-family.jpg
andrea-del-sarto_st-james-with-two-children-1529	http://uploads1.wikiart.org/images/andrea-del-sarto/st-james-with-two-children-1529.jpg
andrea-del-verrocchio_st-jerome	http://uploads2.wikiart.org/images/andrea-del-verrocchio/st-jerome.jpg
andrea-mantegna_madonna-with-st-mary-magdalene-and-st-john-the-baptist-1506	http://uploads4.wikiart.org/images/andrea-mantegna/madonna-with-st-mary-magdalene-and-st-john-the-baptist-1506(2).jpg
andrea-mantegna_pieta-1459	http://uploads6.wikiart.org/images/andrea-mantegna/pieta-1459.jpg
andrea-mantegna_the-resurrection-right-hand-predella-panel-from-the-altarpiece-of-st-zeno-of-verona-1459	http://uploads3.wikiart.org/images/andrea-mantegna/the-resurrection-right-hand-predella-panel-from-the-altarpiece-of-st-zeno-of-verona-1459.jpg
andrea-mantegna_the-senators-1506	http://uploads4.wikiart.org/images/andrea-mantegna/the-senators-1506.jpg
andrei-rublev_mother-of-god-1408	http://uploads3.wikiart.org/images/andrei-rublev/mother-of-god-1408.jpg
andrei-rublev_the-last-judgement-hetoimasia-mother-of-god-john-the-baptist-adam-and-eve-the-angels-the-1408	http://uploads6.wikiart.org/images/andrei-rublev/the-last-judgement-hetoimasia-mother-of-god-john-the-baptist-adam-and-eve-the-angels-the-1408.jpg
andrei-rublev_the-last-judgement-isaiah-1408	http://uploads6.wikiart.org/images/andrei-rublev/the-last-judgement-isaiah-1408.jpg
andrei-rublev_the-last-judgement-sabbas-the-sanctified-1408	http://uploads3.wikiart.org/images/andrei-rublev/the-last-judgement-sabbas-the-sanctified-1408.jpg
andrei-ryabushkin_presented-with-the-tzar-s-own-fur-lined-robe	http://uploads6.wikiart.org/images/andrei-ryabushkin/presented-with-the-tzar-s-own-fur-lined-robe.jpg
andy-warhol_howdy-doodie	http://uploads3.wikiart.org/images/andy-warhol/howdy-doodie.jpg
andy-warhol_mobil	http://uploads5.wikiart.org/images/andy-warhol/mobil.jpg
andy-warhol_self-portrait-camouflage-1986	http://uploads2.wikiart.org/images/andy-warhol/self-portrait-camouflage-1986.jpg
andy-warhol_sigmund-freud	http://uploads4.wikiart.org/images/andy-warhol/sigmund-freud.jpg
andy-warhol_suicide-1964	http://uploads3.wikiart.org/images/andy-warhol/suicide-1964.jpg
andy-warhol_van-heusen-ronald-reagan	http://uploads7.wikiart.org/images/andy-warhol/van-heusen-ronald-reagan.jpg
angelo-de-sousa_unknown-title-1965	http://uploads5.wikiart.org/images/angelo-de-sousa/unknown-title-1965.jpg
anita-malfatti_gruta-da-imprensa	http://uploads2.wikiart.org/images/anita-malfatti/gruta-da-imprensa.jpg
anna-ostroumova-lebedeva_french-embankment	http://uploads4.wikiart.org/images/anna-ostroumova-lebedeva/french-embankment.jpg
anna-ostroumova-lebedeva_petersburg-kryukov-canal-1910	http://uploads7.wikiart.org/images/anna-ostroumova-lebedeva/petersburg-kryukov-canal-1910.jpg
anne-louis-girodet_aurora-and-cephalus-1810	http://uploads8.wikiart.org/images/anne-louis-girodet/aurora-and-cephalus-1810(1).jpg
anni-albers_black-white-gray-1964	http://uploads3.wikiart.org/images/anni-albers/black-white-gray-1964.jpg
anni-albers_wall-hanging-1925-1	http://uploads1.wikiart.org/images/anni-albers/wall-hanging-1925-1.jpg
annibale-carracci_christ-wearing-the-crown-of-thorns-supported-by-angels-1587	http://uploads3.wikiart.org/images/annibale-carracci/christ-wearing-the-crown-of-thorns-supported-by-angels-1587.jpg
ant-nio-de-carvalho-da-silva-porto_charneca-de-belas-ao-p-r-do-sol-1879	http://uploads5.wikiart.org/images/ant-nio-de-carvalho-da-silva-porto/charneca-de-belas-ao-p-r-do-sol-1879.jpg
ant-nio-de-carvalho-da-silva-porto_guardando-o-rebanho	http://uploads6.wikiart.org/images/ant-nio-de-carvalho-da-silva-porto/guardando-o-rebanho.jpg
anthony-van-dyck_portrait-of-lady-d-aubigny-1638	http://uploads1.wikiart.org/images/anthony-van-dyck/portrait-of-lady-d-aubigny-1638.jpg
anthony-van-dyck_studies-of-a-man0s-head	http://uploads2.wikiart.org/images/anthony-van-dyck/studies-of-a-man0s-head.jpg
anthony-van-dyck_titian-s-self-portrait-with-a-young	http://uploads5.wikiart.org/images/anthony-van-dyck/titian-s-self-portrait-with-a-young.jpg
antoine-blanchard_arc-de-triomphe	http://uploads4.wikiart.org/images/antoine-blanchard/arc-de-triomphe.jpg
antoine-blanchard_bouquinistes-de-notre-dame	http://uploads6.wikiart.org/images/antoine-blanchard/bouquinistes-de-notre-dame.jpg
antoine-blanchard_paris-les-champs-elysees	http://uploads4.wikiart.org/images/antoine-blanchard/paris-les-champs-elysees.jpg
antoine-blanchard_rue-tronchet-la-madeleine	http://uploads5.wikiart.org/images/antoine-blanchard/rue-tronchet-la-madeleine.jpg
antoine-pesne_portrait-of-an-unknown-woman-by-antoine-pesne-bode-museum-berlin	http://uploads4.wikiart.org/images/antoine-pesne/portrait-of-an-unknown-woman-by-antoine-pesne-bode-museum-berlin.jpg
antoine-pesne_portrait-of-christian-august-prince-of-anhalt-zerbst-father-of-catherine-ii-of-russia-1725	http://uploads3.wikiart.org/images/antoine-pesne/portrait-of-christian-august-prince-of-anhalt-zerbst-father-of-catherine-ii-of-russia-1725.jpg
antoine-pesne_portrait-of-frederick-ii	http://uploads0.wikiart.org/images/antoine-pesne/portrait-of-frederick-ii.jpg
antoine-watteau_an-embarrasing-proposal-1716	http://uploads6.wikiart.org/images/antoine-watteau/an-embarrasing-proposal-1716.jpg
antoine-watteau_entertainment-countryside	http://uploads3.wikiart.org/images/antoine-watteau/entertainment-countryside.jpg
antoine-watteau_the-serenader	http://uploads0.wikiart.org/images/antoine-watteau/the-serenader.jpg
antonello-da-messina_st-jerome-penitet	http://uploads0.wikiart.org/images/antonello-da-messina/st-jerome-penitet.jpg
antonello-da-messina_the-dead-christ-supported-by-an-angel-1478	http://uploads1.wikiart.org/images/antonello-da-messina/the-dead-christ-supported-by-an-angel-1478(1).jpg
antonietta-raphael_fanciulla-con-la-bocca-rossa-1953	http://uploads5.wikiart.org/images/antonietta-raphael/fanciulla-con-la-bocca-rossa-1953.jpg
antonio-asis_untitled-1959-1	http://uploads8.wikiart.org/images/antonio-asis/untitled-1959(1).jpg
antonio-carneiro_menina-com-gato-maria-1900	http://uploads5.wikiart.org/images/antonio-carneiro/menina-com-gato-maria-1900.jpg
antonio-donghi_the-hunter	http://uploads5.wikiart.org/images/antonio-donghi/the-hunter.jpg
antonio-mancini_seated-boy-1902	http://uploads1.wikiart.org/images/antonio-mancini/seated-boy-1902.jpg
antonio-mancini_woman-with-an-album-1888	http://uploads1.wikiart.org/images/antonio-mancini/woman-with-an-album-1888.jpg
antonio-palolo_untitled-2	http://uploads5.wikiart.org/images/antonio-palolo/untitled-2.jpg
antonio-sanfilippo_mondo-e-uomo	http://uploads1.wikiart.org/images/antonio-sanfilippo/mondo-e-uomo.jpg
antonio-sanfilippo_untitled-2	http://uploads8.wikiart.org/images/antonio-sanfilippo/untitled-2.jpg
archibald-thorburn_a-nepalese-black-headed-nun-in-the-branch-of-a-tree	http://uploads5.wikiart.org/images/archibald-thorburn/a-nepalese-black-headed-nun-in-the-branch-of-a-tree.jpg
archibald-thorburn_red-grouse-on-the-moor-1917	http://uploads8.wikiart.org/images/archibald-thorburn/red-grouse-on-the-moor-1917.jpg
aristarkh-lentulov_self-portrait-1915	http://uploads8.wikiart.org/images/aristarkh-lentulov/self-portrait-1915.jpg
aristarkh-lentulov_street-in-sergiev-posad	http://uploads6.wikiart.org/images/aristarkh-lentulov/street-in-sergiev-posad(1).jpg
arkhip-kuindzhi_night-1	http://uploads3.wikiart.org/images/arkhip-kuindzhi/night-1.jpg
arkhip-kuindzhi_red-sunset	http://uploads6.wikiart.org/images/arkhip-kuindzhi/red-sunset.jpg
arkhip-kuindzhi_sunset-in-the-steppes-1900	http://uploads4.wikiart.org/images/arkhip-kuindzhi/sunset-in-the-steppes-1900.jpg
arkhip-kuindzhi_ukrainian-night-1876	http://uploads7.wikiart.org/images/arkhip-kuindzhi/ukrainian-night-1876.jpg
armand-guillaumin_autoportrait-au-chevalet-1878	http://uploads0.wikiart.org/images/armand-guillaumin/autoportrait-au-chevalet-1878.jpg
armand-guillaumin_saint-julien-des-chazes-1895	http://uploads8.wikiart.org/images/armand-guillaumin/saint-julien-des-chazes-1895.jpg
armand-guillaumin_valley-in-pontgibaud-1890	http://uploads4.wikiart.org/images/armand-guillaumin/valley-in-pontgibaud-1890.jpg
armand-vaillancourt_sainte-trinit	http://uploads4.wikiart.org/images/armand-vaillancourt/sainte-trinit.jpg
armando-reveron_la-cueva-1920	http://uploads0.wikiart.org/images/armando-reveron/la-cueva-1920.jpg
arnold-b-cklin_idyll-pan-amidst-columns-1875	http://uploads6.wikiart.org/images/arnold-b-cklin/idyll-pan-amidst-columns-1875.jpg
arnold-b-cklin_the-isle-of-the-dead-1886	http://uploads2.wikiart.org/images/arnold-b-cklin/the-isle-of-the-dead-1886.jpg
arnold-b-cklin_the-sanctuary-of-hercules-1884	http://uploads7.wikiart.org/images/arnold-b-cklin/the-sanctuary-of-hercules-1884.jpg
arshile-gorky_garden-in-sochi	http://uploads0.wikiart.org/images/arshile-gorky/garden-in-sochi.jpg
arshile-gorky_still-life-of-flower	http://uploads5.wikiart.org/images/arshile-gorky/still-life-of-flower.jpg
arthur-dove_nature-symbolized-1911	http://uploads4.wikiart.org/images/arthur-dove/nature-symbolized-1911.jpg
arthur-dove_nature-symbolized-or-reefs-1924	http://uploads4.wikiart.org/images/arthur-dove/nature-symbolized-or-reefs-1924.jpg
arthur-hughes_enid-and-geraint	http://uploads1.wikiart.org/images/arthur-hughes/enid-and-geraint.jpg
arthur-hughes_ophelia	http://uploads1.wikiart.org/images/arthur-hughes/ophelia.jpg
arthur-rackham_fairies-never-say-we-feel-happy-what-they-say-is-we-feel-dancey	http://uploads4.wikiart.org/images/arthur-rackham/fairies-never-say-we-feel-happy-what-they-say-is-we-feel-dancey.jpg
arthur-rackham_gawain-s-journey-through-the-snowy-landscape	http://uploads3.wikiart.org/images/arthur-rackham/gawain-s-journey-through-the-snowy-landscape.jpg
arthur-rackham_the-mock-turtle-drew-a-long-breath-and-said-that-s-very-curious	http://uploads3.wikiart.org/images/arthur-rackham/the-mock-turtle-drew-a-long-breath-and-said-that-s-very-curious.jpg
arthur-streeton_autumn-1889	http://uploads7.wikiart.org/images/arthur-streeton/autumn-1889.jpg
artin-demirci_antakya-istanbul-antakya-xvi-2004	http://uploads0.wikiart.org/images/artin-demirci/antakya-istanbul-antakya-xvi-2004.jpg
artin-demirci_antakya-istanbul-antakya-xxx-2004	http://uploads8.wikiart.org/images/artin-demirci/antakya-istanbul-antakya-xxx-2004.jpg
artin-demirci_untitled-2002-1	http://uploads0.wikiart.org/images/artin-demirci/untitled-2002-1.jpg
arturo-souto_composition-mulattos-with-pitchers-1933	http://uploads5.wikiart.org/images/arturo-souto/composition-mulattos-with-pitchers-1933.jpg
asano-takeji_twilight-in-the-village-nara-1953-shin	http://uploads4.wikiart.org/images/asano-takeji/twilight-in-the-village-nara-1953-shin.jpg
asger-jorn_les-bersaerk-sont-parmis-nous-1962	http://uploads6.wikiart.org/images/asger-jorn/les-bersaerk-sont-parmis-nous-1962.jpg
asgrimur-jonsson_thingv-llum-1905	http://uploads3.wikiart.org/images/asgrimur-jonsson/thingv-llum-1905.jpg
atsuko-tanaka_untitled-painted-with-akira-kanayama-1993	http://uploads7.wikiart.org/images/atsuko-tanaka/untitled-painted-with-akira-kanayama-1993.jpg
aubrey-beardsley_design-for-a-frontispiece-to-virgilius-the-sorcerer	http://uploads3.wikiart.org/images/aubrey-beardsley/design-for-a-frontispiece-to-virgilius-the-sorcerer.jpg
aubrey-beardsley_design-of-initial-v	http://uploads7.wikiart.org/images/aubrey-beardsley/design-of-initial-v.jpg
aubrey-beardsley_design-unused-for-the-cover-of-volume-iv-of-the-yellow-book	http://uploads2.wikiart.org/images/aubrey-beardsley/design-unused-for-the-cover-of-volume-iv-of-the-yellow-book.jpg
aubrey-beardsley_merlin-and-nimue-1894	http://uploads0.wikiart.org/images/aubrey-beardsley/merlin-and-nimue-1894.jpg
aubrey-beardsley_rejane	http://uploads3.wikiart.org/images/aubrey-beardsley/rejane.jpg
aubrey-beardsley_self-portait-1	http://uploads2.wikiart.org/images/aubrey-beardsley/self-portait-1.jpg
aubrey-beardsley_the-lady-with-the-rose	http://uploads1.wikiart.org/images/aubrey-beardsley/the-lady-with-the-rose.jpg
aubrey-beardsley_the-scarlet-pastorale	http://uploads0.wikiart.org/images/aubrey-beardsley/the-scarlet-pastorale.jpg
audrey-flack_jolie-madame-1973	http://uploads0.wikiart.org/images/audrey-flack/jolie-madame-1973.jpg
august-macke_at-the-rhine-near-hersel	http://uploads8.wikiart.org/images/august-macke/at-the-rhine-near-hersel.jpg
august-macke_dealer-with-jugs	http://uploads0.wikiart.org/images/august-macke/dealer-with-jugs.jpg
auguste-edouart_cut-silhouette-of-two-women-facing-right-1837	http://uploads5.wikiart.org/images/auguste-edouart/cut-silhouette-of-two-women-facing-right-1837.jpg
auguste-herbin_head-1918	http://uploads4.wikiart.org/images/auguste-herbin/head-1918.jpg
auguste-herbin_landscape-of-a-waterway-1908	http://uploads5.wikiart.org/images/auguste-herbin/landscape-of-a-waterway-1908.jpg
auguste-herbin_still-life-1920	http://uploads0.wikiart.org/images/auguste-herbin/still-life-1920.jpg
auguste-herbin_still-life-with-oranges-1911	http://uploads5.wikiart.org/images/auguste-herbin/still-life-with-oranges-1911.jpg
auguste-toulmouche_admiring-herself	http://uploads6.wikiart.org/images/auguste-toulmouche/admiring-herself.jpg
augustus-john_moses-and-the-brazen-serpent-1898	http://uploads0.wikiart.org/images/augustus-john/moses-and-the-brazen-serpent-1898.jpg
augustus-john_self-portrait-1940	http://uploads3.wikiart.org/images/augustus-john/self-portrait-1940.jpg
augustus-john_w-b-yeats-1907	http://uploads7.wikiart.org/images/augustus-john/w-b-yeats-1907.jpg
aurel-cojan_abstraction-1959	http://uploads7.wikiart.org/images/aurel-cojan/abstraction-1959.jpg
aurel-cojan_personnages-1949	http://uploads8.wikiart.org/images/aurel-cojan/personnages-1949.jpg
aurel-cojan_portrait	http://uploads0.wikiart.org/images/aurel-cojan/portrait.jpg
aurelie-nemours_rythme-du-millim-tre-1976	http://uploads2.wikiart.org/images/aurelie-nemours/rythme-du-millim-tre-1976.jpg
avigdor-arikha_figures-at-sunset-1956	http://uploads7.wikiart.org/images/avigdor-arikha/figures-at-sunset-1956.jpg
avigdor-arikha_hanging-undershirt-1977	http://uploads0.wikiart.org/images/avigdor-arikha/hanging-undershirt-1977.jpg
ay-o_my-192-friends-2011	http://uploads3.wikiart.org/images/ay-o/my-192-friends-2011.jpg
babken-kolozyan_arno-babajanian	http://uploads1.wikiart.org/images/babken-kolozyan/arno-babajanian.jpg
balcomb-greene_sunlight-1962	http://uploads8.wikiart.org/images/balcomb-greene/sunlight-1962.jpg
balthus_great-composition-with-corbel	http://uploads8.wikiart.org/images/balthus/great-composition-with-corbel.jpg
balthus_joan-miro-and-his-daughter-dolores-1937	http://uploads0.wikiart.org/images/balthus/joan-miro-and-his-daughter-dolores-1937.jpg
balthus_the-mountain-1937	http://uploads5.wikiart.org/images/balthus/the-mountain-1937.jpg
balthus_the-victim	http://uploads7.wikiart.org/images/balthus/the-victim.jpg
banksy_parachuting-rat-2003	http://uploads6.wikiart.org/images/banksy/parachuting-rat-2003.jpg
barnett-newman_sixth-station-1962	http://uploads3.wikiart.org/images/barnett-newman/sixth-station-1962.jpg
barrington-watson_portrait-of-ad-scott-1969	http://uploads5.wikiart.org/images/barrington-watson/portrait-of-ad-scott-1969.jpg
barrington-watson_tamika	http://uploads4.wikiart.org/images/barrington-watson/tamika.jpg
bart-van-der-leck_lamb	http://uploads1.wikiart.org/images/bart-van-der-leck/lamb.jpg
bartolome-bermejo_christ-at-the-tomb-supported-by-two-angels-1474	http://uploads0.wikiart.org/images/bartolome-bermejo/christ-at-the-tomb-supported-by-two-angels-1474.jpg
bartolome-esteban-murillo_old-woman-with-a-hen	http://uploads8.wikiart.org/images/bartolome-esteban-murillo/old-woman-with-a-hen.jpg
bartolome-esteban-murillo_st-leander-1655	http://uploads2.wikiart.org/images/bartolome-esteban-murillo/st-leander-1655.jpg
bartolome-esteban-murillo_the-infant-jesus-distributing-bread-to-pilgrims-1678	http://uploads4.wikiart.org/images/bartolome-esteban-murillo/the-infant-jesus-distributing-bread-to-pilgrims-1678.jpg
bartolome-esteban-murillo_the-prodigal-son-feasting-with-courtesans-1660	http://uploads6.wikiart.org/images/bartolome-esteban-murillo/the-prodigal-son-feasting-with-courtesans-1660.jpg
bartolomeo-veneto_portrait-of-a-lady-in-a-green-dress-1530	http://uploads1.wikiart.org/images/bartolomeo-veneto/portrait-of-a-lady-in-a-green-dress-1530.jpg
basil-beattie_the-difference-between-ii-2005	http://uploads6.wikiart.org/images/basil-beattie/the-difference-between-ii-2005.jpg
basuki-abdullah_portrait-of-raden-mas-soedibio-and-his-wife	http://uploads3.wikiart.org/images/basuki-abdullah/portrait-of-raden-mas-soedibio-and-his-wife.jpg
basuki-abdullah_seascape	http://uploads4.wikiart.org/images/basuki-abdullah/seascape.jpg
beatrix-potter_the-finished-coat-1902	http://uploads8.wikiart.org/images/beatrix-potter/the-finished-coat-1902.jpg
beatriz-milhazes_mulatinho-2008	http://uploads2.wikiart.org/images/beatriz-milhazes/mulatinho-2008.jpg
bela-kadar_village-street	http://uploads4.wikiart.org/images/bela-kadar/village-street.jpg
ben-nicholson_pisa-as-intended-1967	http://uploads6.wikiart.org/images/ben-nicholson/pisa-as-intended-1967.jpg
ben_je-suis-dans-la-lune-1990	http://uploads8.wikiart.org/images/ben/je-suis-dans-la-lune-1990.jpg
benito-quinquela-martin_d-a-de-niebla-1957	http://uploads3.wikiart.org/images/benito-quinquela-martin/d-a-de-niebla-1957.jpg
benito-quinquela-martin_puente-sobre-barracas-1944	http://uploads2.wikiart.org/images/benito-quinquela-martin/puente-sobre-barracas-1944.jpg
benjamin-brown_corridors-of-san-juan-capistrano	http://uploads0.wikiart.org/images/benjamin-brown/corridors-of-san-juan-capistrano.jpg
benjamin-canas_the-illusionist-1978	http://uploads5.wikiart.org/images/benjamin-canas/the-illusionist-1978.jpg
benjamin-west_jacob-blessing-ephraim-and-manasseh-1768	http://uploads7.wikiart.org/images/benjamin-west/jacob-blessing-ephraim-and-manasseh-1768.jpg
benozzo-gozzoli_procession-of-the-magus-balthazar-detail-1461-8	http://uploads7.wikiart.org/images/benozzo-gozzoli/procession-of-the-magus-balthazar-detail-1461-8.jpg
bernard-aubertin_tableau-clou-61-aubertin-s-red-1961	http://uploads4.wikiart.org/images/bernard-aubertin/tableau-clou-61-aubertin-s-red-1961.jpg
bernardo-bellotto_the-belvedere-from-gesehen-vienna-1759	http://uploads0.wikiart.org/images/bernardo-bellotto/the-belvedere-from-gesehen-vienna-1759.jpg
bernardo-marques_civiliza-o	http://uploads7.wikiart.org/images/bernardo-marques/civiliza-o.jpg
bernardo-strozzi_bowl-with-scenes-from-the-life-of-cleopatra	http://uploads4.wikiart.org/images/bernardo-strozzi/bowl-with-scenes-from-the-life-of-cleopatra.jpg
bernhard-strigel_sacrifice-of-isaac-and-transfiguration	http://uploads8.wikiart.org/images/bernhard-strigel/sacrifice-of-isaac-and-transfiguration.jpg
bertalan-por_landscape-in-the-alf-ld-with-young-men-1906	http://uploads8.wikiart.org/images/bertalan-por/landscape-in-the-alf-ld-with-young-men-1906.jpg
bertalan-szekely_discovery-of-the-body-of-king-louis-the-second-1860	http://uploads3.wikiart.org/images/bertalan-szekely/discovery-of-the-body-of-king-louis-the-second-1860.jpg
berthe-morisot_haystack	http://uploads3.wikiart.org/images/berthe-morisot/haystack.jpg
berthe-morisot_little-girl-in-a-garden	http://uploads0.wikiart.org/images/berthe-morisot/little-girl-in-a-garden.jpg
berthe-morisot_the-piano	http://uploads4.wikiart.org/images/berthe-morisot/the-piano.jpg
betty-goodwin_carbon-1987	http://uploads5.wikiart.org/images/betty-goodwin/carbon-1987.jpg
boris-grigoriev_portrait-of-the-artist-b-m-kustodiev-1917	http://uploads1.wikiart.org/images/boris-gregoriev/portrait-of-the-artist-b-m-kustodiev-1917.jpg
boris-grigoriev_the-shepherd-in-the-mountains-1920	http://uploads3.wikiart.org/images/boris-gregoriev/the-shepherd-in-the-mountains-1920.jpg
boris-kustodiev_a-young-merchant-s-wife-in-the-a-checkered-scarf-1919	http://uploads4.wikiart.org/images/boris-kustodiev/a-young-merchant-s-wife-in-the-a-checkered-scarf-1919.jpg
boris-kustodiev_english-wonders-buremetr-1926	http://uploads7.wikiart.org/images/boris-kustodiev/english-wonders-buremetr-1926.jpg
boris-kustodiev_family-portrait-1904	http://uploads7.wikiart.org/images/boris-kustodiev/family-portrait-1904.jpg
boris-kustodiev_forest-near-the-village-maureeno	http://uploads1.wikiart.org/images/boris-kustodiev/forest-near-the-village-maureeno.jpg
boris-kustodiev_horses-in-the-storm-1918	http://uploads2.wikiart.org/images/boris-kustodiev/horses-in-the-storm-1918.jpg
boris-kustodiev_merchant-festivities	http://uploads7.wikiart.org/images/boris-kustodiev/merchant-festivities.jpg
boris-kustodiev_painter-1924	http://uploads8.wikiart.org/images/boris-kustodiev/painter-1924.jpg
boris-kustodiev_portrait-of-russian-actor-vasily-luzhsky-1913	http://uploads5.wikiart.org/images/boris-kustodiev/portrait-of-russian-actor-vasily-luzhsky-1913.jpg
boris-kustodiev_portrait-of-v-luzhsky-1915	http://uploads4.wikiart.org/images/boris-kustodiev/portrait-of-v-luzhsky-1915.jpg
boris-kustodiev_portrait-of-vasily-kastalsky	http://uploads6.wikiart.org/images/boris-kustodiev/portrait-of-vasily-kastalsky.jpg
boris-kustodiev_red-tower-of-troitse-sergeevsky-lavra-1912	http://uploads2.wikiart.org/images/boris-kustodiev/red-tower-of-troitse-sergeevsky-lavra-1912.jpg
boris-kustodiev_summer-landscape-with-women	http://uploads5.wikiart.org/images/boris-kustodiev/summer-landscape-with-women.jpg
boris-kustodiev_tatar-who-sells-watermelons-1924	http://uploads1.wikiart.org/images/boris-kustodiev/tatar-who-sells-watermelons-1924.jpg
bracha-l-ettinger_eurydice-n-27-1998	http://uploads5.wikiart.org/images/bracha-ettinger/eurydice-n-27-1998.jpg
bram-bogart_day-break-1997	http://uploads5.wikiart.org/images/bram-bogart/day-break-1997.jpg
brice-marden_eagles-mere-set-5-1997	http://uploads6.wikiart.org/images/brice-marden/eagles-mere-set-5-1997.jpg
brice-marden_greece-summer-1974-1	http://uploads3.wikiart.org/images/brice-marden/greece-summer-1974-1.jpg
brice-marden_greece-summer-1974-2	http://uploads3.wikiart.org/images/brice-marden/greece-summer-1974-2.jpg
brice-marden_grove-group-iii-1973	http://uploads4.wikiart.org/images/brice-marden/grove-group-iii-1973.jpg
brice-marden_st-barts-10-1991	http://uploads8.wikiart.org/images/brice-marden/st-barts-10-1991.jpg
brice-marden_untitled-1973	http://uploads6.wikiart.org/images/brice-marden/untitled-1973.jpg
bridget-riley_untitled-diagonal-curve-1966	http://uploads3.wikiart.org/images/bridget-riley/untitled-diagonal-curve-1966.jpg
briton-riviere_an-anxious-moment-1878	http://uploads1.wikiart.org/images/briton-riviere/an-anxious-moment-1878(1).jpg
burhan-dogancay_honfleur-1950	http://uploads8.wikiart.org/images/burhan-dogancay/honfleur-1950.jpg
burhan-dogancay_walls-v-5-1969	http://uploads0.wikiart.org/images/burhan-dogancay/walls-v-5-1969.jpg
burhan-dogancay_yellow-arrow-1990	http://uploads3.wikiart.org/images/burhan-dogancay/yellow-arrow-1990.jpg
camille-corot_algerian-woman	http://uploads8.wikiart.org/images/camille-corot/algerian-woman.jpg
camille-corot_edge-of-a-lake-souvenir-of-italy	http://uploads8.wikiart.org/images/camille-corot/edge-of-a-lake-souvenir-of-italy.jpg
camille-corot_in-the-vicinity-of-geneva	http://uploads1.wikiart.org/images/camille-corot/in-the-vicinity-of-geneva.jpg
camille-corot_island-of-san-bartolommeo-1828	http://uploads6.wikiart.org/images/camille-corot/island-of-san-bartolommeo-1828.jpg
camille-corot_landscape-at-castel-gandolfo	http://uploads4.wikiart.org/images/camille-corot/landscape-at-castel-gandolfo.jpg
camille-corot_maurice-robert-as-a-child-1857	http://uploads6.wikiart.org/images/camille-corot/maurice-robert-as-a-child-1857.jpg
camille-corot_nest-harriers-in-tuscan-1865	http://uploads4.wikiart.org/images/camille-corot/nest-harriers-in-tuscan-1865.jpg
camille-corot_soissons-seen-from-mr-henry-s-factory-1833	http://uploads0.wikiart.org/images/camille-corot/soissons-seen-from-mr-henry-s-factory-1833.jpg
camille-corot_the-edge-of-the-forest	http://uploads7.wikiart.org/images/camille-corot/the-edge-of-the-forest.jpg
camille-corot_the-fair-maid-of-gascony-the-blond-gascon-1850	http://uploads4.wikiart.org/images/camille-corot/the-fair-maid-of-gascony-the-blond-gascon-1850.jpg
camille-corot_the-letter	http://uploads4.wikiart.org/images/camille-corot/the-letter.jpg
camille-corot_the-little-bridge-at-mantes	http://uploads3.wikiart.org/images/camille-corot/the-little-bridge-at-mantes.jpg
camille-corot_the-monastery-behind-the-trees	http://uploads6.wikiart.org/images/camille-corot/the-monastery-behind-the-trees.jpg
camille-corot_ville-d-avray-the-large-pond-and-villas	http://uploads6.wikiart.org/images/camille-corot/ville-d-avray-the-large-pond-and-villas.jpg
camille-corot_volterra-church-and-bell-tower-1834	http://uploads2.wikiart.org/images/camille-corot/volterra-church-and-bell-tower-1834.jpg
camille-pissarro_avenue-de-l-opera-place-du-theatre-francais-misty	http://uploads1.wikiart.org/images/camille-pissarro/avenue-de-l-opera-place-du-theatre-francais-misty.jpg
camille-pissarro_february-sunrise-bazincourt-1893	http://uploads2.wikiart.org/images/camille-pissarro/february-sunrise-bazincourt-1893.jpg
camille-pissarro_flowering-plum-tree-eragny-1894	http://uploads1.wikiart.org/images/camille-pissarro/flowering-plum-tree-eragny-1894.jpg
camille-pissarro_fog-in-eragny	http://uploads1.wikiart.org/images/camille-pissarro/fog-in-eragny.jpg
camille-pissarro_haymaking-in-eragny-1901	http://uploads3.wikiart.org/images/camille-pissarro/haymaking-in-eragny-1901.jpg
camille-pissarro_hoarfrost-1890	http://uploads2.wikiart.org/images/camille-pissarro/hoarfrost-1890.jpg
camille-pissarro_la-mere-gaspard-1876	http://uploads8.wikiart.org/images/camille-pissarro/la-mere-gaspard-1876.jpg
camille-pissarro_landscape-at-melleray-woman-carrying-water-to-horses-1881	http://uploads0.wikiart.org/images/camille-pissarro/landscape-at-melleray-woman-carrying-water-to-horses-1881.jpg
camille-pissarro_march-sun-pontoise-1875	http://uploads2.wikiart.org/images/camille-pissarro/march-sun-pontoise-1875.jpg
camille-pissarro_morning-autumn-sunlight-eragny-1900	http://uploads5.wikiart.org/images/camille-pissarro/morning-autumn-sunlight-eragny-1900.jpg
camille-pissarro_morning-sunlighton-the-snow-eragny-sur-epte-1895	http://uploads0.wikiart.org/images/camille-pissarro/morning-sunlighton-the-snow-eragny-sur-epte-1895.jpg
camille-pissarro_on-orchard-in-pontoise-in-winter-1877	http://uploads7.wikiart.org/images/camille-pissarro/on-orchard-in-pontoise-in-winter-1877.jpg
camille-pissarro_orchards-at-louveciennes-1872	http://uploads8.wikiart.org/images/camille-pissarro/orchards-at-louveciennes-1872.jpg
camille-pissarro_peasant-pushing-a-wheelbarrow-maison-rondest-pontoise-1874	http://uploads1.wikiart.org/images/camille-pissarro/peasant-pushing-a-wheelbarrow-maison-rondest-pontoise-1874.jpg
camille-pissarro_resting-in-the-woods-pontoise-1878	http://uploads4.wikiart.org/images/camille-pissarro/resting-in-the-woods-pontoise-1878.jpg
camille-pissarro_rolling-landscape-in-winter-1875	http://uploads2.wikiart.org/images/camille-pissarro/rolling-landscape-in-winter-1875.jpg
camille-pissarro_rouen-fog-effect-1898	http://uploads0.wikiart.org/images/camille-pissarro/rouen-fog-effect-1898.jpg
camille-pissarro_seated-peasants-watching-cows-1886	http://uploads4.wikiart.org/images/camille-pissarro/seated-peasants-watching-cows-1886.jpg
camille-pissarro_study-of-apple-trees-at-eragny	http://uploads0.wikiart.org/images/camille-pissarro/study-of-apple-trees-at-eragny.jpg
camille-pissarro_the-avenue-de-l-opera-paris-sunlight-winter-morning	http://uploads3.wikiart.org/images/camille-pissarro/the-avenue-de-l-opera-paris-sunlight-winter-morning.jpg
camille-pissarro_the-banks-of-the-marne-at-cennevieres	http://uploads6.wikiart.org/images/camille-pissarro/the-banks-of-the-marne-at-cennevieres.jpg
camille-pissarro_the-barn-morning-eragny-1893	http://uploads7.wikiart.org/images/camille-pissarro/the-barn-morning-eragny-1893.jpg
camille-pissarro_the-louvre-afternoon-rainy-weather-1900	http://uploads0.wikiart.org/images/camille-pissarro/the-louvre-afternoon-rainy-weather-1900.jpg
camille-pissarro_the-louvre-morning-snow-effect-1903	http://uploads5.wikiart.org/images/camille-pissarro/the-louvre-morning-snow-effect-1903.jpg
camille-pissarro_the-pont-corneille-rouen-morning-effect-1896	http://uploads5.wikiart.org/images/camille-pissarro/the-pont-corneille-rouen-morning-effect-1896.jpg
camille-pissarro_the-potato-harvest-1874	http://uploads2.wikiart.org/images/camille-pissarro/the-potato-harvest-1874.jpg
camille-pissarro_the-road-to-l-hermitage-in-snow	http://uploads1.wikiart.org/images/camille-pissarro/the-road-to-l-hermitage-in-snow.jpg
camille-pissarro_view-from-louveciennes	http://uploads1.wikiart.org/images/camille-pissarro/view-from-louveciennes.jpg
camille-pissarro_walnut-tree-in-spring-1894	http://uploads5.wikiart.org/images/camille-pissarro/walnut-tree-in-spring-1894.jpg
camille-pissarro_washerwoman-eragny-1887	http://uploads2.wikiart.org/images/camille-pissarro/washerwoman-eragny-1887.jpg
camille-pissarro_young-flemish-maid	http://uploads6.wikiart.org/images/camille-pissarro/young-flemish-maid.jpg
canaletto_entrance-to-the-grand-canal-looking-east-1725	http://uploads8.wikiart.org/images/canaletto/entrance-to-the-grand-canal-looking-east-1725.jpg
canaletto_grand-canal-looking-north-from-near-the-rialto-bridge	http://uploads7.wikiart.org/images/canaletto/grand-canal-looking-north-from-near-the-rialto-bridge.jpg
canaletto_riva-degli-schiavoni-looking-east-1730	http://uploads1.wikiart.org/images/canaletto/riva-degli-schiavoni-looking-east-1730.jpg
canaletto_the-bucintore-returning-to-the-molo-on-ascension-day	http://uploads6.wikiart.org/images/canaletto/the-bucintore-returning-to-the-molo-on-ascension-day.jpg
canaletto_the-grand-canal-from-campo-san-vio-towards-the-bacino	http://uploads7.wikiart.org/images/canaletto/the-grand-canal-from-campo-san-vio-towards-the-bacino.jpg
canaletto_view-of-the-ducal-palace-1730	http://uploads1.wikiart.org/images/canaletto/view-of-the-ducal-palace-1730.jpg
caravaggio_flagellation-of-christ	http://uploads7.wikiart.org/images/caravaggio/flagellation-of-christ(1).jpg
caravaggio_john-the-baptist-1604	http://uploads6.wikiart.org/images/caravaggio/john-the-baptist-1604(1).jpg
carl-buchheister_composition-1961	http://uploads3.wikiart.org/images/carl-buchheister/composition-1961.jpg
carl-buchheister_komposition-rotes-dreieck-1934	http://uploads0.wikiart.org/images/carl-buchheister/komposition-rotes-dreieck-1934.jpg
carl-larsson_in-the-corner-1894	http://uploads5.wikiart.org/images/carl-larsson/in-the-corner-1894(1).jpg
carl-larsson_mother-and-daughter-1903	http://uploads2.wikiart.org/images/carl-larsson/mother-and-daughter-1903(1).jpg
carl-larsson_my-loved-ones-1893	http://uploads5.wikiart.org/images/carl-larsson/my-loved-ones-1893(1).jpg
carl-larsson_roses-de-noel	http://uploads0.wikiart.org/images/carl-larsson/roses-de-noel(1).jpg
carl-spitzweg_backstage-1860	http://uploads8.wikiart.org/images/carl-spitzweg/backstage-1860.jpg
carl-spitzweg_the-botanist	http://uploads6.wikiart.org/images/carl-spitzweg/the-botanist.jpg
carl-spitzweg_the-geologist	http://uploads7.wikiart.org/images/carl-spitzweg/the-geologist.jpg
carla-accardi_rosso-scuro-1974	http://uploads0.wikiart.org/images/carla-accardi/rosso-scuro-1974.jpg
carlo-carra_pagliai-1929	http://uploads4.wikiart.org/images/carlo-carra/pagliai-1929.jpg
carlo-carra_still-life-with-syphon-soda-water-1914	http://uploads2.wikiart.org/images/carlo-carra/still-life-with-syphon-soda-water-1914.jpg
carlo-crivelli_madonna-of-the-passion	http://uploads8.wikiart.org/images/carlo-crivelli/madonna-of-the-passion.jpg
carlo-crivelli_the-central-panels-of-the-polyptych	http://uploads2.wikiart.org/images/carlo-crivelli/the-central-panels-of-the-polyptych.jpg
carlo-crivelli_virgin-and-child	http://uploads2.wikiart.org/images/carlo-crivelli/virgin-and-child.jpg
carlo-maria-mariani_composition-i-1989	http://uploads8.wikiart.org/images/carlo-maria-mariani/composition-i-1989.jpg
carlos-botelho_p-teo-dom-fradique-1946	http://uploads8.wikiart.org/images/carlos-botelho/p-teo-dom-fradique-1946.jpg
carlos-botelho_vista-de-lisboa-tejo-e-topo-do-arco-da-rua-augusta	http://uploads0.wikiart.org/images/carlos-botelho/vista-de-lisboa-tejo-e-topo-do-arco-da-rua-augusta.jpg
carlos-merida_dances-of-mexico-1939	http://uploads6.wikiart.org/images/carlos-merida/dances-of-mexico-1939.jpg
carlos-merida_el-n-huatl-1964	http://uploads8.wikiart.org/images/carlos-merida/el-n-huatl-1964.jpg
carlos-merida_retablo-1950	http://uploads5.wikiart.org/images/carlos-merida/retablo-1950.jpg
carlos-orozco-romero_three-figures	http://uploads4.wikiart.org/images/carlos-orozco-romero/three-figures.jpg
carlos-orozco-romero_woman	http://uploads5.wikiart.org/images/carlos-orozco-romero/woman.jpg
cassandre_bonal-1935	http://uploads0.wikiart.org/images/cassandre/bonal-1935.jpg
cassandre_portrait-d-henri-mouron	http://uploads4.wikiart.org/images/cassandre/portrait-d-henri-mouron.jpg
cassandre_price-s-motorine-1934	http://uploads2.wikiart.org/images/cassandre/price-s-motorine-1934.jpg
cassandre_savo-1930	http://uploads8.wikiart.org/images/cassandre/savo-1930.jpg
chaim-soutine_red-houses	http://uploads3.wikiart.org/images/chaim-soutine/red-houses.jpg
chaim-soutine_white-house-on-a-hill	http://uploads5.wikiart.org/images/chaim-soutine/white-house-on-a-hill.jpg
chang-dai-chien_mist-at-dawn-1974	http://uploads3.wikiart.org/images/chang-dai-chien/mist-at-dawn-1974.jpg
charles-blackman_market-flowers	http://uploads2.wikiart.org/images/charles-blackman/market-flowers.jpg
charles-blackman_schoolgirl-1	http://uploads0.wikiart.org/images/charles-blackman/schoolgirl-1.jpg
charles-blackman_schoolgirls-1954-1	http://uploads6.wikiart.org/images/charles-blackman/schoolgirls-1954-1.jpg
charles-cottet_funeral-in-brittany-1897	http://uploads0.wikiart.org/images/charles-cottet/funeral-in-brittany-1897.jpg
charles-cottet_self-portrait-1883	http://uploads3.wikiart.org/images/charles-cottet/self-portrait-1883.jpg
charles-francois-daubigny_riverbank-in-moonlight-1875	http://uploads6.wikiart.org/images/charles-francois-daubigny/riverbank-in-moonlight-1875.jpg
charles-francois-daubigny_snowy-landscape-at-sunset-1873	http://uploads0.wikiart.org/images/charles-francois-daubigny/snowy-landscape-at-sunset-1873.jpg
charles-hermans_at-the-masquerade	http://uploads4.wikiart.org/images/charles-hermans/at-the-masquerade.jpg
charles-hermans_orientale-au-tambourin	http://uploads8.wikiart.org/images/charles-hermans/orientale-au-tambourin.jpg
charles-hinman_pinwheel-1964	http://uploads7.wikiart.org/images/charles-hinman/pinwheel-1964.jpg
charles-lapicque_man-uvres-de-nuit-1958	http://uploads0.wikiart.org/images/charles-lapicque/man-uvres-de-nuit-1958.jpg
charles-m-russell_meat-for-wagons-1925	http://uploads0.wikiart.org/images/charles-m-russell/meat-for-wagons-1925.jpg
charles-m-russell_mexican-buffalo-hunters-1924	http://uploads8.wikiart.org/images/charles-m-russell/mexican-buffalo-hunters-1924.jpg
charles-m-russell_the-crow-scout-1890	http://uploads7.wikiart.org/images/charles-m-russell/the-crow-scout-1890.jpg
charles-m-russell_the-scouting-party-1898	http://uploads3.wikiart.org/images/charles-m-russell/the-scouting-party-1898.jpg
charles-martin-powell_seascape	http://uploads1.wikiart.org/images/charles-martin-powell/seascape.jpg
charles-reiffel_holiday-mission-beach-1938	http://uploads3.wikiart.org/images/charles-reiffel/holiday-mission-beach-1938.jpg
charles-rennie-mackintosh_sea-pink-1901	http://uploads1.wikiart.org/images/charles-rennie-mackintosh/sea-pink-1901.jpg
charles-robinson_the-selfish-giant-1913-1	http://uploads3.wikiart.org/images/charles-robinson/the-selfish-giant-1913-1.jpg
charles-tunnicliffe_french-partridges	http://uploads2.wikiart.org/images/charles-tunnicliffe/french-partridges(1).jpg
charles-turner_apollonia-wodehouse-n-e-nourse-1823	http://uploads3.wikiart.org/images/charles-turner/apollonia-wodehouse-n-e-nourse-1823.jpg
charles-turner_charles-mayne-young-1809-1	http://uploads3.wikiart.org/images/charles-turner/charles-mayne-young-1809-1.jpg
charles-turner_cuthbert-collingwood-baron-collingwood-1823	http://uploads2.wikiart.org/images/charles-turner/cuthbert-collingwood-baron-collingwood-1823.jpg
charles-turner_elizabeth-cromwell-n-e-steward-1810-1	http://uploads5.wikiart.org/images/charles-turner/elizabeth-cromwell-n-e-steward-1810-1.jpg
charles-turner_luke-fraser-1810	http://uploads2.wikiart.org/images/charles-turner/luke-fraser-1810.jpg
charles-turner_robert-william-elliston-1808	http://uploads5.wikiart.org/images/charles-turner/robert-william-elliston-1808.jpg
charles-turner_the-penn-family-louisa-hannah-penn-john-penn-juliana-baker-n-e-penn-granville-penn-1819	http://uploads1.wikiart.org/images/charles-turner/the-penn-family-louisa-hannah-penn-john-penn-juliana-baker-n-e-penn-granville-penn-1819.jpg
charles-willson-peale_margaret-strachan-mrs-thomas-harwood-1771	http://uploads7.wikiart.org/images/charles-willson-peale/margaret-strachan-mrs-thomas-harwood-1771.jpg
charles-willson-peale_robert-fulton-1765-1815-1809	http://uploads3.wikiart.org/images/charles-willson-peale/robert-fulton-1765-1815-1809.jpg
charles-willson-peale_robert-goldsborough-and-family-1787	http://uploads1.wikiart.org/images/charles-willson-peale/robert-goldsborough-and-family-1787.jpg
charlotte-posenenske_striped-picture-1965	http://uploads6.wikiart.org/images/charlotte-posenenske/striped-picture-1965(1).jpg
charlotte-posenenske_untitled-free-structures-1962	http://uploads3.wikiart.org/images/charlotte-posenenske/untitled-free-structures-1962.jpg
chen-hongshou_immortals-celebrating-a-birthday-detail-1649	http://uploads2.wikiart.org/images/chen-hongshou/immortals-celebrating-a-birthday-detail-1649.jpg
chen-hongshou_lady-xuanwen-jun-giving-instructions-on-the-classics-1638	http://uploads6.wikiart.org/images/chen-hongshou/lady-xuanwen-jun-giving-instructions-on-the-classics-1638.jpg
childe-hassam_chatou-near-bougival	http://uploads5.wikiart.org/images/childe-hassam/chatou-near-bougival.jpg
childe-hassam_flower-garden-isles-of-shoals	http://uploads5.wikiart.org/images/childe-hassam/flower-garden-isles-of-shoals.jpg
childe-hassam_new-england-road	http://uploads1.wikiart.org/images/childe-hassam/new-england-road.jpg
childe-hassam_old-house-east-hampton	http://uploads7.wikiart.org/images/childe-hassam/old-house-east-hampton.jpg
childe-hassam_on-the-balcony	http://uploads8.wikiart.org/images/childe-hassam/on-the-balcony.jpg
childe-hassam_st-germain-l-auxerrois	http://uploads7.wikiart.org/images/childe-hassam/st-germain-l-auxerrois.jpg
childe-hassam_the-south-gorge-appledore-isles-of-shoals	http://uploads8.wikiart.org/images/childe-hassam/the-south-gorge-appledore-isles-of-shoals.jpg
childe-hassam_village-scene-breton	http://uploads5.wikiart.org/images/childe-hassam/village-scene-breton.jpg
christen-kobke_a-view-of-the-square-in-the-kastel-looking-towards-the-ramparts-1830	http://uploads0.wikiart.org/images/christen-kobke/a-view-of-the-square-in-the-kastel-looking-towards-the-ramparts-1830.jpg
christina-robertson_empress-alexandria-fedorovna-1851	http://uploads6.wikiart.org/images/christina-robertson/empress-alexandria-fedorovna-1851.jpg
christo-coetzee_boland-bride-1998	http://uploads4.wikiart.org/images/christo-coetzee/boland-bride-1998.jpg
christopher-willard_read-between-the-lines-2009	http://uploads8.wikiart.org/images/christopher-willard/read-between-the-lines-2009.jpg
christopher-wood_flowers-1930	http://uploads0.wikiart.org/images/christopher-wood/flowers-1930.jpg
christopher-wood_portrait-de-max-jacob-1930	http://uploads4.wikiart.org/images/christopher-wood/portrait-de-max-jacob-1930.jpg
christopher-wood_portrait-of-gerald-reitlinger-1926	http://uploads4.wikiart.org/images/christopher-wood/portrait-of-gerald-reitlinger-1926.jpg
chu-teh-chun_dominant-bleu-1990	http://uploads1.wikiart.org/images/chu-teh-chun/dominant-bleu-1990.jpg
chu-teh-chun_untitled-2007	http://uploads5.wikiart.org/images/chu-teh-chun/untitled-2007.jpg
chuck-close_leslie-1986	http://uploads2.wikiart.org/images/chuck-close/leslie-1986.jpg
clarence-gagnon_lucille-rodier-gagnon-olive-and-edna-pretty-at-sainte-p-tronille-le-d-orl-ans-1919	http://uploads6.wikiart.org/images/clarence-gagnon/lucille-rodier-gagnon-olive-and-edna-pretty-at-sainte-p-tronille-le-d-orl-ans-1919.jpg
clarence-gagnon_tinzen-oberhalbstein-switzerland-1926	http://uploads6.wikiart.org/images/clarence-gagnon/tinzen-oberhalbstein-switzerland-1926.jpg
clarence-holbrook-carter_acrobats-1979	http://uploads0.wikiart.org/images/clarence-holbrook-carter/acrobats-1979.jpg
clarence-holbrook-carter_sienna-1979	http://uploads6.wikiart.org/images/clarence-holbrook-carter/sienna-1979.jpg
clarence-holbrook-carter_yellow-mandala-1970	http://uploads5.wikiart.org/images/clarence-holbrook-carter/yellow-mandala-1970.jpg
claricia_cancer	http://uploads4.wikiart.org/images/claricia/cancer.jpg
claricia_leo	http://uploads1.wikiart.org/images/claricia/leo.jpg
claude-lorrain_landscape-with-aeneas-at-delos-1672	http://uploads3.wikiart.org/images/claude-lorrain/landscape-with-aeneas-at-delos-1672.jpg
claude-lorrain_the-embarkation-of-st-paula-in-ostia	http://uploads4.wikiart.org/images/claude-lorrain/the-embarkation-of-st-paula-in-ostia.jpg
claude-monet_a-windmill-near-zaandam	http://uploads1.wikiart.org/images/claude-monet/a-windmill-near-zaandam(1).jpg
claude-monet_at-val-saint-nicolas-near-dieppe-morning	http://uploads6.wikiart.org/images/claude-monet/at-val-saint-nicolas-near-dieppe-morning.jpg
claude-monet_bathers-at-la-grenouillere-1869	http://uploads6.wikiart.org/images/claude-monet/bathers-at-la-grenouillere-1869.jpg
claude-monet_bennecourt-1	http://uploads5.wikiart.org/images/claude-monet/bennecourt-1.jpg
claude-monet_camille-and-jean-monet-in-the-garden-at-argenteuil	http://uploads7.wikiart.org/images/claude-monet/camille-and-jean-monet-in-the-garden-at-argenteuil.jpg
claude-monet_charing-cross-bridge-03	http://uploads7.wikiart.org/images/claude-monet/charing-cross-bridge-03.jpg
claude-monet_charing-cross-bridge-1903	http://uploads0.wikiart.org/images/claude-monet/charing-cross-bridge-1903.jpg
claude-monet_clematis	http://uploads1.wikiart.org/images/claude-monet/clematis.jpg
claude-monet_coming-into-port-goulphar-belle-ile	http://uploads1.wikiart.org/images/claude-monet/coming-into-port-goulphar-belle-ile.jpg
claude-monet_fisherman-s-house-in-petit-ailly	http://uploads7.wikiart.org/images/claude-monet/fisherman-s-house-in-petit-ailly.jpg
claude-monet_flowers-and-fruit	http://uploads1.wikiart.org/images/claude-monet/flowers-and-fruit.jpg
claude-monet_grainstacks-snow-effect-1891	http://uploads3.wikiart.org/images/claude-monet/grainstacks-snow-effect-1891.jpg
claude-monet_lane-in-the-poppy-fields-ile-saint-martin	http://uploads7.wikiart.org/images/claude-monet/lane-in-the-poppy-fields-ile-saint-martin.jpg
claude-monet_low-tide-at-pourville-02	http://uploads8.wikiart.org/images/claude-monet/low-tide-at-pourville-02.jpg
claude-monet_lunch-on-the-grass	http://uploads2.wikiart.org/images/claude-monet/lunch-on-the-grass.jpg
claude-monet_meadow-with-poplars	http://uploads3.wikiart.org/images/claude-monet/meadow-with-poplars.jpg
claude-monet_meton-seen-from-cap-martin	http://uploads1.wikiart.org/images/claude-monet/meton-seen-from-cap-martin.jpg
claude-monet_path-at-pourville-02	http://uploads4.wikiart.org/images/claude-monet/path-at-pourville-02.jpg
claude-monet_pleasure-boats-argenteuil-c-1872-3-oil-on-canvas	http://uploads5.wikiart.org/images/claude-monet/pleasure-boats-argenteuil-c-1872-3-oil-on-canvas.jpg
claude-monet_poplars	http://uploads0.wikiart.org/images/claude-monet/poplars.jpg
claude-monet_rocks-at-belle-ile	http://uploads2.wikiart.org/images/claude-monet/rocks-at-belle-ile.jpg
claude-monet_saint-lazare-station-exterior-view-2	http://uploads2.wikiart.org/images/claude-monet/saint-lazare-station-exterior-view-2.jpg
claude-monet_sunset-on-the-seine-at-lavacourt-winter-effect	http://uploads3.wikiart.org/images/claude-monet/sunset-on-the-seine-at-lavacourt-winter-effect.jpg
claude-monet_the-bridge-at-bougival	http://uploads6.wikiart.org/images/claude-monet/the-bridge-at-bougival.jpg
claude-monet_the-grand-canal-and-santa-maria-della-salute	http://uploads1.wikiart.org/images/claude-monet/the-grand-canal-and-santa-maria-della-salute.jpg
claude-monet_the-palazzo-ducale-2	http://uploads4.wikiart.org/images/claude-monet/the-palazzo-ducale-2.jpg
claude-monet_the-seine-at-petit-gennevilliers-1872	http://uploads3.wikiart.org/images/claude-monet/the-seine-at-petit-gennevilliers-1872.jpg
claude-monet_the-seine-at-port-villez-snow-effect	http://uploads2.wikiart.org/images/claude-monet/the-seine-at-port-villez-snow-effect.jpg
claude-monet_the-sheltered-path	http://uploads2.wikiart.org/images/claude-monet/the-sheltered-path.jpg
claude-monet_view-of-amsterdam	http://uploads1.wikiart.org/images/claude-monet/view-of-amsterdam.jpg
claude-monet_water-lilies-19	http://uploads8.wikiart.org/images/claude-monet/water-lilies-19.jpg
claude-monet_water-lilies-1917	http://uploads1.wikiart.org/images/claude-monet/water-lilies-1917.jpg
claude-monet_water-lily-pond-2	http://uploads1.wikiart.org/images/claude-monet/water-lily-pond-2.jpg
claude-monet_waterloo-bridge-sunlight-effect-4	http://uploads8.wikiart.org/images/claude-monet/waterloo-bridge-sunlight-effect-4.jpg
claude-monet_wild-poppies-near-argenteuil-1873	http://uploads8.wikiart.org/images/claude-monet/wild-poppies-near-argenteuil-1873.jpg
claude-monet_windmills-at-haaldersbroek-zaandam	http://uploads0.wikiart.org/images/claude-monet/windmills-at-haaldersbroek-zaandam.jpg
claude-monet_yellow-irises-3-1917	http://uploads4.wikiart.org/images/claude-monet/yellow-irises-3-1917.jpg
claude-viallat_untitled-no-170-1994	http://uploads5.wikiart.org/images/claude-viallat/untitled-no-170-1994.jpg
clyfford-still_ph-1033-1976	http://uploads6.wikiart.org/images/clyfford-still/ph-1033-1976.jpg
conrad-marca-relli_fortune-teller	http://uploads3.wikiart.org/images/conrad-marca-relli/fortune-teller.jpg
conroy-maddox_trophy	http://uploads8.wikiart.org/images/conroy-maddox/trophy.jpg
conroy-maddox_untitled-1963	http://uploads6.wikiart.org/images/conroy-maddox/untitled-1963.jpg
constantin-artachino_house-at-the-countryside	http://uploads6.wikiart.org/images/constantin-artachino/house-at-the-countryside.jpg
constantin-blendea_unknown-title-19	http://uploads5.wikiart.org/images/constantin-blendea/unknown-title-19.jpg
constantin-daniel-rosenthal_convalescence	http://uploads2.wikiart.org/images/constantin-daniel-rosenthal/convalescence.jpg
constantin-flondor_plane-trees-1952	http://uploads6.wikiart.org/images/constantin-flondor/plane-trees-1952.jpg
constantin-flondor_superimposed-structures-1967	http://uploads0.wikiart.org/images/constantin-flondor/superimposed-structures-1967.jpg
constantin-guys_carriage-and-three-gentlemen-on-horses	http://uploads7.wikiart.org/images/constantin-guys/carriage-and-three-gentlemen-on-horses.jpg
constantin-guys_unknown-title	http://uploads8.wikiart.org/images/constantin-guys/unknown-title.jpg
constantine-maleas_landscape-with-tree-and-mosque-in-the-background	http://uploads1.wikiart.org/images/constantine-maleas/landscape-with-tree-and-mosque-in-the-background.jpg
constantine-maleas_olive-trees	http://uploads0.wikiart.org/images/constantine-maleas/olive-trees.jpg
corneille_planets-1974	http://uploads1.wikiart.org/images/corneille/planets-1974.jpg
corneille_two-birds-2002	http://uploads3.wikiart.org/images/corneille/two-birds-2002.jpg
cornelis-de-vos_elisabeth-or-cornelia-vekemans-as-a-young-girl	http://uploads6.wikiart.org/images/cornelis-de-vos/elisabeth-or-cornelia-vekemans-as-a-young-girl.jpg
cornelis-springer_street-view	http://uploads0.wikiart.org/images/cornelis-springer/street-view.jpg
cornelis-springer_view-on-heerengracht-in-amsterdam	http://uploads4.wikiart.org/images/cornelis-springer/view-on-heerengracht-in-amsterdam.jpg
cornelis-springer_vleeschhal-and-grote-kerk-in-haarlem	http://uploads7.wikiart.org/images/cornelis-springer/vleeschhal-and-grote-kerk-in-haarlem.jpg
cornelis-vreedenburgh_a-peasant-woman-on-a-path-along-a-canal-1907	http://uploads1.wikiart.org/images/cornelis-vreedenburgh/a-peasant-woman-on-a-path-along-a-canal-1907.jpg
craig-mullins_untitled-7	http://uploads4.wikiart.org/images/craig-mullins/untitled-7.jpg
cristovao-de-figueiredo_tr-ptico-da-paix-o-de-cristo-1530	http://uploads0.wikiart.org/images/cristovao-de-figueiredo/tr-ptico-da-paix-o-de-cristo-1530.jpg
cuno-amiet_blumenstillleben-1910	http://uploads3.wikiart.org/images/cuno-amiet/blumenstillleben-1910.jpg
cuno-amiet_junge-frau-im-garten-amy-moser-1910	http://uploads7.wikiart.org/images/cuno-amiet/junge-frau-im-garten-amy-moser-1910.jpg
cuno-amiet_landscape-near-the-river-aare-1925	http://uploads6.wikiart.org/images/cuno-amiet/landscape-near-the-river-aare-1925.jpg
cuno-amiet_magnolia-1945	http://uploads4.wikiart.org/images/cuno-amiet/magnolia-1945.jpg
cuno-amiet_stans-friedhof-1942	http://uploads0.wikiart.org/images/cuno-amiet/stans-friedhof-1942.jpg
currier-and-ives_a-black-squall-1879	http://uploads7.wikiart.org/images/currier-and-ives/a-black-squall-1879.jpg
currier-and-ives_assassination-of-abraham-lincoln-1865	http://uploads7.wikiart.org/images/currier-and-ives/assassination-of-abraham-lincoln-1865.jpg
currier-and-ives_battle-of-mill-spring-ky-jan-19th-1862-1862	http://uploads4.wikiart.org/images/currier-and-ives/battle-of-mill-spring-ky-jan-19th-1862-1862.jpg
currier-and-ives_bombardment-of-fort-sumter-charleston-harbor-12th-13th-of-april-1861-1861	http://uploads6.wikiart.org/images/currier-and-ives/bombardment-of-fort-sumter-charleston-harbor-12th-13th-of-april-1861-1861.jpg
currier-and-ives_empire-state-great-lakes-steamboat-1856	http://uploads0.wikiart.org/images/currier-and-ives/empire-state-great-lakes-steamboat-1856.jpg
currier-and-ives_midnight-race-on-the-mississippi-1877	http://uploads6.wikiart.org/images/currier-and-ives/midnight-race-on-the-mississippi-1877.jpg
currier-and-ives_u-s-ship-of-the-line-ohio-104-guns-1847	http://uploads0.wikiart.org/images/currier-and-ives/u-s-ship-of-the-line-ohio-104-guns-1847.jpg
currier-and-ives_view-on-the-harlem-river-1852	http://uploads8.wikiart.org/images/currier-and-ives/view-on-the-harlem-river-1852.jpg
cy-twombly_untitled-1956	http://uploads3.wikiart.org/images/cy-twombly/untitled-1956.jpg
dadamaino_volume-1958-1	http://uploads2.wikiart.org/images/dadamaino/volume-1958-1.jpg
dadamaino_volume-1959	http://uploads0.wikiart.org/images/dadamaino/volume-1959.jpg
dado_triptyque-de-narval-1975	http://uploads8.wikiart.org/images/dado/triptyque-de-narval-1975.jpg
dan-christensen_pavo-1968	http://uploads5.wikiart.org/images/dan-christensen/pavo-1968.jpg
dan-christensen_untitled-1966	http://uploads8.wikiart.org/images/dan-christensen/untitled-1966.jpg
dante-gabriel-rossetti_elizabeth-siddal-1855	http://uploads5.wikiart.org/images/dante-gabriel-rossetti/elizabeth-siddal-1855.jpg
dante-gabriel-rossetti_faust-margaret-in-the-church-1848	http://uploads8.wikiart.org/images/dante-gabriel-rossetti/faust-margaret-in-the-church-1848.jpg
dante-gabriel-rossetti_jane-morris-1860	http://uploads1.wikiart.org/images/dante-gabriel-rossetti/jane-morris-1860.jpg
dante-gabriel-rossetti_study-for-a-vision-of-fiammetta	http://uploads7.wikiart.org/images/dante-gabriel-rossetti/study-for-a-vision-of-fiammetta.jpg
dante-gabriel-rossetti_the-bower-meadow-study-study-of-dancing-girls-1872	http://uploads8.wikiart.org/images/dante-gabriel-rossetti/the-bower-meadow-study-study-of-dancing-girls-1872.jpg
david-alfaro-siqueiros_birth-of-fascism-1936	http://uploads6.wikiart.org/images/david-alfaro-siqueiros/birth-of-fascism-1936.jpg
david-alfaro-siqueiros_self-portrait-1946	http://uploads3.wikiart.org/images/david-alfaro-siqueiros/self-portrait-1946.jpg
david-alfaro-siqueiros_the-people-for-the-university-the-university-for-the-people-1956	http://uploads4.wikiart.org/images/david-alfaro-siqueiros/the-people-for-the-university-the-university-for-the-people-1956.jpg
david-burliuk_a-horse-lightning-1907	http://uploads7.wikiart.org/images/david-burliuk/a-horse-lightning-1907.jpg
david-burliuk_artist-abraham-manievitch-1925	http://uploads6.wikiart.org/images/david-burliuk/artist-abraham-manievitch-1925.jpg
david-burliuk_blue-horse	http://uploads3.wikiart.org/images/david-burliuk/blue-horse.jpg
david-burliuk_blue-rider	http://uploads7.wikiart.org/images/david-burliuk/blue-rider(1).jpg
david-burliuk_flowers-on-the-seashore	http://uploads8.wikiart.org/images/david-burliuk/flowers-on-the-seashore.jpg
david-burliuk_in-a-russian-village-1926	http://uploads1.wikiart.org/images/david-burliuk/in-a-russian-village-1926.jpg
david-burliuk_landscape-with-a-flowerbed-1906	http://uploads7.wikiart.org/images/david-burliuk/landscape-with-a-flowerbed-1906.jpg
david-burliuk_new-england-1929	http://uploads1.wikiart.org/images/david-burliuk/new-england-1929.jpg
david-burliuk_portrait-of-a-man-1960	http://uploads6.wikiart.org/images/david-burliuk/portrait-of-a-man-1960.jpg
david-burliuk_sea-1921	http://uploads2.wikiart.org/images/david-burliuk/sea-1921.jpg
david-burliuk_stonemason-1910	http://uploads0.wikiart.org/images/david-burliuk/stonemason-1910.jpg
david-burliuk_woman-with-horse	http://uploads0.wikiart.org/images/david-burliuk/woman-with-horse.jpg
david-cox_a-church-possibly-at-wrexham	http://uploads0.wikiart.org/images/david-cox/a-church-possibly-at-wrexham.jpg
david-cox_crossing-lancaster-sands-1849	http://uploads1.wikiart.org/images/david-cox/crossing-lancaster-sands-1849.jpg
david-cox_going-out-hawking-1838	http://uploads3.wikiart.org/images/david-cox/going-out-hawking-1838.jpg
david-cox_greenfield-house-harorne	http://uploads5.wikiart.org/images/david-cox/greenfield-house-harorne.jpg
david-cox_tour-d-horloge-rouen-1829	http://uploads6.wikiart.org/images/david-cox/tour-d-horloge-rouen-1829.jpg
david-cox_view-near-bettws-y-coed-1846	http://uploads0.wikiart.org/images/david-cox/view-near-bettws-y-coed-1846.jpg
david-johnson_androscoggin-river-1869	http://uploads8.wikiart.org/images/david-johnson/androscoggin-river-1869.jpg
david-johnson_on-the-escopus-at-hurley-new-york-1858	http://uploads5.wikiart.org/images/david-johnson/on-the-escopus-at-hurley-new-york-1858.jpg
david-johnson_ramapo-hills-1876	http://uploads2.wikiart.org/images/david-johnson/ramapo-hills-1876.jpg
david-kakabadze_constructive-decorative-composition-1924-4	http://uploads5.wikiart.org/images/david-kakabadze/constructive-decorative-composition-1924-4(1).jpg
david-kakabadze_imereti-1915	http://uploads8.wikiart.org/images/david-kakabadze/imereti-1915.jpg
david-kakabadze_imereti-1915-2	http://uploads1.wikiart.org/images/david-kakabadze/imereti-1915-2.jpg
david-park_portrait-of-hassel-smith-1951	http://uploads2.wikiart.org/images/david-park/portrait-of-hassel-smith-1951.jpg
david-roberts_descent-to-the-valley-of-the-jordan	http://uploads2.wikiart.org/images/david-roberts/descent-to-the-valley-of-the-jordan.jpg
david-roberts_fruit-sellers-from-the-islands-venice-1903	http://uploads0.wikiart.org/images/david-roberts/fruit-sellers-from-the-islands-venice-1903.jpg
david-roberts_portico-of-the-temple-of-isis-at-philae-1851	http://uploads2.wikiart.org/images/david-roberts/portico-of-the-temple-of-isis-at-philae-1851.jpg
david-teniers-the-younger_smokers-and-drinkers	http://uploads8.wikiart.org/images/david-teniers-the-younger/smokers-and-drinkers.jpg
david-wilkie_josephine-and-the-fortune-teller	http://uploads7.wikiart.org/images/david-wilkie/josephine-and-the-fortune-teller.jpg
denise-green_evanescence-red-2007	http://uploads3.wikiart.org/images/denise-green/evanescence-red-2007.jpg
derek-boshier_shy-cowboy-1980	http://uploads0.wikiart.org/images/derek-boshier/shy-cowboy-1980.jpg
desmond-morris_for-insiders-only-1973	http://uploads7.wikiart.org/images/desmond-morris/for-insiders-only-1973.jpg
diego-rivera_portrait-of-carlos-pellicer-1942	http://uploads7.wikiart.org/images/diego-rivera/portrait-of-carlos-pellicer-1942.jpg
diego-rivera_portrait-of-ramon-gomez-de-la-serna-1915	http://uploads6.wikiart.org/images/diego-rivera/portrait-of-ramon-gomez-de-la-serna-1915.jpg
diego-rivera_woman-grinding-maize-1924	http://uploads0.wikiart.org/images/diego-rivera/woman-grinding-maize-1924.jpg
diego-velazquez_king-philip-iv-of-spain-1632	http://uploads6.wikiart.org/images/diego-velazquez/king-philip-iv-of-spain-1632.jpg
diego-velazquez_philip-iv-1624	http://uploads1.wikiart.org/images/diego-velazquez/philip-iv-1624.jpg
diego-velazquez_portrait-of-pedro-de-barberana-y-aparregui-1632	http://uploads7.wikiart.org/images/diego-velazquez/portrait-of-pedro-de-barberana-y-aparregui-1632.jpg
diego-velazquez_the-immaculate-conception	http://uploads3.wikiart.org/images/diego-velazquez/the-immaculate-conception.jpg
diego-velazquez_the-infanta-margarita-teresa-of-spain-in-a-red-dress-1653	http://uploads8.wikiart.org/images/diego-velazquez/the-infanta-margarita-teresa-of-spain-in-a-red-dress-1653.jpg
dieter-asmus_frau-mit-eisbecher-1978	http://uploads6.wikiart.org/images/dieter-asmus/frau-mit-eisbecher-1978.jpg
dilek-demirci_untitled-10	http://uploads5.wikiart.org/images/dilek-demirci/untitled-10.jpg
dilek-demirci_untitled-1998	http://uploads7.wikiart.org/images/dilek-demirci/untitled-1998.jpg
dilek-demirci_untitled-2004	http://uploads7.wikiart.org/images/dilek-demirci/untitled-2004.jpg
dilek-demirci_untitled-2014-9	http://uploads0.wikiart.org/images/dilek-demirci/untitled-2014-9.jpg
dilek-demirci_untitled-8	http://uploads4.wikiart.org/images/dilek-demirci/untitled-8.jpg
dimitris-mytaras_pireaus	http://uploads3.wikiart.org/images/dimitris-mytaras/pireaus.jpg
dimitris-mytaras_portrait-of-man-sitting-1980	http://uploads7.wikiart.org/images/dimitris-mytaras/portrait-of-man-sitting-1980.jpg
dimitris-mytaras_reclining-figure	http://uploads3.wikiart.org/images/dimitris-mytaras/reclining-figure.jpg
ding-yanyong_the-younger-qiao-a-new-bride-1978	http://uploads7.wikiart.org/images/ding-yanyong/the-younger-qiao-a-new-bride-1978.jpg
ding-yi_appearance-of-crosses-01-03-2001	http://uploads1.wikiart.org/images/ding-yi/appearance-of-crosses-01-03-2001.jpg
ding-yi_appearance-of-crosses-95-b64-1995	http://uploads2.wikiart.org/images/ding-yi/appearance-of-crosses-95-b64-1995.jpg
dirk-bouts_portrait-of-a-man	http://uploads8.wikiart.org/images/dirk-bouts/portrait-of-a-man.jpg
dmitry-levitzky_ivan-abramovich-gannibal	http://uploads1.wikiart.org/images/dmitry-levitzky/ivan-abramovich-gannibal.jpg
dmitry-levitzky_portrait-of-grand-duchess-maria-feodorovna	http://uploads2.wikiart.org/images/dmitry-levitzky/portrait-of-grand-duchess-maria-feodorovna.jpg
dmitry-levitzky_portrait-of-nikolay-lvov-1774	http://uploads7.wikiart.org/images/dmitry-levitzky/portrait-of-nikolay-lvov-1774.jpg
dolfi-trost_entopic-graphomania-1945-8	http://uploads0.wikiart.org/images/dolfi-trost/entopic-graphomania-1945-8.jpg
domenico-ghirlandaio_adoration-of-the-child	http://uploads5.wikiart.org/images/domenico-ghirlandaio/adoration-of-the-child.jpg
domenico-ghirlandaio_altarpiece-of-st-vincent-ferrer-1	http://uploads7.wikiart.org/images/domenico-ghirlandaio/altarpiece-of-st-vincent-ferrer-1.jpg
domingos-sequeira_fam-lia-barros	http://uploads2.wikiart.org/images/domingos-sequeira/fam-lia-barros.jpg
domingos-sequeira_manuel-in-cio-martins-pamplona-corte-real-count-of-subserra	http://uploads3.wikiart.org/images/domingos-sequeira/manuel-in-cio-martins-pamplona-corte-real-count-of-subserra.jpg
domingos-sequeira_mulher-com-turbante	http://uploads7.wikiart.org/images/domingos-sequeira/mulher-com-turbante.jpg
domingos-sequeira_the-worship-of-the-mages-1828	http://uploads8.wikiart.org/images/domingos-sequeira/the-worship-of-the-mages-1828.jpg
dondi_train	http://uploads8.wikiart.org/images/dondi/train.jpg
dorothea-tanning_dream-of-luxury-1944	http://uploads7.wikiart.org/images/dorothea-tanning/dream-of-luxury-1944.jpg
dorothea-tanning_tango-lives-1977	http://uploads3.wikiart.org/images/dorothea-tanning/tango-lives-1977.jpg
dorothy-lathrop_a-little-boy-lost-1920-16	http://uploads3.wikiart.org/images/dorothy-lathrop/a-little-boy-lost-1920-16.jpg
dorothy-lathrop_a-little-boy-lost-1920-25	http://uploads3.wikiart.org/images/dorothy-lathrop/a-little-boy-lost-1920-25.jpg
dorothy-lathrop_illus-for-the-princess-and-curdie-by-macdonald-1927	http://uploads2.wikiart.org/images/dorothy-lathrop/illus-for-the-princess-and-curdie-by-macdonald-1927.jpg
dorothy-lathrop_the-treasure-of-carcassonne-1928-18	http://uploads4.wikiart.org/images/dorothy-lathrop/the-treasure-of-carcassonne-1928-18.jpg
dorothy-lathrop_the-treasure-of-carcassonne-1928-7	http://uploads3.wikiart.org/images/dorothy-lathrop/the-treasure-of-carcassonne-1928-7.jpg
dosso-dossi_a-woman	http://uploads7.wikiart.org/images/dosso-dossi/a-woman.jpg
dosso-dossi_alfonso-d-este	http://uploads5.wikiart.org/images/dosso-dossi/alfonso-d-este.jpg
doug-ohlson_avery-1968	http://uploads1.wikiart.org/images/doug-ohlson/avery-1968.jpg
doug-ohlson_china-series-a-flamingo-1975	http://uploads2.wikiart.org/images/doug-ohlson/china-series-a-flamingo-1975.jpg
doug-ohlson_marker-california-1986	http://uploads5.wikiart.org/images/doug-ohlson/marker-california-1986.jpg
doug-ohlson_paris-green-1990	http://uploads8.wikiart.org/images/doug-ohlson/paris-green-1990.jpg
duccio_crevole-madonna	http://uploads2.wikiart.org/images/duccio/crevole-madonna.jpg
duccio_the-annunciation-fragment-1311	http://uploads8.wikiart.org/images/duccio/the-annunciation-fragment-1311.jpg
duccio_the-apostle-bartholomew-1311	http://uploads6.wikiart.org/images/duccio/the-apostle-bartholomew-1311.jpg
duccio_the-madonna-and-child-with-angels-1307	http://uploads7.wikiart.org/images/duccio/the-madonna-and-child-with-angels-1307.jpg
dumitru-ghiatza_view-from-the-royal-palace	http://uploads1.wikiart.org/images/dumitru-ghia/view-from-the-royal-palace.jpg
eastman-johnson_self-portrait-1890	http://uploads5.wikiart.org/images/eastman-johnson/self-portrait-1890.jpg
eastman-johnson_the-counterfeiters-1853	http://uploads1.wikiart.org/images/eastman-johnson/the-counterfeiters-1853.jpg
eastman-johnson_woman-in-a-white-dress-1873	http://uploads5.wikiart.org/images/eastman-johnson/woman-in-a-white-dress-1873.jpg
edgar-degas_at-the-races-the-start-1862	http://uploads1.wikiart.org/images/edgar-degas/at-the-races-the-start-1862.jpg
edgar-degas_before-the-race	http://uploads7.wikiart.org/images/edgar-degas/before-the-race.jpg
edgar-degas_dancer-in-her-dressing-room	http://uploads1.wikiart.org/images/edgar-degas/dancer-in-her-dressing-room.jpg
edgar-degas_dancer-leaving-her-dressing-room	http://uploads6.wikiart.org/images/edgar-degas/dancer-leaving-her-dressing-room.jpg
edgar-degas_dancers-1898	http://uploads4.wikiart.org/images/edgar-degas/dancers-1898.jpg
edgar-degas_laundress-carrying-linen-1878	http://uploads3.wikiart.org/images/edgar-degas/laundress-carrying-linen-1878.jpg
edgar-degas_madame-alexis-rouart-and-her-children	http://uploads2.wikiart.org/images/edgar-degas/madame-alexis-rouart-and-her-children.jpg
edgar-degas_melancholy-1874	http://uploads7.wikiart.org/images/edgar-degas/melancholy-1874.jpg
edgar-degas_portrait-of-henri-michel-levy-in-his-studio-1879	http://uploads4.wikiart.org/images/edgar-degas/portrait-of-henri-michel-levy-in-his-studio-1879.jpg
edgar-degas_portrait-of-madame-edmondo-morbilli-born-therese-de-gas	http://uploads2.wikiart.org/images/edgar-degas/portrait-of-madame-edmondo-morbilli-born-therese-de-gas.jpg
edgar-degas_portrait-of-zacherie-zacharian-1886	http://uploads0.wikiart.org/images/edgar-degas/portrait-of-zacherie-zacharian-1886.jpg
edgar-degas_singer-with-a-glove-1878	http://uploads7.wikiart.org/images/edgar-degas/singer-with-a-glove-1878.jpg
edgar-degas_study-for-the-medieval-war-scene-1865	http://uploads2.wikiart.org/images/edgar-degas/study-for-the-medieval-war-scene-1865.jpg
edgar-degas_the-actresses-dressing-room	http://uploads1.wikiart.org/images/edgar-degas/the-actresses-dressing-room.jpg
edgar-degas_the-amateurs-paul-lafond-and-alhonse-cherfils-examening-a-painting	http://uploads4.wikiart.org/images/edgar-degas/the-amateurs-paul-lafond-and-alhonse-cherfils-examening-a-painting.jpg
edgar-degas_the-milliner	http://uploads4.wikiart.org/images/edgar-degas/the-milliner.jpg
edgar-degas_the-trainers	http://uploads4.wikiart.org/images/edgar-degas/the-trainers.jpg
edgar-degas_three-ballet-dancers-1879	http://uploads8.wikiart.org/images/edgar-degas/three-ballet-dancers-1879.jpg
edgar-degas_victoria-duborg	http://uploads7.wikiart.org/images/edgar-degas/victoria-duborg.jpg
edith-vonnegut_beefaroni-or-battle-in-the-aisles	http://uploads1.wikiart.org/images/edith-vonnegut/beefaroni-or-battle-in-the-aisles.jpg
edmund-dulac_a-palace-of-wonder-from-beauty-and-the-beast	http://uploads1.wikiart.org/images/edmund-dulac/a-palace-of-wonder-from-beauty-and-the-beast.jpg
edmund-dulac_all-are-but-stories-the-rubaiyat-of-omar-khayyam	http://uploads5.wikiart.org/images/edmund-dulac/all-are-but-stories-the-rubaiyat-of-omar-khayyam.jpg
edna-andrade_twilight-wave-1973	http://uploads1.wikiart.org/images/edna-andrade/twilight-wave-1973.jpg
edouard-cortes_boulevard-de-la-madeleine-10	http://uploads5.wikiart.org/images/edouard-cortes/boulevard-de-la-madeleine-10.jpg
edouard-cortes_champs-elysees-1	http://uploads2.wikiart.org/images/edouard-cortes/champs-élysées-1.jpg
edouard-cortes_flower-market-at-la-madeleine-6	http://uploads8.wikiart.org/images/edouard-cortes/flower-market-at-la-madeleine-6.jpg
edouard-cortes_fountain-on-place-de-la-concorde-1	http://uploads2.wikiart.org/images/edouard-cortes/fountain-on-place-de-la-concorde-1.jpg
edouard-cortes_lamp-effect	http://uploads6.wikiart.org/images/edouard-cortes/lamp-effect.jpg
edouard-cortes_new-bridge-2	http://uploads7.wikiart.org/images/edouard-cortes/new-bridge-2.jpg
edouard-cortes_place-de-la-madeleine-3	http://uploads0.wikiart.org/images/edouard-cortes/place-de-la-madeleine-3.jpg
edouard-cortes_st-denis-7	http://uploads5.wikiart.org/images/edouard-cortes/st-denis-7.jpg
edouard-manet_portrait-of-lina-campineanu-1878	http://uploads2.wikiart.org/images/edouard-manet/portrait-of-lina-campineanu-1878(1).jpg
edouard-manet_the-barricade-civil-war-1871	http://uploads4.wikiart.org/images/edouard-manet/the-barricade-civil-war-1871.jpg
edouard-manet_the-luncheon-on-the-grass-1863	http://uploads6.wikiart.org/images/edouard-manet/the-luncheon-on-the-grass-1863.jpg
edouard-manet_the-monet-family-in-their-garden-at-argenteuil-1874	http://uploads3.wikiart.org/images/edouard-manet/the-monet-family-in-their-garden-at-argenteuil-1874(1).jpg
edouard-manet_the-port-of-bordeaux-1871	http://uploads1.wikiart.org/images/edouard-manet/the-port-of-bordeaux-1871.jpg
edouard-manet_the-suicide	http://uploads5.wikiart.org/images/edouard-manet/the-suicide.jpg
edouard-vuillard_madame-vuillard-cousant	http://uploads2.wikiart.org/images/edouard-vuillard/madame-vuillard-cousant.jpg
edouard-vuillard_portrait-of-marie-vuillard	http://uploads5.wikiart.org/images/edouard-vuillard/portrait-of-marie-vuillard.jpg
edouard-vuillard_the-table-setting	http://uploads5.wikiart.org/images/edouard-vuillard/the-table-setting.jpg
edouard-vuillard_young-woman-in-bed	http://uploads6.wikiart.org/images/edouard-vuillard/young-woman-in-bed.jpg
edouard-vuillard_yvonne-printemps-and-sacha-guitry	http://uploads3.wikiart.org/images/edouard-vuillard/yvonne-printemps-and-sacha-guitry.jpg
eduardo-viana_rapaz-das-lou-as-1919	http://uploads5.wikiart.org/images/eduardo-viana/rapaz-das-lou-as-1919.jpg
edvard-munch_dance-of-life-1900	http://uploads1.wikiart.org/images/edvard-munch/dance-of-life-1900.jpg
edvard-munch_forest-1903	http://uploads4.wikiart.org/images/edvard-munch/forest-1903.jpg
edvard-munch_kiss-iv-1902	http://uploads4.wikiart.org/images/edvard-munch/kiss-iv-1902.jpg
edvard-munch_self-portrait-with-brushes-1904	http://uploads6.wikiart.org/images/edvard-munch/self-portrait-with-brushes-1904.jpg
edward-avedisian_for-dionne-warwick-s-pass-on-by-1964	http://uploads5.wikiart.org/images/edward-avedisian/for-dionne-warwick-s-pass-on-by-1964.jpg
edward-burne-jones_days-of-creation-the-3rd-day	http://uploads0.wikiart.org/images/edward-burne-jones/days-of-creation-the-3rd-day.jpg
edward-burne-jones_portrait-of-a-young-boy	http://uploads4.wikiart.org/images/edward-burne-jones/portrait-of-a-young-boy.jpg
edward-burne-jones_the-annnciation-1879	http://uploads1.wikiart.org/images/edward-burne-jones/the-annnciation-1879.jpg
edward-burne-jones_the-dream-of-lancelot-study	http://uploads8.wikiart.org/images/edward-burne-jones/the-dream-of-lancelot-study.jpg
edward-burne-jones_the-lament-1866	http://uploads5.wikiart.org/images/edward-burne-jones/the-lament-1866.jpg
edward-burne-jones_the-wheel-of-fortune-1883	http://uploads6.wikiart.org/images/edward-burne-jones/the-wheel-of-fortune-1883.jpg
edward-burne-jones_theseus	http://uploads6.wikiart.org/images/edward-burne-jones/theseus.jpg
edward-burne-jones_venus-discordia-1873	http://uploads0.wikiart.org/images/edward-burne-jones/venus-discordia-1873.jpg
edward-hicks_peaceable-kingdom-1832	http://uploads6.wikiart.org/images/edward-hicks/peaceable-kingdom-1832.jpg
edward-hopper_intermission-also-known-as-intermedio	http://uploads4.wikiart.org/images/edward-hopper/intermission-also-known-as-intermedio.jpg
edward-hopper_not_detected_235610	http://uploads4.wikiart.org/images/edward-hopper/not_detected_235610.jpg
edward-hopper_railroad-crossing	http://uploads2.wikiart.org/images/edward-hopper/railroad-crossing.jpg
edward-lear_terrapene-clausa	http://uploads8.wikiart.org/images/edward-lear/terrapene-clausa.jpg
edward-lear_the-owl-and-the-pussycat	http://uploads6.wikiart.org/images/edward-lear/the-owl-and-the-pussycat.jpg
edward-mitchell-bannister_summer-twilight-1899	http://uploads8.wikiart.org/images/edward-mitchell-bannister/summer-twilight-1899.jpg
edward-r-taylor_twas-a-famous-victory-1883	http://uploads4.wikiart.org/images/edward-r-taylor/twas-a-famous-victory-1883.jpg
edward-ruscha_actual-size-1962	http://uploads1.wikiart.org/images/edward-ruscha/actual-size-1962.jpg
edward-ruscha_dance-1973	http://uploads4.wikiart.org/images/edward-ruscha/dance-1973.jpg
edward-wadsworth_gasteropoda-1927	http://uploads7.wikiart.org/images/edward-wadsworth/gasteropoda-1927(1).jpg
edwin-austin-abbey_la-reine-dans-hamlet-1895	http://uploads6.wikiart.org/images/edwin-austin-abbey/la-reine-dans-hamlet-1895.jpg
edwin-henry-landseer_high-life	http://uploads1.wikiart.org/images/edwin-henry-landseer/high-life.jpg
edwin-henry-landseer_low-life	http://uploads0.wikiart.org/images/edwin-henry-landseer/low-life.jpg
edwin-lord-weeks_before-a-mosque-1883	http://uploads8.wikiart.org/images/edwin-lord-weeks/before-a-mosque-1883.jpg
edwin-lord-weeks_departure-for-the-hunt	http://uploads1.wikiart.org/images/edwin-lord-weeks/departure-for-the-hunt.jpg
edwin-lord-weeks_moorish-girl-lying-on-a-couch-rabat-morocco	http://uploads4.wikiart.org/images/edwin-lord-weeks/moorish-girl-lying-on-a-couch-rabat-morocco.jpg
edwin-lord-weeks_village-in-atlas-mountains-morocco	http://uploads4.wikiart.org/images/edwin-lord-weeks/village-in-atlas-mountains-morocco.jpg
efim-volkov_in-forest-after-spring	http://uploads5.wikiart.org/images/efim-volkov/in-forest-after-spring.jpg
egon-schiele_fuchsia-1910	http://uploads5.wikiart.org/images/egon-schiele/fuchsia-1910.jpg
egon-schiele_girl-in-blue-dress-1911	http://uploads7.wikiart.org/images/egon-schiele/girl-in-blue-dress-1911.jpg
egon-schiele_sitting-child-1916	http://uploads2.wikiart.org/images/egon-schiele/sitting-child-1916.jpg
egon-schiele_standing-male-nude-back-view-1910	http://uploads8.wikiart.org/images/egon-schiele/standing-male-nude-back-view-1910.jpg
egon-schiele_stein-on-the-danube-seen-from-the-south-1913	http://uploads1.wikiart.org/images/egon-schiele/stein-on-the-danube-seen-from-the-south-1913.jpg
egon-schiele_two-girls-lying-entwined-1915	http://uploads4.wikiart.org/images/egon-schiele/two-girls-lying-entwined-1915.jpg
egon-schiele_woman-with-greyhound-edith-schiele-1916	http://uploads5.wikiart.org/images/egon-schiele/woman-with-greyhound-edith-schiele-1916.jpg
eileen-agar_fish-circus-1939	http://uploads7.wikiart.org/images/eileen-agar/fish-circus-1939.jpg
eileen-agar_past-and-present-1990	http://uploads3.wikiart.org/images/eileen-agar/past-and-present-1990.jpg
eileen-agar_portrait-head	http://uploads4.wikiart.org/images/eileen-agar/portrait-head.jpg
el-greco_a-prelate	http://uploads7.wikiart.org/images/el-greco/a-prelate.jpg
el-greco_apostle-st-james-the-less	http://uploads5.wikiart.org/images/el-greco/apostle-st-james-the-less.jpg
el-greco_apostle-st-thomas	http://uploads6.wikiart.org/images/el-greco/apostle-st-thomas.jpg
el-lissitzky_illustration-to-for-the-voice-by-vladimir-mayakovsky-1920-10	http://uploads7.wikiart.org/images/el-lissitzky/illustration-to-for-the-voice-by-vladimir-mayakovsky-1920-10.jpg
el-lissitzky_illustration-to-suprematic-tale-about-two-squares-1920-1	http://uploads4.wikiart.org/images/el-lissitzky/illustration-to-suprematic-tale-about-two-squares-1920-1.jpg
elaine-de-kooning_italian-summer-28-1970	http://uploads1.wikiart.org/images/elaine-de-kooning/italian-summer-28-1970.jpg
elaine-de-kooning_portrait-of-jack-greenbaum-1959	http://uploads2.wikiart.org/images/elaine-de-kooning/portrait-of-jack-greenbaum-1959.jpg
elaine-de-kooning_torchlight-cave-drawing-v-1985	http://uploads0.wikiart.org/images/elaine-de-kooning/torchlight-cave-drawing-v-1985.jpg
elaine-de-kooning_untitled-1984	http://uploads1.wikiart.org/images/elaine-de-kooning/untitled-1984.jpg
elizabeth-thompson_a-lenten-sermon-in-the-colosseum	http://uploads3.wikiart.org/images/elizabeth-thompson/a-lenten-sermon-in-the-colosseum.jpg
ellsworth-kelly_broadway-1958	http://uploads0.wikiart.org/images/ellsworth-kelly/broadway-1958.jpg
ellsworth-kelly_green-form-1959	http://uploads2.wikiart.org/images/ellsworth-kelly/green-form-1959.jpg
emil-nolde_excited-people	http://uploads5.wikiart.org/images/emil-nolde/excited-people.jpg
emil-schumacher_hirschkuh	http://uploads4.wikiart.org/images/emil-schumacher/hirschkuh.jpg
emil-schumacher_timra-1989	http://uploads5.wikiart.org/images/emil-schumacher/timra-1989.jpg
emile-bernard_young-woman-in-kimono-reading-1887	http://uploads0.wikiart.org/images/emile-bernard/young-woman-in-kimono-reading-1887.jpg
emilio-scanavino_alfabeto-senza-fine-7-1970	http://uploads4.wikiart.org/images/emilio-scanavino/alfabeto-senza-fine-7-1970.jpg
emilio-scanavino_quadro-1972	http://uploads8.wikiart.org/images/emilio-scanavino/quadro-1972.jpg
emily-carr_a-skidegate-beaver-pole-1946	http://uploads0.wikiart.org/images/emily-carr/a-skidegate-beaver-pole-1946.jpg
emily-carr_tree-trunk-1932	http://uploads5.wikiart.org/images/emily-carr/tree-trunk-1932.jpg
ende_maiestas-domini-975	http://uploads4.wikiart.org/images/ende/maiestas-domini-975.jpg
enrico-baj_kiss-me-i-m-italian-1972	http://uploads5.wikiart.org/images/enrico-baj/kiss-me-i-m-italian-1972.jpg
enrico-baj_zancut-maa-1968	http://uploads5.wikiart.org/images/enrico-baj/zancut-maa-1968.jpg
enrico-donati_l-oeil	http://uploads8.wikiart.org/images/enrico-donati/l-oeil.jpg
enrico-prampolini_figura-nello-spazio-i-1937	http://uploads6.wikiart.org/images/enrico-prampolini/figura-nello-spazio-i-1937.jpg
enrico-prampolini_intervista-con-la-materia	http://uploads4.wikiart.org/images/enrico-prampolini/intervista-con-la-materia.jpg
enrico-prampolini_ritratto-di-f-t-marinetti-sintesi-plastica-marinetti-sintesi-plastica	http://uploads3.wikiart.org/images/enrico-prampolini/ritratto-di-f-t-marinetti-sintesi-plastica-marinetti-sintesi-plastica.jpg
enrico-prampolini_ritratto-di-marinetti-poeta-del-golfo-della-spezia-1934	http://uploads7.wikiart.org/images/enrico-prampolini/ritratto-di-marinetti-poeta-del-golfo-della-spezia-1934.jpg
enrique-grau_magola-1965	http://uploads3.wikiart.org/images/enrique-grau/magola-1965.jpg
enzo-cucchi_who-s-your-daddy-2005	http://uploads3.wikiart.org/images/enzo-cucchi/who-s-your-daddy-2005.jpg
eric-fischl_barbecue	http://uploads0.wikiart.org/images/eric-fischl/barbecue.jpg
eric-ravilious_diving-controls-2-1941	http://uploads2.wikiart.org/images/eric-ravilious/diving-controls-2-1941(1).jpg
eric-ravilious_duke-of-herefords-knob-baptist-chapel-at-capel-y-ffin-c-1938	http://uploads1.wikiart.org/images/eric-ravilious/duke-of-herefords-knob-baptist-chapel-at-capel-y-ffin-c-1938.jpg
eric-ravilious_raf-hurricanes-in-flight-ww2	http://uploads5.wikiart.org/images/eric-ravilious/raf-hurricanes-in-flight-ww2.jpg
ernst-fuchs_self-portrait-1981	http://uploads0.wikiart.org/images/ernst-fuchs/self-portrait-1981.jpg
ernst-ludwig-kirchner_brandenburg-gate-in-berlin	http://uploads1.wikiart.org/images/ernst-ludwig-kirchner/brandenburg-gate-in-berlin.jpg
ernst-ludwig-kirchner_female-nudes-in-a-atelier	http://uploads0.wikiart.org/images/ernst-ludwig-kirchner/female-nudes-in-a-atelier.jpg
ernst-ludwig-kirchner_marcella-and-franzi-in-the-atelier	http://uploads0.wikiart.org/images/ernst-ludwig-kirchner/marcella-and-fränzi-in-the-atelier.jpg
ernst-wilhelm-nay_untitled-1961	http://uploads1.wikiart.org/images/ernst-wilhelm-nay/untitled-1961.jpg
erro_soap-stars-2008	http://uploads8.wikiart.org/images/erro/soap-stars-2008.jpg
erte_alphabet-f	http://uploads4.wikiart.org/images/erte/alphabet-f.jpg
erte_alphabet-r-1	http://uploads6.wikiart.org/images/erte/alphabet-r-1.jpg
erte_charleston-couple	http://uploads2.wikiart.org/images/erte/charleston-couple.jpg
erte_cirse	http://uploads8.wikiart.org/images/erte/cirse.jpg
erte_hera	http://uploads7.wikiart.org/images/erte/hera.jpg
erte_sisters-1	http://uploads3.wikiart.org/images/erte/sisters-1.jpg
erte_spring-shadows	http://uploads8.wikiart.org/images/erte/spring-shadows.jpg
erte_the-seasons-summer	http://uploads3.wikiart.org/images/erte/the-seasons-summer.jpg
erte_vamps-temptress	http://uploads0.wikiart.org/images/erte/vamps-temptress.jpg
erte_zobeide	http://uploads1.wikiart.org/images/erte/zobeide.jpg
esteban-frances_composici-n-surrealista-1934	http://uploads6.wikiart.org/images/esteban-frances/composici-n-surrealista-1934.jpg
esteban-vicente_harriet-1984	http://uploads7.wikiart.org/images/esteban-vicente/harriet-1984.jpg
ethel-carrick_la-mar-e-haute-a-saint-mal-high-tide-at-st-mal-1912	http://uploads0.wikiart.org/images/ethel-carrick/la-mar-e-haute-a-saint-mal-high-tide-at-st-mal-1912.jpg
eug-ne-grasset_encre-l-marquet	http://uploads0.wikiart.org/images/eug-ne-grasset/encre-l-marquet.jpg
eug-ne-grasset_la-belle-jardiniere-may-1896	http://uploads5.wikiart.org/images/eug-ne-grasset/la-belle-jardiniere-may-1896.jpg
eugene-boudin_antwerp-the-port	http://uploads1.wikiart.org/images/eugene-boudin/antwerp-the-port.jpg
eugene-boudin_beach-scene-5	http://uploads7.wikiart.org/images/eugene-boudin/beach-scene-5.jpg
eugene-boudin_deauville-the-harbor-1881	http://uploads1.wikiart.org/images/eugene-boudin/deauville-the-harbor-1881.jpg
eugene-boudin_fish-market	http://uploads5.wikiart.org/images/eugene-boudin/fish-market.jpg
eugene-boudin_laundresses-1	http://uploads7.wikiart.org/images/eugene-boudin/laundresses-1.jpg
eugene-boudin_laundresses-on-the-banks-of-the-touques-8	http://uploads8.wikiart.org/images/eugene-boudin/laundresses-on-the-banks-of-the-touques-8.jpg
eugene-boudin_le-havre-basin-of-eure-1894	http://uploads3.wikiart.org/images/eugene-boudin/le-havre-basin-of-eure-1894.jpg
eugene-boudin_le-havre-commerce-basin-1894	http://uploads4.wikiart.org/images/eugene-boudin/le-havre-commerce-basin-1894.jpg
eugene-boudin_market-at-trouville-1876	http://uploads0.wikiart.org/images/eugene-boudin/market-at-trouville-1876.jpg
eugene-boudin_the-beach-at-villerville-1864	http://uploads5.wikiart.org/images/eugene-boudin/the-beach-at-villerville-1864.jpg
eugene-boudin_the-port-of-deauville-1	http://uploads8.wikiart.org/images/eugene-boudin/the-port-of-deauville-1.jpg
eugene-boudin_trouville	http://uploads3.wikiart.org/images/eugene-boudin/trouville.jpg
eugene-boudin_trouville-le-chemin-de-la-corderie-1878	http://uploads6.wikiart.org/images/eugene-boudin/trouville-le-chemin-de-la-corderie-1878.jpg
eugene-boudin_women-fishing-for-shrimp-at-kerhor-1880-1	http://uploads8.wikiart.org/images/eugene-boudin/women-fishing-for-shrimp-at-kerhor-1880-1.jpg
eugene-de-blaas_baroness-von-scholl	http://uploads5.wikiart.org/images/eugene-de-blaas/baroness-von-scholl.jpg
eugene-de-blaas_the-fishermans-wooing-from-the-pears-annual-christmas	http://uploads4.wikiart.org/images/eugene-de-blaas/the-fishermans-wooing-from-the-pears-annual-christmas.jpg
eugene-de-blaas_the-love-letter-1	http://uploads4.wikiart.org/images/eugene-de-blaas/the-love-letter-1.jpg
eugene-delacroix_a-north-african-jewess-1847	http://uploads0.wikiart.org/images/eugene-delacroix/a-north-african-jewess-1847(1).jpg
eugene-delacroix_lion-and-alligator-1855	http://uploads4.wikiart.org/images/eugene-delacroix/lion-and-alligator-1855(1).jpg
eugene-delacroix_lion-devouring-a-horse	http://uploads4.wikiart.org/images/eugene-delacroix/lion-devouring-a-horse(1).jpg
eugene-delacroix_niche-space-in-the-palace-of-the-sultan-of-meknes	http://uploads4.wikiart.org/images/eugene-delacroix/niche-space-in-the-palace-of-the-sultan-of-meknes(1).jpg
eugene-delacroix_the-moroccan-and-his-horse-1857	http://uploads4.wikiart.org/images/eugene-delacroix/the-moroccan-and-his-horse-1857(1).jpg
eugene-delacroix_the-porte-d-amont-etretat-1849	http://uploads3.wikiart.org/images/eugene-delacroix/the-porte-d-amont-etretat-1849(1).jpg
eugene-delacroix_the-summer-diana-surprised-by-actaeon-1863	http://uploads6.wikiart.org/images/eugene-delacroix/the-summer-diana-surprised-by-actaeon-1863(1).jpg
eugene-delacroix_two-views-of-a-young-arab-1832	http://uploads3.wikiart.org/images/eugene-delacroix/two-views-of-a-young-arab-1832(1).jpg
eugene-von-guerard_lake-bonbong-near-maclachlan-station-on-the-west-coast-from-cape-bridgewater-1858	http://uploads8.wikiart.org/images/eugene-von-guerard/lake-bonbong-near-maclachlan-station-on-the-west-coast-from-cape-bridgewater-1858.jpg
eustache-le-sueur_songe-de-saint-bruno-1648	http://uploads5.wikiart.org/images/eustache-le-sueur/songe-de-saint-bruno-1648.jpg
eva-gonzales_the-little-lever	http://uploads0.wikiart.org/images/eva-gonzales/the-little-lever.jpg
eyvind-earle_blue-fog	http://uploads1.wikiart.org/images/eyvind-earle/blue-fog.jpg
eyvind-earle_california-tapestry	http://uploads3.wikiart.org/images/eyvind-earle/california-tapestry.jpg
eyvind-earle_cliffs-of-darkness-1986	http://uploads7.wikiart.org/images/eyvind-earle/cliffs-of-darkness-1986.jpg
eyvind-earle_crimson-eucalyptus-1998	http://uploads7.wikiart.org/images/eyvind-earle/crimson-eucalyptus-1998.jpg
eyvind-earle_emerald-dawn	http://uploads5.wikiart.org/images/eyvind-earle/emerald-dawn.jpg
eyvind-earle_enchanted-coast-1980	http://uploads4.wikiart.org/images/eyvind-earle/enchanted-coast-1980.jpg
eyvind-earle_eucalyptus-1974	http://uploads8.wikiart.org/images/eyvind-earle/eucalyptus-1974.jpg
eyvind-earle_fire-red-and-gold-1990	http://uploads6.wikiart.org/images/eyvind-earle/fire-red-and-gold-1990.jpg
eyvind-earle_green-big-sur-1995	http://uploads2.wikiart.org/images/eyvind-earle/green-big-sur-1995.jpg
eyvind-earle_green-pastures-1992	http://uploads3.wikiart.org/images/eyvind-earle/green-pastures-1992.jpg
eyvind-earle_high-country-valley	http://uploads3.wikiart.org/images/eyvind-earle/high-country-valley.jpg
eyvind-earle_jewel-trees	http://uploads4.wikiart.org/images/eyvind-earle/jewel-trees.jpg
eyvind-earle_mystical-fog-1987	http://uploads1.wikiart.org/images/eyvind-earle/mystical-fog-1987.jpg
eyvind-earle_ocean-paradise-1995	http://uploads3.wikiart.org/images/eyvind-earle/ocean-paradise-1995.jpg
eyvind-earle_pine-branch	http://uploads4.wikiart.org/images/eyvind-earle/pine-branch.jpg
eyvind-earle_tall-trees-1987	http://uploads8.wikiart.org/images/eyvind-earle/tall-trees-1987.jpg
eyvind-earle_twisted-tree	http://uploads5.wikiart.org/images/eyvind-earle/twisted-tree.jpg
eyvind-earle_violet-tree-and-barn-1975	http://uploads0.wikiart.org/images/eyvind-earle/violet-tree-and-barn-1975.jpg
eyvind-earle_where-eagles-fly-1993	http://uploads5.wikiart.org/images/eyvind-earle/where-eagles-fly-1993.jpg
fabio-de-sanctis_tabouret	http://uploads4.wikiart.org/images/fabio-de-sanctis/tabouret.jpg
facundus_le-cavalier-fid-le-et-v-ritable-les-arm-es-du-ciel-apoc-xix	http://uploads3.wikiart.org/images/facundus/le-cavalier-fid-le-et-v-ritable-les-arm-es-du-ciel-apoc-xix.jpg
fairfield-porter_anne-1965	http://uploads5.wikiart.org/images/fairfield-porter/anne-1965.jpg
felicien-rops_lady-with-puppet-2	http://uploads3.wikiart.org/images/felicien-rops/lady-with-puppet-2.jpg
felix-vallotton_british-designer-and-writer-william-morris-1896	http://uploads7.wikiart.org/images/felix-vallotton/british-designer-and-writer-william-morris-1896.jpg
felix-vallotton_rocamadour-landscape-1925	http://uploads3.wikiart.org/images/felix-vallotton/rocamadour-landscape-1925.jpg
felix-vallotton_the-five-painters-1902	http://uploads0.wikiart.org/images/felix-vallotton/the-five-painters-1902.jpg
felix-vallotton_the-ham-1918	http://uploads8.wikiart.org/images/felix-vallotton/the-ham-1918.jpg
felix-vallotton_usous-wood	http://uploads6.wikiart.org/images/felix-vallotton/usous-wood.jpg
felix-vallotton_woman-with-a-plumed-hat-1895	http://uploads6.wikiart.org/images/felix-vallotton/woman-with-a-plumed-hat-1895.jpg
ferdinand-georg-waldm-ller_evening-landscape-with-herd-of-goats-1847	http://uploads3.wikiart.org/images/ferdinand-georg-waldm-ller/evening-landscape-with-herd-of-goats-1847.jpg
ferdinand-georg-waldm-ller_mountain-landscape-with-the-ruins-of-liechtenstein-in-m-dling-1859	http://uploads1.wikiart.org/images/ferdinand-georg-waldm-ller/mountain-landscape-with-the-ruins-of-liechtenstein-in-m-dling-1859.jpg
ferdinand-georg-waldm-ller_the-charity-1865	http://uploads5.wikiart.org/images/ferdinand-georg-waldm-ller/the-charity-1865.jpg
ferdinand-georg-waldm-ller_trees-in-the-prater-with-seated-figures-1833	http://uploads6.wikiart.org/images/ferdinand-georg-waldm-ller/trees-in-the-prater-with-seated-figures-1833.jpg
ferdinand-georg-waldm-ller_view-to-m-dling	http://uploads7.wikiart.org/images/ferdinand-georg-waldm-ller/view-to-m-dling(1).jpg
ferdinand-hodler_at-the-foot-of-the-petit-saleve-1890	http://uploads6.wikiart.org/images/ferdinand-hodler/at-the-foot-of-the-petit-saleve-1890.jpg
ferdinand-hodler_child-by-the-table-1889	http://uploads2.wikiart.org/images/ferdinand-hodler/child-by-the-table-1889.jpg
ferdinand-hodler_hilly-landscape-with-ravens-in-the-bernese-oberland-1910	http://uploads8.wikiart.org/images/ferdinand-hodler/hilly-landscape-with-ravens-in-the-bernese-oberland-1910.jpg
ferdinand-hodler_pulling-soldiers-1908-2	http://uploads2.wikiart.org/images/ferdinand-hodler/pulling-soldiers-1908-2.jpg
ferdinand-hodler_self-portrait	http://uploads1.wikiart.org/images/ferdinand-hodler/self-portrait.jpg
ferdinand-hodler_sensation-1901	http://uploads2.wikiart.org/images/ferdinand-hodler/sensation-1901.jpg
ferdinand-hodler_the-cobbler-by-the-window-1882	http://uploads0.wikiart.org/images/ferdinand-hodler/the-cobbler-by-the-window-1882.jpg
ferdinand-hodler_the-road-to-a-particular-interest-1890	http://uploads8.wikiart.org/images/ferdinand-hodler/the-road-to-a-particular-interest-1890.jpg
ferdinand-hodler_unity	http://uploads2.wikiart.org/images/ferdinand-hodler/unity.jpg
ferdynand-ruszczyc_brzeg-morski-1897	http://uploads7.wikiart.org/images/ferdynand-ruszczyc/brzeg-morski-1897.jpg
fern-coppedge_normans-woe-gloucester-massachusetts	http://uploads2.wikiart.org/images/fern-coppedge/normans-woe-gloucester-massachusetts.jpg
fernand-khnopff_listening-to-schumann-1883	http://uploads4.wikiart.org/images/fernand-khnopff/listening-to-schumann-1883.jpg
fernand-leduc_strates-solaires-1958	http://uploads6.wikiart.org/images/fernand-leduc/strates-solaires-1958.jpg
fernand-leger_mechanical-elements-on-red-background-1924	http://uploads0.wikiart.org/images/fernand-leger/mechanical-elements-on-red-background-1924.jpg
fernand-leger_mural-mural-or-composition-or-abstract-composition	http://uploads8.wikiart.org/images/fernand-leger/mural-mural-or-composition-or-abstract-composition.jpg
fernand-leger_plungers-ii-1942	http://uploads1.wikiart.org/images/fernand-leger/plungers-ii-1942.jpg
fernand-leger_still-life-1919	http://uploads0.wikiart.org/images/fernand-leger/still-life-1919.jpg
fernand-leger_the-album-circus-1950-14	http://uploads8.wikiart.org/images/fernand-leger/the-album-circus-1950-14.jpg
fernand-leger_the-album-circus-1950-17	http://uploads0.wikiart.org/images/fernand-leger/the-album-circus-1950-17.jpg
fernand-leger_the-album-circus-1950-3	http://uploads8.wikiart.org/images/fernand-leger/the-album-circus-1950-3.jpg
fernand-leger_the-album-circus-1950-33	http://uploads8.wikiart.org/images/fernand-leger/the-album-circus-1950-33.jpg
fernand-leger_the-butterfly-on-the-wheel-1948	http://uploads7.wikiart.org/images/fernand-leger/the-butterfly-on-the-wheel-1948.jpg
fernand-leger_three-characters-1920	http://uploads6.wikiart.org/images/fernand-leger/three-characters-1920.jpg
fernand-leger_three-sisters-1952	http://uploads3.wikiart.org/images/fernand-leger/three-sisters-1952.jpg
fernando-botero_after-the-arnolfini-van-eyck-2	http://uploads8.wikiart.org/images/fernando-botero/after-the-arnolfini-van-eyck-2.jpg
fernando-botero_battista-sforza-after-piero-della-francesca	http://uploads3.wikiart.org/images/fernando-botero/battista-sforza-after-piero-della-francesca.jpg
fernando-botero_hello	http://uploads1.wikiart.org/images/fernando-botero/hello.jpg
fernando-botero_still-life	http://uploads6.wikiart.org/images/fernando-botero/still-life.jpg
fernando-botero_the-cuisine	http://uploads7.wikiart.org/images/fernando-botero/the-cuisine.jpg
filipp-malyavin_danae	http://uploads0.wikiart.org/images/filipp-malyavin/danae.jpg
filippo-lippi_adoration-of-the-magi	http://uploads6.wikiart.org/images/filippo-lippi/adoration-of-the-magi.jpg
filippo-lippi_st-john-taking-leave-of-his-parents-1465	http://uploads7.wikiart.org/images/filippo-lippi/st-john-taking-leave-of-his-parents-1465.jpg
filippo-lippi_st-lawrence-enthroned-with-saints-and-donors-1453	http://uploads7.wikiart.org/images/filippo-lippi/st-lawrence-enthroned-with-saints-and-donors-1453.jpg
florin-maxa_painting-object-wing-1980	http://uploads8.wikiart.org/images/florin-maxa/painting-object-wing-1980.jpg
fons-heijnsbroek_august-1999-2-1999	http://uploads6.wikiart.org/images/fons-heijnsbroek/august-1999-2-1999.jpg
fons-heijnsbroek_fruit-tree-in-garden-in-landscape-1986	http://uploads8.wikiart.org/images/fons-heijnsbroek/fruit-tree-in-garden-in-landscape-1986.jpg
fons-heijnsbroek_old-harbor-area-of-amsterdam-1988	http://uploads3.wikiart.org/images/fons-heijnsbroek/old-harbor-area-of-amsterdam-1988.jpg
ford-madox-brown_pretty-baa-lambs-1852	http://uploads0.wikiart.org/images/ford-madox-brown/pretty-baa-lambs-1852.jpg
ford-madox-brown_stages-of-cruelty-1890	http://uploads1.wikiart.org/images/ford-madox-brown/stages-of-cruelty-1890.jpg
ford-madox-brown_the-romans-building-a-fort-at-mancenion	http://uploads0.wikiart.org/images/ford-madox-brown/the-romans-building-a-fort-at-mancenion.jpg
fra-angelico_madonna-of-humility-1	http://uploads5.wikiart.org/images/fra-angelico/madonna-of-humility-1.jpg
fra-angelico_thebaid	http://uploads0.wikiart.org/images/fra-angelico/thebaid.jpg
fran-ois-barraud_les-roulottes-1934	http://uploads6.wikiart.org/images/fran-ois-barraud/les-roulottes-1934.jpg
fran-ois-barraud_the-chinese-trinket-1930	http://uploads3.wikiart.org/images/fran-ois-barraud/the-chinese-trinket-1930.jpg
francesco-hayez_bathing-nymphs-1831	http://uploads6.wikiart.org/images/francesco-hayez/bathing-nymphs-1831.jpg
francesco-hayez_portrait-of-cristina-di-belgiojoso-trivulzio-1832	http://uploads0.wikiart.org/images/francesco-hayez/portrait-of-cristina-di-belgiojoso-trivulzio-1832.jpg
francesco-solimena_st-john-the-baptist	http://uploads0.wikiart.org/images/francesco-solimena/st-john-the-baptist.jpg
francesco-solimena_the-martyrdom-of-sts-placidus-and-flavia-1708	http://uploads8.wikiart.org/images/francesco-solimena/the-martyrdom-of-sts-placidus-and-flavia-1708.jpg
francis-gruber_l-annonce-de-l-hiver-1935	http://uploads1.wikiart.org/images/francis-gruber/l-annonce-de-l-hiver-1935.jpg
francis-picabia_adam-and-eve	http://uploads8.wikiart.org/images/francis-picabia/adam-and-eve.jpg
francis-picabia_sunrise	http://uploads3.wikiart.org/images/francis-picabia/sunrise.jpg
francisc-sirato_halt-1916	http://uploads5.wikiart.org/images/francisc-sirato/halt-1916.jpg
francisco-de-zurbaran_sainte-marine	http://uploads3.wikiart.org/images/francisco-zurbaran/sainte-marine.jpg
francisco-de-zurbaran_st-anthony-dispirited-1640	http://uploads7.wikiart.org/images/francisco-zurbaran/st-anthony-dispirited-1640.jpg
francisco-goya_blow-1799	http://uploads4.wikiart.org/images/francisco-goya/blow-1799.jpg
francisco-goya_dead-birds-1812	http://uploads1.wikiart.org/images/francisco-goya/dead-birds-1812.jpg
francisco-goya_portrait-of-jose-antonio-marques-caballero-kepmesa	http://uploads0.wikiart.org/images/francisco-goya/portrait-of-jose-antonio-marques-caballero-kepmesa.jpg
francisco-goya_saint-ambrose-1799	http://uploads4.wikiart.org/images/francisco-goya/saint-ambrose-1799.jpg
francisco-goya_the-bookseller-s-wife	http://uploads7.wikiart.org/images/francisco-goya/the-bookseller-s-wife.jpg
francisco-goya_the-family-of-the-infante-don-luis-1784	http://uploads7.wikiart.org/images/francisco-goya/the-family-of-the-infante-don-luis-1784.jpg
francisco-goya_the-sacrifice-to-priapus-1771	http://uploads6.wikiart.org/images/francisco-goya/the-sacrifice-to-priapus-1771.jpg
francisco-goya_the-speed-and-daring-of-juanito-apinani-in-the-ring-of-madrid-1816	http://uploads7.wikiart.org/images/francisco-goya/the-speed-and-daring-of-juanito-apiñani-in-the-ring-of-madrid-1816.jpg
francisco-goya_time-of-the-old-women-1820	http://uploads3.wikiart.org/images/francisco-goya/time-of-the-old-women-1820.jpg
francisco-goya_to-the-count-palatine-1799	http://uploads3.wikiart.org/images/francisco-goya/to-the-count-palatine-1799.jpg
francisco-oller_still-life-with-bananas-jar-and-cashews-1870	http://uploads4.wikiart.org/images/francisco-oller/still-life-with-bananas-jar-and-cashews-1870.jpg
francisco-pacheco_san-juan-de-la-cruz-1599	http://uploads4.wikiart.org/images/francisco-pacheco/san-juan-de-la-cruz-1599.jpg
francisco-toledo_la-bomba-de-flit	http://uploads3.wikiart.org/images/francisco-toledo/la-bomba-de-flit.jpg
francois-arnal_bombardement-22-d-un-petit-monde-solaire-et-v-g-tal-1965	http://uploads5.wikiart.org/images/francois-arnal/bombardement-22-d-un-petit-monde-solaire-et-v-g-tal-1965.jpg
francois-arnal_du-d-go-t-ressenti-2005	http://uploads8.wikiart.org/images/francois-arnal/du-d-go-t-ressenti-2005.jpg
francois-rouan_figure-de-venise-n-viii-1999	http://uploads4.wikiart.org/images/francois-rouan/figure-de-venise-n-viii-1999.jpg
frank-bowling_late-blue-1974	http://uploads7.wikiart.org/images/frank-bowling/late-blue-1974.jpg
frank-lobdell_1-august-1948-1948	http://uploads2.wikiart.org/images/frank-lobdell/1-august-1948-1948.jpg
frank-lobdell_dance-i-1969	http://uploads5.wikiart.org/images/frank-lobdell/dance-i-1969.jpg
frank-stella_carl-andre-from-the-purple-series-1972	http://uploads3.wikiart.org/images/frank-stella/carl-andre-from-the-purple-series-1972.jpg
frank-stella_charlotte-tokayer-from-the-purple-series-1972	http://uploads1.wikiart.org/images/frank-stella/charlotte-tokayer-from-the-purple-series-1972.jpg
frank-stella_khurasan-gate-iii-1968	http://uploads5.wikiart.org/images/frank-stella/khurasan-gate-iii-1968.jpg
frank-stella_sinjerli-variation-iv-1977	http://uploads0.wikiart.org/images/frank-stella/sinjerli-variation-iv-1977.jpg
franklin-carmichael_snow-flurries-north-shore-of-lake-superior	http://uploads5.wikiart.org/images/franklin-carmichael/snow-flurries-north-shore-of-lake-superior.jpg
frans-hals_portait-of-a-woman-1635	http://uploads5.wikiart.org/images/frans-hals/portait-of-a-woman-1635.jpg
frans-hals_portrait-of-a-woman	http://uploads1.wikiart.org/images/frans-hals/portrait-of-a-woman.jpg
frans-hals_portrait-of-willem-van-heythuysen	http://uploads6.wikiart.org/images/frans-hals/portrait-of-willem-van-heythuysen.jpg
frans-hals_sara-wolphaerts	http://uploads6.wikiart.org/images/frans-hals/sara-wolphaerts.jpg
frans-hals_vincent-laurensz-van-der-vinne	http://uploads3.wikiart.org/images/frans-hals/vincent-laurensz-van-der-vinne.jpg
frans-snyders_fish-market-1	http://uploads6.wikiart.org/images/frans-snyders/fish-market-1.jpg
franz-marc_self-portrait-1905	http://uploads8.wikiart.org/images/franz-marc/self-portrait-1905.jpg
franz-richard-unterberger_amalfi-the-gulf-of-salerno	http://uploads5.wikiart.org/images/franz-richard-unterberger/amalfi-the-gulf-of-salerno.jpg
franz-stuck_mary-with-a-red-hat	http://uploads2.wikiart.org/images/franz-stuck/mary-with-a-red-hat.jpg
franz-stuck_the-murderer	http://uploads3.wikiart.org/images/franz-stuck/the-murderer.jpg
franz-stuck_tilla-durieux-as-circe-1	http://uploads7.wikiart.org/images/franz-stuck/tilla-durieux-as-circe-1.jpg
franz-xaver-winterhalter_emperor-don-maximiliano-i-of-mexico	http://uploads4.wikiart.org/images/franz-xaver-winterhalter/emperor-don-maximiliano-i-of-mexico.jpg
franz-xaver-winterhalter_leopold-duke-of-brabant	http://uploads1.wikiart.org/images/franz-xaver-winterhalter/leopold-duke-of-brabant.jpg
franz-xaver-winterhalter_prince-alfred-and-princess-helena-1849	http://uploads7.wikiart.org/images/franz-xaver-winterhalter/prince-alfred-and-princess-helena-1849.jpg
franz-xaver-winterhalter_princess-leonilla-of-sayn	http://uploads3.wikiart.org/images/franz-xaver-winterhalter/princess-leonilla-of-sayn.jpg
franz-xaver-winterhalter_princess-tatiana-yussupova	http://uploads3.wikiart.org/images/franz-xaver-winterhalter/princess-tatiana-yussupova.jpg
fred-sandback_untitled-1975	http://uploads6.wikiart.org/images/fred-sandback/untitled-1975.jpg
frederic-bazille_saint-saveur	http://uploads0.wikiart.org/images/frederic-bazille/saint-saveur.jpg
frederic-edwin-church_cotopaxi-seen-from-ambato-ecuador-1853	http://uploads4.wikiart.org/images/frederic-edwin-church/cotopaxi-seen-from-ambato-ecuador-1853.jpg
frederic-edwin-church_turner-pond-with-pomola-peak-and-baxter-peak-maine-1853	http://uploads3.wikiart.org/images/frederic-edwin-church/turner-pond-with-pomola-peak-and-baxter-peak-maine-1853.jpg
frederic-leighton_biondina-1879	http://uploads2.wikiart.org/images/frederic-leighton/biondina-1879.jpg
frederic-leighton_mother-and-child	http://uploads5.wikiart.org/images/frederic-leighton/mother-and-child.jpg
frederic-leighton_samson	http://uploads4.wikiart.org/images/frederic-leighton/samson.jpg
frederic-leighton_sisters	http://uploads5.wikiart.org/images/frederic-leighton/sisters.jpg
frederic-remington_an-assault-on-his-dignity-1906	http://uploads2.wikiart.org/images/frederic-remington/an-assault-on-his-dignity-1906.jpg
frederic-remington_apache-fire-signal-1891	http://uploads4.wikiart.org/images/frederic-remington/apache-fire-signal-1891.jpg
frederic-remington_the-cowboy-1902	http://uploads5.wikiart.org/images/frederic-remington/the-cowboy-1902.jpg
frederick-hammersley_again-is-a-gain-6-1971	http://uploads4.wikiart.org/images/frederick-hammersley/again-is-a-gain-6-1971.jpg
frederick-hammersley_self-portrait-1950	http://uploads0.wikiart.org/images/frederick-hammersley/self-portrait-1950.jpg
frederick-morgan_gleaners-1880	http://uploads1.wikiart.org/images/frederick-morgan/gleaners-1880.jpg
frederick-morgan_ring-a-ring-a-roses-oh-1885	http://uploads6.wikiart.org/images/frederick-morgan/ring-a-ring-a-roses-oh-1885.jpg
frida-kahlo_self-portrait-with-bonito-1941	http://uploads7.wikiart.org/images/magdalena-carmen-frieda-kahlo-y-calderón-de-rivera/self-portrait-with-bonito-1941.jpg
frida-kahlo_what-the-water-gave-me-1938	http://uploads4.wikiart.org/images/magdalena-carmen-frieda-kahlo-y-calderón-de-rivera/what-the-water-gave-me-1938.jpg
friedel-dzubas_untitled-1959	http://uploads8.wikiart.org/images/friedel-dzubas/untitled-1959.jpg
friedensreich-hundertwasser_three-high-houses	http://uploads7.wikiart.org/images/friedensreich-hundertwasser/three-high-houses.jpg
fritz-glarner_relational-painting-tondo-49-1952	http://uploads0.wikiart.org/images/fritz-glarner/relational-painting-tondo-49-1952.jpg
fritz-rehm_springer-manufaktur-modewaren-w-sche-1911	http://uploads5.wikiart.org/images/fritz-rehm/springer-manufaktur-modewaren-w-sche-1911.jpg
fritz-winter_vertikal-2-1964	http://uploads8.wikiart.org/images/fritz-winter/vertikal-2-1964.jpg
fu-baoshi_xiling-gorge-1964	http://uploads7.wikiart.org/images/fu-baoshi/xiling-gorge-1964.jpg
funasaka-yoshisuke_g-07-006-1970	http://uploads3.wikiart.org/images/funasaka-yoshisuke/g-07-006-1970.jpg
funasaka-yoshisuke_lemon-black-and-white-1972	http://uploads7.wikiart.org/images/funasaka-yoshisuke/lemon-black-and-white-1972.jpg
funasaka-yoshisuke_three-lemons-1971	http://uploads6.wikiart.org/images/funasaka-yoshisuke/three-lemons-1971.jpg
fyodor-bronnikov_street-in-italy-1890	http://uploads8.wikiart.org/images/fyodor-bronnikov/street-in-italy-1890.jpg
fyodor-bronnikov_the-dying-gladiator-1856	http://uploads3.wikiart.org/images/fyodor-bronnikov/the-dying-gladiator-1856.jpg
fyodor-bronnikov_the-historical-story-the-return-of-ulysses-to-his-home	http://uploads6.wikiart.org/images/fyodor-bronnikov/the-historical-story-the-return-of-ulysses-to-his-home.jpg
fyodor-bronnikov_the-lady-at-the-morning-toilet	http://uploads0.wikiart.org/images/fyodor-bronnikov/the-lady-at-the-morning-toilet.jpg
fyodor-solntsev_from-nereditskaya-church	http://uploads2.wikiart.org/images/fyodor-solntsev/from-nereditskaya-church.jpg
fyodor-solntsev_from-portrait-of-the-naryshkin-royal-clothing	http://uploads5.wikiart.org/images/fyodor-solntsev/from-portrait-of-the-naryshkin-royal-clothing.jpg
fyodor-solntsev_on-the-iconographic-image-of-the-saviour-the-nereditskaya-church	http://uploads6.wikiart.org/images/fyodor-solntsev/on-the-iconographic-image-of-the-saviour-the-nereditskaya-church.jpg
fyodor-vasilyev_near-krasnoye-selo	http://uploads5.wikiart.org/images/fyodor-vasilyev/near-krasnoye-selo.jpg
gabriele-munter_portr-t-frau-signe-hallberg-1916	http://uploads0.wikiart.org/images/gabriele-munter/portr-t-frau-signe-hallberg-1916.jpg
galileo-chini_la-danzatrice-1911	http://uploads3.wikiart.org/images/galileo-chini/la-danzatrice-1911.jpg
gaston-chaissac_unknown-title-1	http://uploads2.wikiart.org/images/gaston-chaissac/unknown-title-1.jpg
gaylen-gerber_support-untitled-3-with-b-wurtz-2004	http://uploads2.wikiart.org/images/gaylen-gerber/support-untitled-3-with-b-wurtz-2004.jpg
gebre-kristos-desta_green-abstract-1966	http://uploads0.wikiart.org/images/gebre-kristos-desta/green-abstract-1966.jpg
gene-davis_angel-vine-1952	http://uploads6.wikiart.org/images/gene-davis/angel-vine-1952.jpg
gene-davis_firecracker-1968	http://uploads7.wikiart.org/images/gene-davis/firecracker-1968.jpg
gene-davis_homage-to-matisse-1960	http://uploads3.wikiart.org/images/gene-davis/homage-to-matisse-1960.jpg
gentile-da-fabriano_two-saints-from-the-quaratesi-polyptych-st-mary-magdalen-and-st-nicholas-1425	http://uploads5.wikiart.org/images/gentile-da-fabriano/two-saints-from-the-quaratesi-polyptych-st-mary-magdalen-and-st-nicholas-1425.jpg
georg-baselitz_head-and-bottle-1982	http://uploads6.wikiart.org/images/georg-baselitz/head-and-bottle-1982.jpg
georg-baselitz_rebel-1965-1	http://uploads7.wikiart.org/images/georg-baselitz/rebel-1965-1.jpg
georg-pauli_french-confirmation	http://uploads2.wikiart.org/images/georg-pauli/french-confirmation.jpg
georg-pauli_roman-bath-odalisque-1881	http://uploads8.wikiart.org/images/georg-pauli/roman-bath-odalisque-1881.jpg
georg-pauli_winter-evening-at-s-der-stockholm-1889	http://uploads3.wikiart.org/images/georg-pauli/winter-evening-at-s-der-stockholm-1889.jpg
george-bouzianis_topio-sto-aixenaou-1925	http://uploads1.wikiart.org/images/george-bousianis/topio-sto-aixenaou-1925.jpg
george-frederick-watts_charles-booth	http://uploads1.wikiart.org/images/george-frederick-watts/charles-booth(1).jpg
george-frederick-watts_genius-of-greek-poetry-1878	http://uploads6.wikiart.org/images/george-frederick-watts/genius-of-greek-poetry-1878(1).jpg
george-frederick-watts_mrs-arthur-sassoon-1882	http://uploads1.wikiart.org/images/george-frederick-watts/mrs-arthur-sassoon-1882(1).jpg
george-harvey_boy-teaching-a-dog-a-trick-1820	http://uploads7.wikiart.org/images/george-harvey/boy-teaching-a-dog-a-trick-1820.jpg
george-harvey_boys-and-byke-1827-1	http://uploads5.wikiart.org/images/george-harvey/boys-and-byke-1827-1.jpg
george-harvey_his-own-catch-of-trout-1826	http://uploads3.wikiart.org/images/george-harvey/his-own-catch-of-trout-1826.jpg
george-harvey_kitchen-shelf	http://uploads7.wikiart.org/images/george-harvey/kitchen-shelf.jpg
george-harvey_the-bowlers-1850	http://uploads1.wikiart.org/images/george-harvey/the-bowlers-1850.jpg
george-harvey_the-drove-road-1865	http://uploads4.wikiart.org/images/george-harvey/the-drove-road-1865.jpg
george-harvey_the-minister-s-visit-1845	http://uploads1.wikiart.org/images/george-harvey/the-minister-s-visit-1845.jpg
george-henry_edinburgh-1924	http://uploads7.wikiart.org/images/george-henry/edinburgh-1924.jpg
george-lambert_a-view-of-box-hill-surrey-1733	http://uploads7.wikiart.org/images/george-lambert/a-view-of-box-hill-surrey-1733.jpg
george-lambert_bombay-1731	http://uploads6.wikiart.org/images/george-lambert/bombay-1731.jpg
george-luks_the-one-armed-lunch-1920	http://uploads7.wikiart.org/images/george-luks/the-one-armed-lunch-1920.jpg
george-morland_breaking-the-ice-1792	http://uploads7.wikiart.org/images/george-morland/breaking-the-ice-1792.jpg
george-morland_shooting-sea-fowl-1795	http://uploads8.wikiart.org/images/george-morland/shooting-sea-fowl-1795.jpg
george-romney_judge-sir-john-wilson	http://uploads6.wikiart.org/images/george-romney/judge-sir-john-wilson.jpg
george-romney_lady-elizabeth-scot-lindsay-1763-1858-countess-of-hardwicke-1782	http://uploads4.wikiart.org/images/george-romney/lady-elizabeth-scot-lindsay-1763-1858-countess-of-hardwicke-1782.jpg
george-romney_mrs-siddons-1784	http://uploads0.wikiart.org/images/george-romney/mrs-siddons-1784.jpg
george-stefanescu_adam-and-eve-1988	http://uploads4.wikiart.org/images/george-stefanescu-ramnic/adam-and-eve-1988.jpg
george-stefanescu_harlequin-1988	http://uploads1.wikiart.org/images/george-stefanescu-ramnic/harlequin-1988.jpg
george-stefanescu_queen-of-the-enchanted-gardens-1986	http://uploads4.wikiart.org/images/george-stefanescu-ramnic/queen-of-the-enchanted-gardens-1986.jpg
george-stefanescu_the-prince-of-colours-1997	http://uploads4.wikiart.org/images/george-stefanescu-ramnic/the-prince-of-colours-1997.jpg
george-stefanescu_the-princess-of-colours-1997	http://uploads6.wikiart.org/images/george-stefanescu-ramnic/the-princess-of-colours-1997.jpg
george-stefanescu_triptych-1998	http://uploads0.wikiart.org/images/george-stefanescu-ramnic/triptych-1998.jpg
george-stubbs_eclipse	http://uploads1.wikiart.org/images/george-stubbs/eclipse.jpg
george-stubbs_godolphin-arabian	http://uploads1.wikiart.org/images/george-stubbs/godolphin-arabian.jpg
george-stubbs_hound-and-bitch-in-a-landscape	http://uploads5.wikiart.org/images/george-stubbs/hound-and-bitch-in-a-landscape.jpg
george-washington-lambert_the-sonnet	http://uploads6.wikiart.org/images/george-washington-lambert/the-sonnet.jpg
georges-braque_fruit-on-a-tablecloth-with-a-fruitdish-1925	http://uploads2.wikiart.org/images/georges-braque/fruit-on-a-tablecloth-with-a-fruitdish-1925.jpg
georges-braque_fruitdish-and-glass-1912	http://uploads1.wikiart.org/images/georges-braque/fruitdish-and-glass-1912.jpg
georges-braque_glass-carafe-and-newspapers-1914	http://uploads0.wikiart.org/images/georges-braque/glass-carafe-and-newspapers-1914.jpg
georges-braque_lying-nude-the-bather-ix-1932	http://uploads6.wikiart.org/images/georges-braque/lying-nude-the-bather-ix-1932.jpg
georges-braque_musical-instruments-1908	http://uploads1.wikiart.org/images/georges-braque/musical-instruments-1908.jpg
georges-braque_nude-woman-with-basket-of-fruit-canephorus-1926	http://uploads6.wikiart.org/images/georges-braque/nude-woman-with-basket-of-fruit-canephorus-1926.jpg
georges-braque_path-at-estaque-1908	http://uploads6.wikiart.org/images/georges-braque/path-at-estaque-1908.jpg
georges-braque_piano-and-mandolin	http://uploads4.wikiart.org/images/georges-braque/piano-and-mandolin.jpg
georges-braque_port-of-antwerp-1906	http://uploads6.wikiart.org/images/georges-braque/port-of-antwerp-1906.jpg
georges-braque_woman-reading-1911	http://uploads4.wikiart.org/images/georges-braque/woman-reading-1911.jpg
georges-de-la-tour_st-jerome-reading-1623	http://uploads3.wikiart.org/images/georges-de-la-tour/st-jerome-reading-1623.jpg
georges-de-la-tour_the-newborn-also-called-st-anne-and-the-virgin-in-linen	http://uploads0.wikiart.org/images/georges-de-la-tour/the-newborn-also-called-st-anne-and-the-virgin-in-linen.jpg
georges-papazoff_chiens-de-cirque-1966	http://uploads8.wikiart.org/images/georges-papazoff/chiens-de-cirque-1966.jpg
georges-rouault_la-parade-1930	http://uploads0.wikiart.org/images/georges-rouault/la-parade-1930.jpg
georges-rouault_the-old-king-1936	http://uploads4.wikiart.org/images/georges-rouault/the-old-king-1936.jpg
georges-seurat_men-laying-stakes-1883	http://uploads8.wikiart.org/images/georges-seurat/men-laying-stakes-1883.jpg
georges-seurat_study-for-a-sunday-on-la-grande-jatte-1885	http://uploads4.wikiart.org/images/georges-seurat/study-for-a-sunday-on-la-grande-jatte-1885(1).jpg
georges-seurat_woman-fishing-and-seated-figures-1884	http://uploads5.wikiart.org/images/georges-seurat/woman-fishing-and-seated-figures-1884.jpg
georgia-o-keeffe_black-spot	http://uploads7.wikiart.org/images/georgia-o-keeffe/black-spot.jpg
georgia-o-keeffe_blue-03	http://uploads4.wikiart.org/images/georgia-o-keeffe/blue-03.jpg
georgia-o-keeffe_east-river-no-1	http://uploads3.wikiart.org/images/georgia-o-keeffe/east-river-no-1.jpg
georgia-o-keeffe_manhattan	http://uploads6.wikiart.org/images/georgia-o-keeffe/manhattan.jpg
georgios-jakobides_child-with-cart	http://uploads5.wikiart.org/images/georgios-jakobides/child-with-cart.jpg
georgios-jakobides_girl-reading-1882	http://uploads7.wikiart.org/images/georgios-jakobides/girl-reading-1882.jpg
gerard-david_polyptych-of-cervara-st-mauro	http://uploads4.wikiart.org/images/gerard-david/polyptych-of-cervara-st-mauro.jpg
gerard-david_triptych-of-jan-des-trompes-rear-of-the-wings	http://uploads2.wikiart.org/images/gerard-david/triptych-of-jan-des-trompes-rear-of-the-wings.jpg
gerard-fromanger_drapeau-am-ricain-le-rouge-1968	http://uploads0.wikiart.org/images/gerard-fromanger/drapeau-am-ricain-le-rouge-1968.jpg
gerard-fromanger_from-the-album-le-rouge-mai-1968-1968	http://uploads7.wikiart.org/images/gerard-fromanger/from-the-album-le-rouge-mai-1968-1968.jpg
gerard-fromanger_mon-seul-d-sir-1979	http://uploads6.wikiart.org/images/gerard-fromanger/mon-seul-d-sir-1979.jpg
gerard-sekoto_mine-boy-1946	http://uploads7.wikiart.org/images/gerard-sekoto/mine-boy-1946.jpg
gerard-sekoto_the-jazz-band-1965	http://uploads2.wikiart.org/images/gerard-sekoto/the-jazz-band-1965.jpg
gerard-sekoto_women-working-outside-a-house	http://uploads4.wikiart.org/images/gerard-sekoto/women-working-outside-a-house.jpg
gerard-terborch_portrait-of-a-young-man-1670	http://uploads6.wikiart.org/images/gerard-terborch/portrait-of-a-young-man-1670.jpg
gerhard-richter_grey	http://uploads8.wikiart.org/images/gerhard-richter/grey.jpg
gerrit-dou_self-portrait-2	http://uploads5.wikiart.org/images/gerrit-dou/self-portrait-2.jpg
geta-bratescu_on-off-electromagnet-1975	http://uploads0.wikiart.org/images/geta-bratescu/on-off-electromagnet-1975.jpg
gheorghe-tattarescu_self-portrait-1	http://uploads5.wikiart.org/images/gheorghe-tattarescu/self-portrait-1.jpg
gherasim-luca_indeterminisme-d-un-amour-1946	http://uploads6.wikiart.org/images/gherasim-luca/indeterminisme-d-un-amour-1946.jpg
gherasim-luca_transpercer-la-transparence-8-1951	http://uploads1.wikiart.org/images/gherasim-luca/transpercer-la-transparence-8-1951.jpg
giacomo-balla_poster-for-casa-d-arte-bragaglia-1918	http://uploads3.wikiart.org/images/giacomo-balla/poster-for-casa-d-arte-bragaglia-1918.jpg
giacomo-balla_shape-and-noise-of-motorcyclist-1913	http://uploads2.wikiart.org/images/giacomo-balla/shape-and-noise-of-motorcyclist-1913.jpg
giandomenico-facchina_mosaic-dining-hall-room-of-the-sainte-barbe-library-paris	http://uploads5.wikiart.org/images/giandomenico-facchina/mosaic-dining-hall-room-of-the-sainte-barbe-library-paris.jpg
gil-teixeira-lopes_o-sentir-da-paisagem-vi	http://uploads4.wikiart.org/images/gil-teixeira-lopes/o-sentir-da-paisagem-vi.jpg
gilbert-stuart_george-washington-1975	http://uploads8.wikiart.org/images/gilbert-stuart/george-washington-1975.jpg
gillian-ayres_abstract-composition-1972	http://uploads0.wikiart.org/images/gillian-ayres/abstract-composition-1972.jpg
gino-severini_commedia-dell-arte-1958	http://uploads7.wikiart.org/images/gino-severini/commedia-dell-arte-1958.jpg
gino-severini_dancer-sea-equals-sailing-deck	http://uploads6.wikiart.org/images/gino-severini/dancer-sea-equals-sailing-deck.jpg
gino-severini_red-cross-train-passing-a-village-1915	http://uploads5.wikiart.org/images/gino-severini/red-cross-train-passing-a-village-1915.jpg
giorgio-de-chirico_self-portrait-in-black-costume	http://uploads2.wikiart.org/images/giorgio-de-chirico/self-portrait-in-black-costume.jpg
giorgio-griffa_spugna-1977	http://uploads6.wikiart.org/images/giorgio-griffa/spugna-1977.jpg
giorgio-vasari_chapel-with-the-lord-in-glory	http://uploads6.wikiart.org/images/giorgio-vasari/chapel-with-the-lord-in-glory.jpg
giorgione_portrait-of-young-man-giustiniani-portrait-1504	http://uploads0.wikiart.org/portrait-of-young-man-giustiniani-portrait-1504(2).jpg
giotto_exorcism-of-the-demons-at-arezzo-1299	http://uploads6.wikiart.org/images/giotto/exorcism-of-the-demons-at-arezzo-1299.jpg
giotto_infidelity-1306	http://uploads1.wikiart.org/images/giotto/infidelity-1306.jpg
giotto_joachim-among-the-shepherds	http://uploads5.wikiart.org/images/giotto/joachim-among-the-shepherds.jpg
giovanni-battista-piranesi_antenna-dark-prison	http://uploads8.wikiart.org/images/giovanni-battista-piranesi/antenna-dark-prison.jpg
giovanni-battista-piranesi_bacchus-in-the-act-of-drinking	http://uploads1.wikiart.org/images/giovanni-battista-piranesi/bacchus-in-the-act-of-drinking.jpg
giovanni-battista-piranesi_cover-page-above-the-eagle-of-the-holy-apostles-roman-portico-at-the-bottom-of-the-vases-in-the	http://uploads3.wikiart.org/images/giovanni-battista-piranesi/cover-page-above-the-eagle-of-the-holy-apostles-roman-portico-at-the-bottom-of-the-vases-in-the.jpg
giovanni-battista-piranesi_curule-chair-of-marble-found-at-the-rostra-in-the-roman-forum-and-a-marble-vase	http://uploads5.wikiart.org/images/giovanni-battista-piranesi/curule-chair-of-marble-found-at-the-rostra-in-the-roman-forum-and-a-marble-vase.jpg
giovanni-battista-piranesi_demonstration-in-large-parts-of-the-first-order-interior-of-the-pantheon-2	http://uploads0.wikiart.org/images/giovanni-battista-piranesi/demonstration-in-large-parts-of-the-first-order-interior-of-the-pantheon-2.jpg
giovanni-battista-piranesi_details	http://uploads5.wikiart.org/images/giovanni-battista-piranesi/details.jpg
giovanni-battista-piranesi_diana-archer	http://uploads1.wikiart.org/images/giovanni-battista-piranesi/diana-archer.jpg
giovanni-battista-piranesi_diet-or-place-of-entrance-to-several-great-cubicles-and-other-magnificent-rooms-existing-in-the	http://uploads3.wikiart.org/images/giovanni-battista-piranesi/diet-or-place-of-entrance-to-several-great-cubicles-and-other-magnificent-rooms-existing-in-the.jpg
giovanni-battista-piranesi_face-of-the-balance-of-the-pantheon-without-roesent-modern-bell	http://uploads7.wikiart.org/images/giovanni-battista-piranesi/face-of-the-balance-of-the-pantheon-without-roesent-modern-bell.jpg
giovanni-battista-piranesi_faun-with-grapes	http://uploads5.wikiart.org/images/giovanni-battista-piranesi/faun-with-grapes.jpg
giovanni-battista-piranesi_fireplace-two-greyhounds-squatting-on-the-sides-and-the-roman-she-wolf-in-the-frieze	http://uploads1.wikiart.org/images/giovanni-battista-piranesi/fireplace-two-greyhounds-squatting-on-the-sides-and-the-roman-she-wolf-in-the-frieze.jpg
giovanni-battista-piranesi_fireplace-with-garland-frieze-applicant-and-cameos	http://uploads3.wikiart.org/images/giovanni-battista-piranesi/fireplace-with-garland-frieze-applicant-and-cameos.jpg
giovanni-battista-piranesi_household-utensils	http://uploads7.wikiart.org/images/giovanni-battista-piranesi/household-utensils.jpg
giovanni-battista-piranesi_in-the-house-of-pompeii-once-downstairs-half-barrel-the-ch-ha-impostatura-for-the-two-longer	http://uploads0.wikiart.org/images/giovanni-battista-piranesi/in-the-house-of-pompeii-once-downstairs-half-barrel-the-ch-ha-impostatura-for-the-two-longer.jpg
giovanni-battista-piranesi_insight-into-the-coffee-shop-to-use-the-english-that-is-located-at-the-spanish-steps	http://uploads1.wikiart.org/images/giovanni-battista-piranesi/insight-into-the-coffee-shop-to-use-the-english-that-is-located-at-the-spanish-steps.jpg
giovanni-battista-piranesi_joke-of-putti	http://uploads2.wikiart.org/images/giovanni-battista-piranesi/joke-of-putti.jpg
giovanni-battista-piranesi_other-greek-marble-bas-relief-with-hercules-and-omphale-exists-in-the-same-museum-inc-f	http://uploads4.wikiart.org/images/giovanni-battista-piranesi/other-greek-marble-bas-relief-with-hercules-and-omphale-exists-in-the-same-museum-inc-f.jpg
giovanni-battista-piranesi_plan-elevation-and-details-of-doric-temples-in-greece-from-le-roy	http://uploads0.wikiart.org/images/giovanni-battista-piranesi/plan-elevation-and-details-of-doric-temples-in-greece-from-le-roy.jpg
giovanni-battista-piranesi_profiles-in-large-doric-order-constituting-the-bottom-of-the-tomb-of-mamia	http://uploads0.wikiart.org/images/giovanni-battista-piranesi/profiles-in-large-doric-order-constituting-the-bottom-of-the-tomb-of-mamia.jpg
giovanni-battista-piranesi_remains-of-the-temple-of-apollo-said-in-hadrian-s-villa-near-tivoli	http://uploads2.wikiart.org/images/giovanni-battista-piranesi/remains-of-the-temple-of-apollo-said-in-hadrian-s-villa-near-tivoli.jpg
giovanni-battista-piranesi_the-roman-antiquities-t-1-plate-xl-1756	http://uploads1.wikiart.org/images/giovanni-battista-piranesi/the-roman-antiquities-t-1-plate-xl-1756.jpg
giovanni-battista-piranesi_the-roman-antiquities-t-1-plate-xxii-cloaca-maxima-1756	http://uploads8.wikiart.org/images/giovanni-battista-piranesi/the-roman-antiquities-t-1-plate-xxii-cloaca-maxima-1756.jpg
giovanni-battista-piranesi_the-roman-antiquities-t-3-plate-xiv-view-of-a-tomb-outside-porta-del-popolo-on-the-ancient-via	http://uploads2.wikiart.org/images/giovanni-battista-piranesi/the-roman-antiquities-t-3-plate-xiv-view-of-a-tomb-outside-porta-del-popolo-on-the-ancient-via.jpg
giovanni-battista-piranesi_the-roman-antiquities-t-4-plate-xxv-plan-of-the-theatre-of-marcellus	http://uploads3.wikiart.org/images/giovanni-battista-piranesi/the-roman-antiquities-t-4-plate-xxv-plan-of-the-theatre-of-marcellus.jpg
giovanni-battista-piranesi_the-roman-antiquities-t-4-plate-xxxvi-vista-of-a-second-part-of-the-arcades-of-the-theatre-of	http://uploads1.wikiart.org/images/giovanni-battista-piranesi/the-roman-antiquities-t-4-plate-xxxvi-vista-of-a-second-part-of-the-arcades-of-the-theatre-of.jpg
giovanni-battista-piranesi_the-title-page-bearing-the-inscription-de-la-villa-altoviti-paintings-in-rome-in-ventees	http://uploads5.wikiart.org/images/giovanni-battista-piranesi/the-title-page-bearing-the-inscription-de-la-villa-altoviti-paintings-in-rome-in-ventees.jpg
giovanni-battista-piranesi_topography-of-the-factories-discovered-in-the-city-of-pompeii-with-a-dedication-to-st-m-king	http://uploads0.wikiart.org/images/giovanni-battista-piranesi/topography-of-the-factories-discovered-in-the-city-of-pompeii-with-a-dedication-to-st-m-king.jpg
giovanni-battista-piranesi_vedute-di-roma-114	http://uploads7.wikiart.org/images/giovanni-battista-piranesi/vedute-di-roma-114.jpg
giovanni-battista-piranesi_vedute-di-roma-87	http://uploads6.wikiart.org/images/giovanni-battista-piranesi/vedute-di-roma-87.jpg
giovanni-battista-piranesi_vedute-di-roma-94	http://uploads6.wikiart.org/images/giovanni-battista-piranesi/vedute-di-roma-94.jpg
giovanni-battista-piranesi_view-of-main-facade-of-the-trajan-column-six-boards-together-1	http://uploads6.wikiart.org/images/giovanni-battista-piranesi/view-of-main-facade-of-the-trajan-column-six-boards-together-1.jpg
giovanni-battista-tiepolo_apollo-and-daphne-1744	http://uploads1.wikiart.org/images/giovanni-battista-tiepolo/apollo-and-daphne-1744.jpg
giovanni-battista-tiepolo_the-triumph-of-zephyr-and-flora-1735	http://uploads6.wikiart.org/images/giovanni-battista-tiepolo/the-triumph-of-zephyr-and-flora-1735.jpg
giovanni-bellini_madonna-and-child-with-saints-and-a-donor-1507	http://uploads7.wikiart.org/images/giovanni-bellini/madonna-and-child-with-saints-and-a-donor-1507.jpg
giovanni-bellini_madonna-with-trees-1487-1	http://uploads8.wikiart.org/images/giovanni-bellini/the-madonna-of-the-trees-1487.jpg
giovanni-bellini_polyptych-of-san-vincenzo-ferreri-1468-8	http://uploads1.wikiart.org/images/giovanni-bellini/polyptych-of-san-vincenzo-ferreri-1468-8.jpg
giovanni-bellini_st-jerome-st-christopher-and-st-augustine-1513	http://uploads7.wikiart.org/images/giovanni-bellini/st-jerome-st-christopher-and-st-augustine-1513.jpg
giovanni-boldini_couple-in-spanish-dress-with-two-parrots-el-matador	http://uploads3.wikiart.org/images/giovanni-boldini/couple-in-spanish-dress-with-two-parrots-el-matador.jpg
giovanni-boldini_girl-reading-in-a-salon-1876	http://uploads7.wikiart.org/images/giovanni-boldini/girl-reading-in-a-salon-1876.jpg
giovanni-boldini_in-the-bath	http://uploads8.wikiart.org/images/giovanni-boldini/in-the-bath.jpg
giovanni-boldini_moving-to-the-bois-de-boulogene	http://uploads1.wikiart.org/images/giovanni-boldini/moving-to-the-bois-de-boulogene.jpg
giovanni-boldini_portrait-of-alice-regnault-1880	http://uploads1.wikiart.org/images/giovanni-boldini/portrait-of-alice-regnault-1880.jpg
giovanni-boldini_walking-in-the-park-in-naples-capodimonte	http://uploads1.wikiart.org/images/giovanni-boldini/walking-in-the-park-in-naples-capodimonte.jpg
giovanni-domenico-tiepolo_god-the-father	http://uploads2.wikiart.org/images/giovanni-domenico-tiepolo/god-the-father.jpg
giovanni-domenico-tiepolo_head-of-a-scholar	http://uploads5.wikiart.org/images/giovanni-domenico-tiepolo/head-of-a-scholar.jpg
giovanni-domenico-tiepolo_the-winter-walk-from-the-room-of-the-gothic-pavilion-in-the-foresteria-1757	http://uploads0.wikiart.org/images/giovanni-domenico-tiepolo/the-winter-walk-from-the-room-of-the-gothic-pavilion-in-the-foresteria-1757.jpg
giovanni-fattori_quadrato-di-villafranca-or-esercitazione-di-tiro-1880	http://uploads5.wikiart.org/images/giovanni-fattori/quadrato-di-villafranca-or-esercitazione-di-tiro-1880.jpg
giovanni-fattori_silvestro-lega-nella-pittura-di-riva-al-mare-1867	http://uploads1.wikiart.org/images/giovanni-fattori/silvestro-lega-nella-pittura-di-riva-al-mare-1867.jpg
giulia-lama_judith-and-holofernes-1730	http://uploads0.wikiart.org/images/giulia-lama/judith-and-holofernes-1730.jpg
giulio-turcato_composizione-grigio-rosa-1957	http://uploads6.wikiart.org/images/giulio-turcato/composizione-grigio-rosa-1957.jpg
giuseppe-de-nittis_the-place-des-pyramides-paris-1875	http://uploads6.wikiart.org/images/giuseppe-de-nittis/the-place-des-pyramides-paris-1875.jpg
giuseppe-santomaso_cracovia-1958	http://uploads2.wikiart.org/images/giuseppe-santomaso/cracovia-1958.jpg
gosta-adrian-nilsson_house-in-n-den-lund-1915	http://uploads6.wikiart.org/images/gosta-adrian-nilsson/house-in-n-den-lund-1915.jpg
gotthard-graubner_untitled-1964-1	http://uploads3.wikiart.org/images/gotthard-graubner/untitled-1964-1.jpg
gotthard-graubner_untitled-farbraumk-rper-1978	http://uploads7.wikiart.org/images/gotthard-graubner/untitled-farbraumk-rper-1978.jpg
goyo-hashiguchi_woman-applying-powder-1918	http://uploads3.wikiart.org/images/goyo-hashiguchi/woman-applying-powder-1918.jpg
gr-goire-michonze_birds	http://uploads2.wikiart.org/images/gr-goire-michonze/birds.jpg
gr-goire-michonze_self-portrait-1971	http://uploads6.wikiart.org/images/gr-goire-michonze/self-portrait-1971.jpg
grace-cossington-smith_firelight-1919	http://uploads8.wikiart.org/images/grace-cossington-smith/firelight-1919.jpg
grace-cossington-smith_things-on-an-iron-tray-on-the-floor-1928	http://uploads6.wikiart.org/images/grace-cossington-smith/things-on-an-iron-tray-on-the-floor-1928.jpg
grant-wood_untitled-from-suite-savage-iowa-buffalo-stampede-1923	http://uploads2.wikiart.org/images/grant-wood/untitled-from-suite-savage-iowa-buffalo-stampede-1923(1).jpg
grant-wood_young-corn-1931	http://uploads6.wikiart.org/images/grant-wood/young-corn-1931.jpg
gregoire-boonzaier_skull-1970	http://uploads8.wikiart.org/images/gregoire-boonzaier/skull-1970.jpg
gregorio-sciltian_morning	http://uploads4.wikiart.org/images/gregorio-sciltian/morning.jpg
greta-freist_artist-s-family	http://uploads8.wikiart.org/images/greta-freist/artist-s-family.jpg
grigor-khanjyan_vardananq	http://uploads5.wikiart.org/images/grigor-khanjyan/vardananq.jpg
guanxiu_the-13th-angaja-arhat	http://uploads8.wikiart.org/images/guanxiu/the-13th-angaja-arhat.jpg
guanxiu_the-3rd-kanaka-bharadr-ja	http://uploads3.wikiart.org/images/guanxiu/the-3rd-kanaka-bharadr-ja.jpg
guanxiu_the-7th-kalika-arhat	http://uploads7.wikiart.org/images/guanxiu/the-7th-kalika-arhat.jpg
guercino_a-cosmographer-1660	http://uploads8.wikiart.org/images/guercino/a-cosmographer-1660.jpg
guido-reni_hercules-and-achelous-1620	http://uploads8.wikiart.org/images/guido-reni/hercules-and-achelous-1620.jpg
guido-reni_self-portrait-1604	http://uploads0.wikiart.org/images/guido-reni/self-portrait-1604.jpg
guido-reni_the-brussels-goldsmith-jean-jacobs	http://uploads7.wikiart.org/images/guido-reni/the-brussels-goldsmith-jean-jacobs.jpg
gunther-forg_bad-honnef-multiple-1998	http://uploads7.wikiart.org/images/gunther-forg/bad-honnef-multiple-1998.jpg
gunther-forg_untitled-1991	http://uploads5.wikiart.org/images/gunther-forg/untitled-1991.jpg
gunther-gerzso_azul-verde-blanco-naranja-1984	http://uploads6.wikiart.org/images/gunther-gerzso/azul-verde-blanco-naranja-1984.jpg
gunther-gerzso_mitolog-a-1961	http://uploads8.wikiart.org/images/gunther-gerzso/mitolog-a-1961.jpg
gustav-klimt_park-of-schonbrunn	http://uploads2.wikiart.org/images/gustav-klimt/park-of-schönbrunn.jpg
gustav-klimt_portrait-of-a-man-with-beard-in-three-quarter-profil	http://uploads0.wikiart.org/images/gustav-klimt/portrait-of-a-man-with-beard-in-three-quarter-profil.jpg
gustav-klimt_the-beethoven-frieze-the-longing-for-happiness-finds-repose-in-poetry-right-wall-detail-1902-1	http://uploads1.wikiart.org/images/gustav-klimt/the-beethoven-frieze-the-longing-for-happiness-finds-repose-in-poetry-right-wall.jpg
gustav-klimt_the-three-ages-of-woman-1905	http://uploads3.wikiart.org/images/gustav-klimt/the-three-ages-of-woman-1905.jpg
gustav-metzger_historic-photographs-jerusalem-jerusalem-1998	http://uploads3.wikiart.org/images/gustav-metzger/historic-photographs-jerusalem-jerusalem-1998.jpg
gustave-buchet_composition-with-a-vase-1918	http://uploads4.wikiart.org/images/gustave-buchet/composition-with-a-vase-1918.jpg
gustave-buchet_marine-1951	http://uploads5.wikiart.org/images/gustave-buchet/marine-1951.jpg
gustave-caillebotte_angling-1878	http://uploads3.wikiart.org/images/gustave-caillebotte/angling-1878.jpg
gustave-caillebotte_boat-at-anchor-on-the-seine	http://uploads0.wikiart.org/images/gustave-caillebotte/boat-at-anchor-on-the-seine.jpg
gustave-caillebotte_le-clos-des-abbesses	http://uploads2.wikiart.org/images/gustave-caillebotte/le-clos-des-abbesses.jpg
gustave-caillebotte_still-life-with-a-vase-of-lilacs	http://uploads5.wikiart.org/images/gustave-caillebotte/still-life-with-a-vase-of-lilacs.jpg
gustave-caillebotte_yellow-roses-in-a-vase	http://uploads4.wikiart.org/images/gustave-caillebotte/yellow-roses-in-a-vase.jpg
gustave-caillebotte_yerres-part-of-the-south-facade-of-the-casin	http://uploads8.wikiart.org/images/gustave-caillebotte/yerres-part-of-the-south-façade-of-the-casin.jpg
gustave-courbet_deer-in-a-snowy-landscape-1867	http://uploads8.wikiart.org/images/gustave-courbet/deer-in-a-snowy-landscape-1867.jpg
gustave-courbet_poor-woman-of-the-village	http://uploads2.wikiart.org/images/gustave-courbet/poor-woman-of-the-village.jpg
gustave-courbet_self-portrait-with-striped-collar-1854	http://uploads7.wikiart.org/images/gustave-courbet/self-portrait-with-striped-collar-1854.jpg
gustave-courbet_still-life-apples-and-pears-1871	http://uploads1.wikiart.org/images/gustave-courbet/still-life-apples-and-pears-1871.jpg
gustave-courbet_the-beach-at-palavas-1854	http://uploads3.wikiart.org/images/gustave-courbet/the-beach-at-palavas-1854.jpg
gustave-courbet_the-deer-1876	http://uploads0.wikiart.org/images/gustave-courbet/the-deer-1876.jpg
gustave-courbet_woman-with-gloves-1858	http://uploads0.wikiart.org/images/gustave-courbet/woman-with-gloves-1858.jpg
gustave-de-smet_girl-with-a-pink-ribbon-1935	http://uploads8.wikiart.org/images/gustave-de-smet/girl-with-a-pink-ribbon-1935(1).jpg
gustave-de-smet_grazing-cow-1935	http://uploads5.wikiart.org/images/gustave-de-smet/grazing-cow-1935(1).jpg
gustave-dore_a-levite-finds-a-woman-s-corpse	http://uploads6.wikiart.org/images/gustave-dore/a-levite-finds-a-woman-s-corpse.jpg
gustave-dore_christin-the-synagogue	http://uploads6.wikiart.org/images/gustave-dore/christin-the-synagogue.jpg
gustave-dore_don-quixote-11	http://uploads7.wikiart.org/images/gustave-dore/don-quixote-11.jpg
gustave-dore_don-quixote-55	http://uploads7.wikiart.org/images/gustave-dore/don-quixote-55.jpg
gustave-dore_don-quixote-58	http://uploads7.wikiart.org/images/gustave-dore/don-quixote-58.jpg
gustave-dore_don-quixote-7	http://uploads6.wikiart.org/images/gustave-dore/don-quixote-7.jpg
gustave-dore_don-quixote-84	http://uploads7.wikiart.org/images/gustave-dore/don-quixote-84.jpg
gustave-dore_frontispiece-of-all-five-books-of-gargantua-and-pantagruel	http://uploads6.wikiart.org/images/gustave-dore/frontispiece-of-all-five-books-of-gargantua-and-pantagruel.jpg
gustave-dore_satan-s-flight-through-chaos	http://uploads3.wikiart.org/images/gustave-dore/satan-s-flight-through-chaos.jpg
gustave-dore_the-army-appears-in-the-heavens	http://uploads6.wikiart.org/images/gustave-dore/the-army-appears-in-the-heavens.jpg
gustave-dore_the-dell	http://uploads1.wikiart.org/images/gustave-dore/the-dell.jpg
gustave-dore_the-stoning-of-stephen	http://uploads6.wikiart.org/images/gustave-dore/the-stoning-of-stephen.jpg
gustave-dore_the-styx-the-irascible	http://uploads0.wikiart.org/images/gustave-dore/the-styx-the-irascible(1).jpg
gustave-dore_the-suicides-ii	http://uploads2.wikiart.org/images/gustave-dore/the-suicides-ii(1).jpg
gustave-loiseau_by-the-lorne-river-near-caen-1925	http://uploads2.wikiart.org/images/gustave-loiseau/by-the-lorne-river-near-caen-1925.jpg
gustave-loiseau_by-the-sea	http://uploads6.wikiart.org/images/gustave-loiseau/by-the-sea.jpg
gustave-loiseau_hoarfrost-near-pontoise-1906	http://uploads6.wikiart.org/images/gustave-loiseau/hoarfrost-near-pontoise-1906.jpg
gustave-loiseau_the-banks-of-the-eure	http://uploads7.wikiart.org/images/gustave-loiseau/the-banks-of-the-eure.jpg
gustave-loiseau_village-in-snow-1911	http://uploads7.wikiart.org/images/gustave-loiseau/village-in-snow-1911.jpg
gustave-moreau_hesiod-and-the-muse-1891	http://uploads1.wikiart.org/images/gustave-moreau/hesiod-and-the-muse-1891.jpg
gustave-moreau_pasiphae-and-the-bul-1880	http://uploads2.wikiart.org/images/gustave-moreau/pasiphae-and-the-bul-1880.jpg
gustave-moreau_the-prodigal-son-1890	http://uploads7.wikiart.org/images/gustave-moreau/the-prodigal-son-1890.jpg
gustave-singier_provence-port-mistral-nuit-1958	http://uploads8.wikiart.org/images/gustave-singier/provence-port-mistral-nuit-1958.jpg
gustavo-foppiani_cavaliere-che-cade-1982	http://uploads1.wikiart.org/images/gustavo-foppiani/cavaliere-che-cade-1982.jpg
gustavo-foppiani_figura-1978	http://uploads7.wikiart.org/images/gustavo-foppiani/figura-1978.jpg
guy-rose_laguna-rocks-low-tide-1916	http://uploads6.wikiart.org/images/guy-rose/laguna-rocks-low-tide-1916.jpg
guy-rose_lifting-fog-carmel	http://uploads7.wikiart.org/images/guy-rose/lifting-fog-carmel.jpg
guy-rose_out-to-sea	http://uploads8.wikiart.org/images/guy-rose/out-to-sea.jpg
guy-rose_the-model	http://uploads7.wikiart.org/images/guy-rose/the-model.jpg
hakuin-ekaku_dragon-staff	http://uploads5.wikiart.org/images/hakuin-ekaku/dragon-staff.jpg
hannah-hoch_around-a-red-mouth-1967	http://uploads5.wikiart.org/images/hannah-hoch/around-a-red-mouth-1967.jpg
hans-baldung_man-of-sorrows-1511	http://uploads3.wikiart.org/images/hans-baldung/man-of-sorrows-1511.jpg
hans-baldung_standing-witch-with-monster-1515	http://uploads7.wikiart.org/images/hans-baldung/standing-witch-with-monster-1515.jpg
hans-baldung_the-seven-ages-of-woman	http://uploads7.wikiart.org/images/hans-baldung/the-seven-ages-of-woman.jpg
hans-baldung_three-king-altar	http://uploads0.wikiart.org/images/hans-baldung/three-king-altar.jpg
hans-hartung_18-1953	http://uploads8.wikiart.org/images/hans-hartung/18-1953.jpg
hans-heysen_blinman-mt-patawerta-1940	http://uploads7.wikiart.org/images/hans-heysen/blinman-mt-patawerta-1940.jpg
hans-heysen_the-blinman-country-1929	http://uploads6.wikiart.org/images/hans-heysen/the-blinman-country-1929.jpg
hans-hinterreiter_op-66-1959-jog	http://uploads2.wikiart.org/images/hans-hinterreiter/op-66-1959-jog.jpg
hans-holbein-the-younger_portrait-of-a-member-of-the-wedigh-family-1532-1	http://uploads8.wikiart.org/images/hans-holbein-the-younger/portrait-of-a-member-of-the-wedigh-family-1532-1.jpg
hans-holbein-the-younger_portrait-of-bonifacius-amerbach-1519	http://uploads5.wikiart.org/images/hans-holbein-the-younger/portrait-of-bonifacius-amerbach-1519.jpg
hans-holbein-the-younger_study-for-the-family-portrait-of-thomas-more	http://uploads4.wikiart.org/images/hans-holbein-the-younger/study-for-the-family-portrait-of-thomas-more.jpg
hans-holbein-the-younger_the-arrogance-of-rehoboam-1530	http://uploads8.wikiart.org/images/hans-holbein-the-younger/the-arrogance-of-rehoboam-1530.jpg
hans-memling_adoration-of-the-magi-right-wing-of-triptych-depicting-the-presentation-in-the-temple-c-1470-72-1472	http://uploads3.wikiart.org/images/hans-memling/adoration-of-the-magi-right-wing-of-triptych-depicting-the-presentation-in-the-temple-c-1470-72-1472.jpg
hans-memling_altar-triptych-from-the-lubeck-cathedral-detail-1491-2	http://uploads2.wikiart.org/images/hans-memling/altar-triptych-from-the-lübeck-cathedral-detail-1491-2.jpg
hans-memling_angel-holding-an-olive-branch-1480	http://uploads0.wikiart.org/images/hans-memling/angel-holding-an-olive-branch-1480.jpg
hans-memling_christ-giving-his-blessing-1481	http://uploads6.wikiart.org/images/hans-memling/christ-giving-his-blessing-1481.jpg
hans-memling_diptych-of-jean-de-cellier-detail	http://uploads8.wikiart.org/images/hans-memling/diptych-of-jean-de-cellier-detail.jpg
hans-memling_praying-donor-with-st-william-of-maleval-1470	http://uploads2.wikiart.org/images/hans-memling/praying-donor-with-st-william-of-maleval-1470.jpg
hans-memling_triptych-of-jan-crabbe-1470	http://uploads2.wikiart.org/images/hans-memling/triptych-of-jan-crabbe-1470.jpg
hans-richter_plakatentwurf-1964	http://uploads1.wikiart.org/images/hans-richter/plakatentwurf-1964.jpg
hans-von-aachen_allegorie-on-the-battle-of-gur-sl-u-1604	http://uploads8.wikiart.org/images/hans-von-aachen/allegorie-on-the-battle-of-gur-sl-u-1604.jpg
hans-von-aachen_david-and-bathsheba-1615	http://uploads1.wikiart.org/images/hans-von-aachen/david-and-bathsheba-1615.jpg
hans-von-aachen_self-portrait-1574	http://uploads5.wikiart.org/images/hans-von-aachen/self-portrait-1574.jpg
harrison-fisher_untitled-11	http://uploads7.wikiart.org/images/harrison-fisher/untitled-11.jpg
harrison-fisher_untitled-25	http://uploads7.wikiart.org/images/harrison-fisher/untitled-25.jpg
harrison-fisher_untitled-62	http://uploads7.wikiart.org/images/harrison-fisher/untitled-62.jpg
harry-clarke_tales-of-mystery-and-imagination-by-edgar-allan-poe-1923-4	http://uploads6.wikiart.org/images/harry-clarke/tales-of-mystery-and-imagination-by-edgar-allan-poe-1923-4.jpg
hasui-kawase_kabuki-theatre-1925	http://uploads3.wikiart.org/images/hasui-kawase/kabuki-theatre-1925.jpg
hasui-kawase_morning-at-nijubashi-bridge-1930	http://uploads7.wikiart.org/images/hasui-kawase/morning-at-nijubashi-bridge-1930.jpg
heimo-zobernig_untitled-2002	http://uploads7.wikiart.org/images/heimo-zobernig/untitled-2002.jpg
heinrich-campendonk_jean-blo-niestl-1921	http://uploads1.wikiart.org/images/heinrich-campendonk/jean-blo-niestl-1921.jpg
heinrich-campendonk_mystical-crucifixion-1928	http://uploads6.wikiart.org/images/heinrich-campendonk/mystical-crucifixion-1928.jpg
helen-dahm_untitled	http://uploads7.wikiart.org/images/helen-dahm/untitled.jpg
helen-frankenthaler_soho-dreams-1987	http://uploads6.wikiart.org/images/helen-frankenthaler/soho-dreams-1987.jpg
helen-frankenthaler_sun-corner-1968	http://uploads5.wikiart.org/images/helen-frankenthaler/sun-corner-1968.jpg
helen-frankenthaler_untitled-1960	http://uploads3.wikiart.org/images/helen-frankenthaler/untitled-1960.jpg
helene-schjerfbeck_the-fortune-teller-woman-in-yellow-dress-1926	http://uploads8.wikiart.org/images/helene-schjerfbeck/the-fortune-teller-woman-in-yellow-dress-1926.jpg
helene-schjerfbeck_the-teacher-1933	http://uploads5.wikiart.org/images/helene-schjerfbeck/the-teacher-1933.jpg
helmut-sturm_untitled-2002	http://uploads5.wikiart.org/images/helmut-sturm/untitled-2002.jpg
hendrick-terbrugghen_unequal-couple	http://uploads6.wikiart.org/images/hendrick-terbrugghen/unequal-couple.jpg
hendrick-terbrugghen_woman-playing-the-lute-1626	http://uploads1.wikiart.org/images/hendrick-terbrugghen/woman-playing-the-lute-1626.jpg
henri-de-toulouse-lautrec_comtesse-1887	http://uploads1.wikiart.org/images/henri-de-toulouse-lautrec/comtesse-1887.jpg
henri-de-toulouse-lautrec_dinner-at-the-house-of-m-and-mme-nathanson-1898	http://uploads8.wikiart.org/images/henri-de-toulouse-lautrec/dinner-at-the-house-of-m-and-mme-nathanson-1898.jpg
henri-de-toulouse-lautrec_margot-1881	http://uploads8.wikiart.org/images/henri-de-toulouse-lautrec/margot-1881.jpg
henri-de-toulouse-lautrec_miss-loie-fuller	http://uploads4.wikiart.org/images/henri-de-toulouse-lautrec/miss-loie-fuller.jpg
henri-de-toulouse-lautrec_nude-standing-before-a-mirror-1897	http://uploads4.wikiart.org/images/henri-de-toulouse-lautrec/nude-standing-before-a-mirror-1897.jpg
henri-de-toulouse-lautrec_portrait-of-m-samary-1889	http://uploads4.wikiart.org/images/henri-de-toulouse-lautrec/portrait-of-m-samary-1889.jpg
henri-de-toulouse-lautrec_the-ambassadors-in-concert-cafe	http://uploads1.wikiart.org/images/henri-de-toulouse-lautrec/the-ambassadors-in-concert-cafe.jpg
henri-de-toulouse-lautrec_the-cartwheel-1893	http://uploads6.wikiart.org/images/henri-de-toulouse-lautrec/the-cartwheel-1893.jpg
henri-de-toulouse-lautrec_woman-in-a-black-hat-berthe-la-sourde-1890	http://uploads3.wikiart.org/images/henri-de-toulouse-lautrec/woman-in-a-black-hat-berthe-la-sourde-1890.jpg
henri-de-toulouse-lautrec_woman-s-head	http://uploads0.wikiart.org/images/henri-de-toulouse-lautrec/woman-s-head.jpg
henri-de-toulouse-lautrec_young-routy-1882	http://uploads4.wikiart.org/images/henri-de-toulouse-lautrec/young-routy-1882.jpg
henri-edmond-cross_in-the-luxembourg-gardens	http://uploads6.wikiart.org/images/henri-edmond-cross/in-the-luxembourg-gardens.jpg
henri-edmond-cross_the-wood-1907	http://uploads3.wikiart.org/images/henri-edmond-cross/the-wood-1907.jpg
henri-edmond-cross_venetian-canal	http://uploads4.wikiart.org/images/henri-edmond-cross/venetian-canal.jpg
henri-fantin-latour_bouquet-of-flowers-1882	http://uploads5.wikiart.org/images/henri-fantin-latour/bouquet-of-flowers-1882.jpg
henri-fantin-latour_chrysanthemums-1877	http://uploads1.wikiart.org/images/henri-fantin-latour/chrysanthemums-1877.jpg
henri-fantin-latour_flowers	http://uploads7.wikiart.org/images/henri-fantin-latour/flowers.jpg
henri-fantin-latour_peaches-1869	http://uploads3.wikiart.org/images/henri-fantin-latour/peaches-1869.jpg
henri-fantin-latour_roses-1884	http://uploads1.wikiart.org/images/henri-fantin-latour/roses-1884.jpg
henri-fantin-latour_roses-and-nasturtiums	http://uploads3.wikiart.org/images/henri-fantin-latour/roses-and-nasturtiums.jpg
henri-fantin-latour_roses-in-a-basket-on-a-table-1876	http://uploads6.wikiart.org/images/henri-fantin-latour/roses-in-a-basket-on-a-table-1876.jpg
henri-fantin-latour_still-life-with-flowers-1862	http://uploads1.wikiart.org/images/henri-fantin-latour/still-life-with-flowers-1862.jpg
henri-fantin-latour_white-carnations-1904	http://uploads3.wikiart.org/images/henri-fantin-latour/white-carnations-1904.jpg
henri-fantin-latour_white-cup-and-saucer-1864	http://uploads7.wikiart.org/images/henri-fantin-latour/white-cup-and-saucer-1864.jpg
henri-fantin-latour_white-roses-1873	http://uploads7.wikiart.org/images/henri-fantin-latour/white-roses-1873.jpg
henri-laurens_bottle-and-glass-1917	http://uploads5.wikiart.org/images/henri-laurens/bottle-and-glass-1917.jpg
henri-laurens_man-with-pipe-1919	http://uploads2.wikiart.org/images/henri-laurens/man-with-pipe-1919.jpg
henri-martin_boat-near-cliffs	http://uploads0.wikiart.org/images/henri-martin/boat-near-cliffs.jpg
henri-martin_collioure-and-red-roofs	http://uploads7.wikiart.org/images/henri-martin/collioure-and-red-roofs.jpg
henri-martin_houses-in-the-village	http://uploads5.wikiart.org/images/henri-martin/houses-in-the-village.jpg
henri-martin_in-the-garden	http://uploads6.wikiart.org/images/henri-martin/in-the-garden.jpg
henri-martin_july-14-in-collioure	http://uploads4.wikiart.org/images/henri-martin/july-14-in-collioure.jpg
henri-martin_landscape	http://uploads2.wikiart.org/images/henri-martin/landscape.jpg
henri-martin_on-the-prairie	http://uploads7.wikiart.org/images/henri-martin/on-the-prairie.jpg
henri-martin_pool-manor-de-marquayrol	http://uploads8.wikiart.org/images/henri-martin/pool-manor-de-marquayrol.jpg
henri-martin_saint-cirq-lapopie-in-the-rain	http://uploads5.wikiart.org/images/henri-martin/saint-cirq-lapopie-in-the-rain.jpg
henri-martin_self-portrait	http://uploads6.wikiart.org/images/henri-martin/self-portrait.jpg
henri-martin_street-in-the-village	http://uploads5.wikiart.org/images/henri-martin/street-in-the-village.jpg
henri-martin_the-blue-dress-1917	http://uploads3.wikiart.org/images/henri-martin/the-blue-dress-1917.jpg
henri-martin_the-port-of-collioure	http://uploads5.wikiart.org/images/henri-martin/the-port-of-collioure.jpg
henri-martin_the-port-of-marseilles-transhipping	http://uploads1.wikiart.org/images/henri-martin/the-port-of-marseilles-transhipping.jpg
henri-martin_valley-in-labastide-du-vert	http://uploads2.wikiart.org/images/henri-martin/valley-in-labastide-du-vert.jpg
henri-martin_white-sails	http://uploads4.wikiart.org/images/henri-martin/white-sails.jpg
henri-martin_woman-sewing	http://uploads5.wikiart.org/images/henri-martin/woman-sewing.jpg
henri-matisse_a-bunch-of-flowers-1907	http://uploads2.wikiart.org/images/henri-matisse/a-bunch-of-flowers-1907(1).jpg
henri-matisse_a-nude-lying-on-her-back-1927	http://uploads5.wikiart.org/images/henri-matisse/a-nude-lying-on-her-back-1927.jpg
henri-matisse_chrysanthemums-in-a-chinese-vase-1902	http://uploads4.wikiart.org/images/henri-matisse/chrysanthemums-in-a-chinese-vase-1902.jpg
henri-matisse_game-of-bowls-1908	http://uploads3.wikiart.org/images/henri-matisse/game-of-bowls-1908.jpg
henri-matisse_not-identified	http://uploads8.wikiart.org/images/henri-matisse/not-identified.jpg
henri-matisse_not-identified-19	http://uploads2.wikiart.org/images/henri-matisse/not-identified-19.jpg
henri-matisse_not-identified-22	http://uploads2.wikiart.org/images/henri-matisse/not-identified-22.jpg
henri-matisse_nude-in-a-wood-1906	http://uploads4.wikiart.org/images/henri-matisse/nude-in-a-wood-1906.jpg
henri-matisse_odalisque-1926	http://uploads8.wikiart.org/images/henri-matisse/odalisque-1926.jpg
henri-matisse_open-window-collioure-1905	http://uploads2.wikiart.org/images/henri-matisse/open-window-collioure-1905.jpg
henri-matisse_polynesia-la-mer-1946	http://uploads6.wikiart.org/images/henri-matisse/polynesia-la-mer-1946.jpg
henri-matisse_sleeping-nude-on-a-red-background-1916	http://uploads5.wikiart.org/images/henri-matisse/sleeping-nude-on-a-red-background-1916.jpg
henri-matisse_spanish-still-life-seville-ii-1911	http://uploads0.wikiart.org/images/henri-matisse/spanish-still-life-seville-ii-1911.jpg
henri-matisse_still-life-15	http://uploads7.wikiart.org/images/henri-matisse/still-life-15.jpg
henri-matisse_still-life-with-gourds	http://uploads7.wikiart.org/images/henri-matisse/still-life-with-gourds.jpg
henri-matisse_the-reader-marguerite-matisse-1906	http://uploads1.wikiart.org/images/henri-matisse/the-reader-marguerite-matisse-1906.jpg
henri-matisse_woman-with-mandolin-1922	http://uploads0.wikiart.org/images/henri-matisse/woman-with-mandolin-1922.jpg
henri-matisse_woman-with-umbrella	http://uploads4.wikiart.org/images/henri-matisse/woman-with-umbrella.jpg
henri-matisse_zorah-on-the-terrace-1912	http://uploads1.wikiart.org/images/henri-matisse/zorah-on-the-terrace-1912.jpg
henri-rousseau_not_detected_191346	http://uploads5.wikiart.org/images/henri-rousseau/not_detected_191346.jpg
henri-rousseau_the-girl-with-a-doll-1905	http://uploads2.wikiart.org/images/henri-rousseau/the-girl-with-a-doll-1905.jpg
henri-rousseau_the-tiger-hunt-1896	http://uploads5.wikiart.org/images/henri-rousseau/the-tiger-hunt-1896.jpg
henri-rousseau_war-or-the-ride-of-discord-1894	http://uploads2.wikiart.org/images/henri-rousseau/war-or-the-ride-of-discord-1894(1).jpg
henrique-pousao_st-sauves-1881	http://uploads1.wikiart.org/images/henrique-pousao/st-sauves-1881.jpg
henry-herbert-la-thangue_a-ligurian-flower-girl	http://uploads0.wikiart.org/images/henry-herbert-la-thangue/a-ligurian-flower-girl.jpg
henry-herbert-la-thangue_a-sussex-farm-1904	http://uploads5.wikiart.org/images/henry-herbert-la-thangue/a-sussex-farm-1904.jpg
henry-herbert-la-thangue_ligurian-artrobus	http://uploads4.wikiart.org/images/henry-herbert-la-thangue/ligurian-artrobus.jpg
henry-ossawa-tanner_gate-in-tangier-1915	http://uploads2.wikiart.org/images/henry-ossawa-tanner/gate-in-tangier-1915.jpg
henry-ossawa-tanner_pomp-at-the-zoo-1880	http://uploads2.wikiart.org/images/henry-ossawa-tanner/pomp-at-the-zoo-1880.jpg
henry-raeburn_portrait-of-john-tait-and-his-grandson	http://uploads5.wikiart.org/images/henry-raeburn/portrait-of-john-tait-and-his-grandson.jpg
henryk-berlewi_neo-faktur-n-23-1923	http://uploads5.wikiart.org/images/henryk-berlewi/neo-faktur-n-23-1923.jpg
henryk-siemiradzki_christian-dirce	http://uploads5.wikiart.org/images/henryk-siemiradzki/christian-dirce.jpg
henryk-siemiradzki_country-idyll	http://uploads3.wikiart.org/images/henryk-siemiradzki/country-idyll.jpg
heorhiy-narbut_cover-of-three-fables-of-krylov-1911	http://uploads4.wikiart.org/images/heorhiy-narbut/cover-of-three-fables-of-krylov-1911.jpg
heorhiy-narbut_front-page-of-apollo-magazine-1916	http://uploads2.wikiart.org/images/heorhiy-narbut/front-page-of-apollo-magazine-1916.jpg
heorhiy-narbut_illustration-fairy-tales-teremok-mizgir-1910	http://uploads3.wikiart.org/images/heorhiy-narbut/illustration-fairy-tales-teremok-mizgir-1910.jpg
heorhiy-narbut_playing-cards-1917	http://uploads3.wikiart.org/images/heorhiy-narbut/playing-cards-1917.jpg
hercules-seghers_mountain-valley-with-fenced-fields	http://uploads4.wikiart.org/images/hercules-seghers/mountain-valley-with-fenced-fields.jpg
herman-de-vries_v-74-26-1974	http://uploads8.wikiart.org/images/herman-de-vries/v-74-26-1974.jpg
herrad-of-landsberg_geneology-of-christ-folio-80v	http://uploads2.wikiart.org/images/herrad-of-landsberg/geneology-of-christ-folio-80v.jpg
hieronymus-bosch_beggars	http://uploads4.wikiart.org/images/hieronymus-bosch/beggars.jpg
hieronymus-bosch_death-and-the-miser-2	http://uploads8.wikiart.org/images/hieronymus-bosch/death-and-the-miser-2.jpg
hieronymus-bosch_haywain-1502-1	http://uploads2.wikiart.org/images/hieronymus-bosch/haywain-1502-1.jpg
hieronymus-bosch_haywain-3	http://uploads6.wikiart.org/images/hieronymus-bosch/haywain-3.jpg
hieronymus-bosch_mankind-beset-by-devils-reverse-of-noah-panel-1504	http://uploads2.wikiart.org/images/hieronymus-bosch/mankind-beset-by-devils-reverse-of-noah-panel-1504.jpg
hieronymus-bosch_paradise	http://uploads5.wikiart.org/images/hieronymus-bosch/paradise.jpg
hilly-van-eerten_fishing-nets-3-2004	http://uploads1.wikiart.org/images/hilly-van-eerten/fishing-nets-3-2004(1).jpg
hilma-af-klint_forwards-parcifal-series-group-2-section-4-the-convolute-of-the-physical-plane-1916	http://uploads5.wikiart.org/images/hilma-af-klint/forwards-parcifal-series-group-2-section-4-the-convolute-of-the-physical-plane-1916.jpg
hilma-af-klint_they-tens-mainstay-iv-1907	http://uploads3.wikiart.org/images/hilma-af-klint/they-tens-mainstay-iv-1907.jpg
hiro-yamagata_hedge-trimmer	http://uploads7.wikiart.org/images/hiro-yamagata/hedge-trimmer.jpg
hiroshige_camellia-and-bush-warbler-1844	http://uploads2.wikiart.org/images/hiroshige/camellia-and-bush-warbler-1844.jpg
hiroshige_crane-in-waves-1835	http://uploads0.wikiart.org/images/hiroshige/crane-in-waves-1835.jpg
hiroshige_hodogaya-shinkame-bashi-station-5	http://uploads5.wikiart.org/images/hiroshige/hodogaya-shinkame-bashi-station-5.jpg
hiroshige_prune-orchard-sun	http://uploads7.wikiart.org/images/hiroshige/prune-orchard-sun.jpg
hiroshige_tsuchi-yama	http://uploads1.wikiart.org/images/hiroshige/tsuchi-yama.jpg
hiroyuki-tajima_benibe-b-1961	http://uploads8.wikiart.org/images/hiroyuki-tajima/benibe-b-1961.jpg
hishida-shunso_mahakasyapa-smiling-at-the-lotus-flower-1897	http://uploads3.wikiart.org/images/hishida-shunso/mahakasyapa-smiling-at-the-lotus-flower-1897.jpg
hoca-ali-riza_k-zkulesi-maiden-s-tower	http://uploads8.wikiart.org/images/hoca-ali-riza/k-zkulesi-maiden-s-tower.jpg
honore-daumier_bathers-2	http://uploads4.wikiart.org/images/honore-daumier/bathers-2.jpg
honore-daumier_general-changarnier	http://uploads4.wikiart.org/images/honore-daumier/general-changarnier.jpg
honore-daumier_leaving-school	http://uploads0.wikiart.org/images/honore-daumier/leaving-school.jpg
honore-daumier_sancho-panza-and-don-quixote-in-the-mountains	http://uploads4.wikiart.org/images/honore-daumier/sancho-panza-and-don-quixote-in-the-mountains.jpg
honore-daumier_the-etching-amateur	http://uploads5.wikiart.org/images/honore-daumier/the-etching-amateur.jpg
honore-daumier_the-insurrection	http://uploads2.wikiart.org/images/honore-daumier/the-insurrection.jpg
honore-daumier_the-intoxication-of-silene-1850	http://uploads8.wikiart.org/images/honore-daumier/the-intoxication-of-silène-1850.jpg
horacio-garcia-rossi_couleur-electrique-lumi-re-2006	http://uploads4.wikiart.org/images/horacio-garcia-rossi/couleur-electrique-lumi-re-2006.jpg
horia-bernea_flowers-1978	http://uploads4.wikiart.org/images/horia-bernea/flowers-1978.jpg
horia-bernea_in-the-verandah-1985	http://uploads3.wikiart.org/images/horia-bernea/in-the-verandah-1985.jpg
howard-finster_self-portrait-1937-11-769-1989	http://uploads6.wikiart.org/images/howard-finster/self-portrait-1937-11-769-1989.jpg
howard-pyle_otto-of-the-silver-hand-2	http://uploads7.wikiart.org/images/howard-pyle/otto-of-the-silver-hand-2.jpg
huang-yongyu_drinking-tea-1988	http://uploads0.wikiart.org/images/huang-yongyu/drinking-tea-1988.jpg
huang-yongyu_landscape-1986	http://uploads6.wikiart.org/images/huang-yongyu/landscape-1986.jpg
hubertine-heijermans_coupe-soleil	http://uploads3.wikiart.org/images/hubertine-heijermans/coupe-soleil.jpg
hubertine-heijermans_shed-on-alpine-pass-col-de-la-croix-canton-vaud-switzerland-1984-1984	http://uploads7.wikiart.org/images/hubertine-heijermans/shed-on-alpine-pass-col-de-la-croix-canton-vaud-switzerland-1984-1984.jpg
hubertine-heijermans_the-church-and-tower-of-gsteig-in-canton-bern-switzerland-1986	http://uploads0.wikiart.org/images/hubertine-heijermans/the-church-and-tower-of-gsteig-in-canton-bern-switzerland-1986.jpg
hugo-simberg_morning-milking-1895	http://uploads4.wikiart.org/images/hugo-simberg/morning-milking-1895.jpg
hugo-van-der-goes_portinari-triptych-detail-1478	http://uploads0.wikiart.org/images/hugo-van-der-goes/portinari-triptych-detail-1478.jpg
ilya-mashkov_georgia-tbilisi-the-kura-river	http://uploads5.wikiart.org/images/ilya-mashkov/georgia-tbilisi-the-kura-river.jpg
ilya-mashkov_mirror-and-a-horse-skull-1919	http://uploads4.wikiart.org/images/ilya-mashkov/mirror-and-a-horse-skull-1919.jpg
ilya-mashkov_portrait-of-evguenia-kirkaldi-1910	http://uploads0.wikiart.org/images/ilya-mashkov/portrait-of-evguenia-kirkaldi-1910.jpg
ilya-mashkov_still-life-with-peaches-1939	http://uploads2.wikiart.org/images/ilya-mashkov/still-life-with-peaches-1939.jpg
ilya-mashkov_still-life-with-the-broken-pomegranate	http://uploads4.wikiart.org/images/ilya-mashkov/still-life-with-the-broken-pomegranate.jpg
ilya-repin_a-shy-peasant-1877	http://uploads0.wikiart.org/images/ilya-repin/a-shy-peasant-1877.jpg
ilya-repin_blessing-children	http://uploads8.wikiart.org/images/ilya-repin/blessing-children.jpg
ilya-repin_ivan-shishkin-at-a-meeting-of-the-academy-of-fine-arts-1895	http://uploads5.wikiart.org/images/ilya-repin/ivan-shishkin-at-a-meeting-of-the-academy-of-fine-arts-1895.jpg
ilya-repin_on-the-boundary-path-v-a-repina-with-children-going-on-the-boundary-path-1879	http://uploads5.wikiart.org/images/ilya-repin/on-the-boundary-path-v-a-repina-with-children-going-on-the-boundary-path-1879.jpg
ilya-repin_portrait-of-a-gallen-kallela-1920	http://uploads6.wikiart.org/images/ilya-repin/portrait-of-a-gallen-kallela-1920.jpg
ilya-repin_portrait-of-aleksandr-zhirkevich-1891	http://uploads1.wikiart.org/images/ilya-repin/portrait-of-aleksandr-zhirkevich-1891.jpg
ilya-repin_portrait-of-count-d-m-solsky-1903	http://uploads6.wikiart.org/images/ilya-repin/portrait-of-count-d-m-solsky-1903.jpg
ilya-repin_portrait-of-e-mamontova-1879	http://uploads1.wikiart.org/images/ilya-repin/portrait-of-e-mamontova-1879.jpg
ilya-repin_portrait-of-ivan-timofeevich-savenkov-in-his-st-petersburg-university-student	http://uploads5.wikiart.org/images/ilya-repin/portrait-of-ivan-timofeevich-savenkov-in-his-st-petersburg-university-student.jpg
ilya-repin_portrait-of-the-artist-vasily-polenov-1877	http://uploads6.wikiart.org/images/ilya-repin/portrait-of-the-artist-vasily-polenov-1877.jpg
ilya-repin_rest-portrait-of-vera-repina-the-artist-s-wife-1882	http://uploads6.wikiart.org/images/ilya-repin/rest-portrait-of-vera-repina-the-artist-s-wife-1882.jpg
ilya-repin_temptation-1891	http://uploads6.wikiart.org/images/ilya-repin/temptation-1891.jpg
imi-knoebel_grace-kelly-iii-1994	http://uploads3.wikiart.org/images/imi-knoebel/grace-kelly-iii-1994.jpg
ion-alin-gheorghiu_composition-4	http://uploads2.wikiart.org/images/ion-alin-gheorghiu/composition-4.jpg
ion-andreescu_still-life	http://uploads3.wikiart.org/images/ion-andreescu/still-life.jpg
ion-bitzan_collage	http://uploads7.wikiart.org/images/ion-bitzan/collage.jpg
ion-bitzan_the-continents-1993	http://uploads4.wikiart.org/images/ion-bitzan/the-continents-1993(1).jpg
ion-nicodim_engraving-2	http://uploads3.wikiart.org/images/ion-nicodim/engraving(2).jpg
ion-nicodim_unknown-title-17	http://uploads8.wikiart.org/images/ion-nicodim/unknown-title(17).jpg
ion-nicodim_unknown-title-29	http://uploads7.wikiart.org/images/ion-nicodim/unknown-title-29.jpg
ion-theodorescu-sion_dou-r-nci-1923	http://uploads6.wikiart.org/images/ion-theodorescu-sion/dou-r-nci-1923.jpg
ion-tuculescu_portrait-of-prof-ion-ciolac-1927	http://uploads7.wikiart.org/images/ion-tuculescu/portrait-of-prof-ion-ciolac-1927.jpg
ion-tuculescu_winter-on-the-street	http://uploads4.wikiart.org/images/ion-tuculescu/winter-on-the-street.jpg
iosif-iser_nude-with-book-1909	http://uploads1.wikiart.org/images/iosif-iser/nude-with-book-1909.jpg
iosif-iser_odalisque-2	http://uploads1.wikiart.org/images/iosif-iser/odalisque-2.jpg
ipolit-strambu_the-red-scarf-1919	http://uploads4.wikiart.org/images/ipolit-strambu/the-red-scarf-1919.jpg
irma-stern_arab-1939	http://uploads0.wikiart.org/images/irma-stern/arab-1939.jpg
irma-stern_portrait-of-a-young-mpondo-1935	http://uploads3.wikiart.org/images/irma-stern/portrait-of-a-young-mpondo-1935.jpg
isaac-levitan_a-day-in-june	http://uploads7.wikiart.org/images/isaac-levitan/a-day-in-june.jpg
isaac-levitan_a-river-1	http://uploads3.wikiart.org/images/isaac-levitan/a-river-1.jpg
isaac-levitan_apple-trees-in-blossom-1896	http://uploads3.wikiart.org/images/isaac-levitan/apple-trees-in-blossom-1896.jpg
isaac-levitan_at-the-seashore	http://uploads0.wikiart.org/images/isaac-levitan/at-the-seashore.jpg
isaac-levitan_autumn-1891	http://uploads5.wikiart.org/images/isaac-levitan/autumn-1891.jpg
isaac-levitan_autumn-day-sokolniki-1879	http://uploads1.wikiart.org/images/isaac-levitan/autumn-day-sokolniki-1879.jpg
isaac-levitan_autumn-mill-plyos-1888	http://uploads7.wikiart.org/images/isaac-levitan/autumn-mill-plyos-1888.jpg
isaac-levitan_birch-grove-1889	http://uploads1.wikiart.org/images/isaac-levitan/birch-grove-1889.jpg
isaac-levitan_coleus-1894	http://uploads5.wikiart.org/images/isaac-levitan/coleus-1894.jpg
isaac-levitan_draw-1899-1	http://uploads5.wikiart.org/images/isaac-levitan/draw-1899-1.jpg
isaac-levitan_forest-edge-rising-of-the-moon-forest-edge-sun-behind-the-clouds-1896	http://uploads0.wikiart.org/images/isaac-levitan/forest-edge-rising-of-the-moon-forest-edge-sun-behind-the-clouds-1896.jpg
isaac-levitan_railroad-tracks	http://uploads0.wikiart.org/images/isaac-levitan/railroad-tracks.jpg
isaac-levitan_river-in-the-forest-autumn-at-river-istra-1886	http://uploads4.wikiart.org/images/isaac-levitan/river-in-the-forest-autumn-at-river-istra-1886.jpg
isaac-levitan_road	http://uploads7.wikiart.org/images/isaac-levitan/road.jpg
isaac-levitan_village-at-the-riverbank-1883	http://uploads5.wikiart.org/images/isaac-levitan/village-at-the-riverbank-1883.jpg
isaac-levitan_widely	http://uploads0.wikiart.org/images/isaac-levitan/widely.jpg
istvan-nagy_from-my-sz-kely-homeland-sheep	http://uploads4.wikiart.org/images/istvan-nagy/from-my-sz-kely-homeland-sheep.jpg
istvan-nagy_hills-with-blue-shades-1932	http://uploads1.wikiart.org/images/istvan-nagy/hills-with-blue-shades-1932.jpg
istvan-nagy_landscape-in-transylvania	http://uploads8.wikiart.org/images/istvan-nagy/landscape-in-transylvania.jpg
istvan-nagy_self-portrait-1919	http://uploads0.wikiart.org/images/istvan-nagy/self-portrait-1919.jpg
ito-jakuchu_one-hundred-dogs-1799	http://uploads3.wikiart.org/images/ito-jakuchu/one-hundred-dogs-1799.jpg
ivan-aivazovsky_chumaks-in-little-russia	http://uploads2.wikiart.org/images/ivan-aivazovsky/chumaks-in-little-russia.jpg
ivan-aivazovsky_columbus-sailing-from-palos-1892	http://uploads0.wikiart.org/images/ivan-aivazovsky/columbus-sailing-from-palos-1892.jpg
ivan-aivazovsky_conversation-on-the-shore-dusk	http://uploads8.wikiart.org/images/ivan-aivazovsky/conversation-on-the-shore-dusk.jpg
ivan-aivazovsky_harbor-1850	http://uploads7.wikiart.org/images/ivan-aivazovsky/harbor-1850.jpg
ivan-aivazovsky_loading-provisions-off-the-crimean-coast-1876	http://uploads5.wikiart.org/images/ivan-aivazovsky/loading-provisions-off-the-crimean-coast-1876.jpg
ivan-aivazovsky_moon-path-1886	http://uploads1.wikiart.org/images/ivan-aivazovsky/moon-path-1886.jpg
ivan-aivazovsky_moonlit-night-on-the-bosphorus-1894	http://uploads4.wikiart.org/images/ivan-aivazovsky/moonlit-night-on-the-bosphorus-1894.jpg
ivan-aivazovsky_sea-1895	http://uploads4.wikiart.org/images/ivan-aivazovsky/sea-1895.jpg
ivan-aivazovsky_sea-coast-1861	http://uploads1.wikiart.org/images/ivan-aivazovsky/sea-coast-1861.jpg
ivan-aivazovsky_ship-in-the-stormy-sea-1887	http://uploads5.wikiart.org/images/ivan-aivazovsky/ship-in-the-stormy-sea-1887.jpg
ivan-aivazovsky_sunset-at-the-crimean-coast-1856	http://uploads1.wikiart.org/images/ivan-aivazovsky/sunset-at-the-crimean-coast-1856.jpg
ivan-aivazovsky_the-bay-of-naples-in-the-morning-1843	http://uploads6.wikiart.org/images/ivan-aivazovsky/the-bay-of-naples-in-the-morning-1843.jpg
ivan-aivazovsky_the-bay-of-naples-in-the-morning-1877	http://uploads6.wikiart.org/images/ivan-aivazovsky/the-bay-of-naples-in-the-morning-1877.jpg
ivan-aivazovsky_the-moonrize-in-feodosiya-1892	http://uploads8.wikiart.org/images/ivan-aivazovsky/the-moonrize-in-feodosiya-1892.jpg
ivan-aivazovsky_the-shipwreck-1894	http://uploads5.wikiart.org/images/ivan-aivazovsky/the-shipwreck-1894.jpg
ivan-aivazovsky_troika-in-the-steppe-1882	http://uploads3.wikiart.org/images/ivan-aivazovsky/troika-in-the-steppe-1882.jpg
ivan-aivazovsky_view-of-the-sea-at-night-1873	http://uploads7.wikiart.org/images/ivan-aivazovsky/view-of-the-sea-at-night-1873.jpg
ivan-albright_seaman	http://uploads8.wikiart.org/images/ivan-albright/seaman.jpg
ivan-albright_this-ichnolite-of-mine	http://uploads7.wikiart.org/images/ivan-albright/this-ichnolite-of-mine.jpg
ivan-albright_view-from-room-603-watergate-washington-d-c-1974	http://uploads6.wikiart.org/images/ivan-albright/view-from-room-603-watergate-washington-d-c-1974.jpg
ivan-bilibin_fragrances-russian-boyars-partnership-palle-co-1900	http://uploads2.wikiart.org/images/ivan-bilibin/fragrances-russian-boyars-partnership-palle-co-1900(1).jpg
ivan-bilibin_illustration-for-the-magazine-golden-fleece-1907	http://uploads8.wikiart.org/images/ivan-bilibin/illustration-for-the-magazine-golden-fleece-1907(1).jpg
ivan-bilibin_illustration-for-the-russian-fairy-story-maria-morevna-1900	http://uploads1.wikiart.org/images/ivan-bilibin/illustration-for-the-russian-fairy-story-maria-morevna-1900(1).jpg
ivan-bilibin_illustration-for-the-russian-fairy-story-maria-morevna-1900-3	http://uploads3.wikiart.org/images/ivan-bilibin/illustration-for-the-russian-fairy-story-maria-morevna-1900-3(1).jpg
ivan-kramskoy_portrait-of-nikolay-kramskoy-the-artist-s-son-1882	http://uploads8.wikiart.org/images/ivan-kramskoy/portrait-of-nikolay-kramskoy-the-artist-s-son-1882.jpg
ivan-kramskoy_portrait-of-the-artist-mikhail-dyakonov-1875	http://uploads2.wikiart.org/images/ivan-kramskoy/portrait-of-the-artist-mikhail-dyakonov-1875.jpg
ivan-kramskoy_portrait-of-the-artist-vasily-perov-1881	http://uploads7.wikiart.org/images/ivan-kramskoy/portrait-of-the-artist-vasily-perov-1881.jpg
ivan-kramskoy_siverskaya-1883	http://uploads0.wikiart.org/images/ivan-kramskoy/siverskaya-1883.jpg
ivan-milev_venice-1924	http://uploads2.wikiart.org/images/ivan-milev/venice-1924.jpg
ivan-nikitin_tzarina-natalia-alekseevna	http://uploads1.wikiart.org/images/ivan-nikitin/tzarina-natalia-alekseevna.jpg
ivan-serpa_formas-diferenciadas-1956	http://uploads7.wikiart.org/images/ivan-serpa/formas-diferenciadas-1956.jpg
ivan-serpa_untitled-1965	http://uploads4.wikiart.org/images/ivan-serpa/untitled-1965.jpg
ivan-serpa_untitled-1970-1	http://uploads7.wikiart.org/images/ivan-serpa/untitled-1970(1).jpg
ivan-shishkin_amanita-1879	http://uploads6.wikiart.org/images/ivan-shishkin/amanita-1879.jpg
ivan-shishkin_autumn-1892	http://uploads5.wikiart.org/images/ivan-shishkin/autumn-1892.jpg
ivan-shishkin_backwoods-1870	http://uploads8.wikiart.org/images/ivan-shishkin/backwoods-1870.jpg
ivan-shishkin_deciduous-forest-1873	http://uploads6.wikiart.org/images/ivan-shishkin/deciduous-forest-1873.jpg
ivan-shishkin_forest-landscape-2	http://uploads3.wikiart.org/images/ivan-shishkin/forest-landscape-2.jpg
ivan-shishkin_forest-under-the-snow	http://uploads6.wikiart.org/images/ivan-shishkin/forest-under-the-snow.jpg
ivan-shishkin_gathering-storm-1884	http://uploads5.wikiart.org/images/ivan-shishkin/gathering-storm-1884.jpg
ivan-shishkin_goutweed-grass	http://uploads8.wikiart.org/images/ivan-shishkin/goutweed-grass.jpg
ivan-shishkin_on-the-mountain-castel-near-alushta-1879	http://uploads7.wikiart.org/images/ivan-shishkin/on-the-mountain-castel-near-alushta-1879.jpg
ivan-shishkin_on-the-seashore-sestroreck	http://uploads2.wikiart.org/images/ivan-shishkin/on-the-seashore-sestroreck.jpg
ivan-shishkin_part-of-the-trunk-of-a-pine-mary-howe-1890	http://uploads0.wikiart.org/images/ivan-shishkin/part-of-the-trunk-of-a-pine-mary-howe-1890.jpg
ivan-shishkin_pines-sunny-day	http://uploads0.wikiart.org/images/ivan-shishkin/pines-sunny-day.jpg
ivan-shishkin_the-road-in-forest-1869	http://uploads8.wikiart.org/images/ivan-shishkin/the-road-in-forest-1869.jpg
ivan-shishkin_uprooted-stumps-under-the-snow	http://uploads6.wikiart.org/images/ivan-shishkin/uprooted-stumps-under-the-snow.jpg
ivan-shishkin_wind-fallen-trees-1890	http://uploads7.wikiart.org/images/ivan-shishkin/wind-fallen-trees-1890.jpg
jacek-malczewski_self-portrait	http://uploads1.wikiart.org/images/jacek-malczewski/self-portrait.jpg
jacek-malczewski_self-portrait-vistula-river-behind	http://uploads4.wikiart.org/images/jacek-malczewski/self-portrait-vistula-river-behind.jpg
jacek-malczewski_severus-1902	http://uploads0.wikiart.org/images/jacek-malczewski/severus-1902.jpg
jacek-malczewski_spring	http://uploads3.wikiart.org/images/jacek-malczewski/spring.jpg
jacek-malczewski_vision	http://uploads3.wikiart.org/images/jacek-malczewski/vision.jpg
jacek-yerka_ball	http://uploads4.wikiart.org/images/jacek-yerka/ball.jpg
jacek-yerka_ellison-wonderland-1993	http://uploads6.wikiart.org/images/jacek-yerka/ellison-wonderland-1993.jpg
jacek-yerka_international-children-s-day-1977	http://uploads7.wikiart.org/images/jacek-yerka/international-children-s-day-1977.jpg
jacek-yerka_philip-s-site	http://uploads5.wikiart.org/images/jacek-yerka/philip-s-site.jpg
jacek-yerka_stone-and-brick-2005	http://uploads2.wikiart.org/images/jacek-yerka/stone-and-brick-2005.jpg
jacek-yerka_strawberry-fields-1	http://uploads1.wikiart.org/images/jacek-yerka/strawberry-fields-1.jpg
jacek-yerka_tectonics-2004	http://uploads6.wikiart.org/images/jacek-yerka/tectonics-2004.jpg
jacek-yerka_the-agitators	http://uploads5.wikiart.org/images/jacek-yerka/the-agitators.jpg
jack-bush_blue-pyramid-1947	http://uploads7.wikiart.org/images/jack-bush/blue-pyramid-1947.jpg
jack-bush_low-sun-1971	http://uploads1.wikiart.org/images/jack-bush/low-sun-1971.jpg
jack-bush_summer-cottage-1942	http://uploads0.wikiart.org/images/jack-bush/summer-cottage-1942.jpg
jack-bush_the-fisherman-1946	http://uploads8.wikiart.org/images/jack-bush/the-fisherman-1946.jpg
jack-bush_three-greens-and-black-1958	http://uploads7.wikiart.org/images/jack-bush/three-greens-and-black-1958.jpg
jackson-pollock_alchemy-1947	http://uploads6.wikiart.org/alchemy-1947(2).jpg
jackson-pollock_landscape-with-steer-1937-1	http://uploads6.wikiart.org/landscape-with-steer-1937(3).jpg
jackson-pollock_mask	http://uploads1.wikiart.org/mask(1).jpg
jackson-pollock_number-23	http://uploads6.wikiart.org/number-23(1).jpg
jackson-pollock_stenographic-figure	http://uploads2.wikiart.org/stenographic-figure(1).jpg
jacob-jordaens_kitchen-scene	http://uploads8.wikiart.org/images/jacob-jordaens/kitchen-scene.jpg
jacob-jordaens_portrait-of-the-wife-of-johan-wierts-1635	http://uploads0.wikiart.org/images/jacob-jordaens/portrait-of-the-wife-of-johan-wierts-1635.jpg
jacob-jordaens_self-portrait-1	http://uploads1.wikiart.org/images/jacob-jordaens/self-portrait-1.jpg
jacob-jordaens_study-of-the-head-of-apollo	http://uploads4.wikiart.org/images/jacob-jordaens/study-of-the-head-of-apollo.jpg
jacob-jordaens_the-bean-king-the-king-drinks-1638	http://uploads2.wikiart.org/images/jacob-jordaens/the-bean-king-the-king-drinks-1638.jpg
jacob-jordaens_the-mission-of-st-peter-1617	http://uploads5.wikiart.org/images/jacob-jordaens/the-mission-of-st-peter-1617.jpg
jacob-lawrence_the-apartment-1943	http://uploads7.wikiart.org/images/jacob-lawrence/the-apartment-1943(1).jpg
jacob-lawrence_war-series-shipping-out-1947	http://uploads5.wikiart.org/images/jacob-lawrence/war-series-shipping-out-1947.jpg
jacopo-bassano_madonna-and-child-with-saints-1550	http://uploads2.wikiart.org/images/jacopo-bassano/madonna-and-child-with-saints-1550.jpg
jacopo-pontormo_leda-and-the-swan	http://uploads4.wikiart.org/images/jacopo-pontormo/leda-and-the-swan.jpg
jacopo-pontormo_portrait-of-two-friends	http://uploads1.wikiart.org/images/jacopo-pontormo/portrait-of-two-friends.jpg
jacques-h-rold_composition-1	http://uploads7.wikiart.org/images/jacques-h-rold/composition-1.jpg
jacques-le-marechal_paysage	http://uploads7.wikiart.org/images/jacques-le-marechal/paysage.jpg
jacques-le-marechal_unknown-title-1	http://uploads6.wikiart.org/images/jacques-le-marechal/unknown-title-1.jpg
jacques-louis-david_patrocles	http://uploads0.wikiart.org/images/jacques-louis-david/patrocles.jpg
jacques-louis-david_portrait-of-madame-raymond-de-verninac-1799	http://uploads7.wikiart.org/images/jacques-louis-david/portrait-of-madame-raymond-de-verninac-1799.jpg
jacques-louis-david_portrait-of-pope-pius-vii-1805	http://uploads3.wikiart.org/images/jacques-louis-david/portrait-of-pope-pius-vii-1805.jpg
jacques-louis-david_st-roch-praying-to-the-virgin-for-an-end-to-the-plague-1780	http://uploads5.wikiart.org/images/jacques-louis-david/st-roch-praying-to-the-virgin-for-an-end-to-the-plague-1780.jpg
jacques-stella_clelia-crossing-the-tiber	http://uploads2.wikiart.org/images/jacques-stella/clelia-crossing-the-tiber.jpg
jacques-stella_st-cecilia	http://uploads4.wikiart.org/images/jacques-stella/st-cecilia.jpg
jacques-villon_fum-e-et-arbres-en-fleurs	http://uploads1.wikiart.org/images/jacques-villon/fum-e-et-arbres-en-fleurs.jpg
jahar-dasgupta_flautist-2008	http://uploads8.wikiart.org/images/jahar-dasgupta/flautist-2008.jpg
jahar-dasgupta_zebra-and-a-boy	http://uploads1.wikiart.org/images/jahar-dasgupta/zebra-and-a-boy.jpg
james-bishop_state-1972	http://uploads2.wikiart.org/images/james-bishop/state-1972.jpg
james-campbell-noble_sunday-morning-1879	http://uploads2.wikiart.org/images/james-campbell-noble/sunday-morning-1879.jpg
james-campbell-noble_the-old-wharf-dordrecht-holland-1880	http://uploads1.wikiart.org/images/james-campbell-noble/the-old-wharf-dordrecht-holland-1880.jpg
james-charles_summer-the-village-road-1900	http://uploads4.wikiart.org/images/james-charles/summer-the-village-road-1900.jpg
james-ensor_christ-s-entry-into-brussels-in-1889-1888	http://uploads6.wikiart.org/images/james-ensor/christ-s-entry-into-brussels-in-1889-1888.jpg
james-mcneill-whistler_arrangement-in-black-portrait-of-f-r-leyland-1873	http://uploads7.wikiart.org/images/james-mcneill-whistler/arrangement-in-black-portrait-of-f-r-leyland-1873.jpg
james-mcneill-whistler_cremorne-gardens-no-2-1877	http://uploads2.wikiart.org/images/james-mcneill-whistler/cremorne-gardens-no-2-1877.jpg
james-mcneill-whistler_head-of-a-peasant-woman-1858	http://uploads4.wikiart.org/images/james-mcneill-whistler/head-of-a-peasant-woman-1858.jpg
james-mcneill-whistler_ingres-roger-deliverant-angelique	http://uploads0.wikiart.org/images/james-mcneill-whistler/ingres-roger-deliverant-angelique.jpg
james-mcneill-whistler_nocturne-blue-and-silver-chelsea-1	http://uploads1.wikiart.org/images/james-mcneill-whistler/nocturne-blue-and-silver-chelsea-1.jpg
james-mcneill-whistler_note-in-blue-and-opal	http://uploads6.wikiart.org/images/james-mcneill-whistler/note-in-blue-and-opal.jpg
james-mcneill-whistler_palaces-brussels	http://uploads1.wikiart.org/images/james-mcneill-whistler/palaces-brussels.jpg
james-mcneill-whistler_the-dancing-girl-1870	http://uploads6.wikiart.org/images/james-mcneill-whistler/the-dancing-girl-1870.jpg
james-tissot_a-part-of-the-ancient-arch-called-ecce-homo-1889	http://uploads5.wikiart.org/images/james-tissot/a-part-of-the-ancient-arch-called-ecce-homo-1889.jpg
james-tissot_armenians-1889	http://uploads7.wikiart.org/images/james-tissot/armenians-1889.jpg
james-tissot_god-renews-his-promises-to-abraham	http://uploads0.wikiart.org/images/james-tissot/god-renews-his-promises-to-abraham.jpg
james-tissot_jesus-heals-a-mute-possessed-man-je-sus-gue-rit-un-posse-de-muet	http://uploads3.wikiart.org/images/james-tissot/jesus-heals-a-mute-possessed-man-je-sus-gue-rit-un-posse-de-muet.jpg
james-tissot_pharaoh-and-the-midwives-1902	http://uploads3.wikiart.org/images/james-tissot/pharaoh-and-the-midwives-1902.jpg
james-tissot_reading-a-story	http://uploads8.wikiart.org/images/james-tissot/reading-a-story.jpg
james-tissot_sovereigns-no-70-caricature-of-m-victor-emmanuel-ii-of-italy	http://uploads8.wikiart.org/images/james-tissot/sovereigns-no-70-caricature-of-m-victor-emmanuel-ii-of-italy.jpg
james-tissot_statesmen-no-380-caricature-of-archibald-campbell-tait-archbishop-of-canterbury	http://uploads0.wikiart.org/images/james-tissot/statesmen-no-380-caricature-of-archibald-campbell-tait-archbishop-of-canterbury.jpg
james-tissot_the-return-of-the-prodigal-son-illustration-for-the-life-of-christ	http://uploads8.wikiart.org/images/james-tissot/the-return-of-the-prodigal-son-illustration-for-the-life-of-christ(1).jpg
james-tissot_the-ruins-inner-voices-1885	http://uploads2.wikiart.org/images/james-tissot/the-ruins-inner-voices-1885.jpg
james-tissot_the-terrace-of-the-trafalgar-tavern-greenwich-london	http://uploads0.wikiart.org/images/james-tissot/the-terrace-of-the-trafalgar-tavern-greenwich-london.jpg
james-tissot_via-dolorosa-1889	http://uploads1.wikiart.org/images/james-tissot/via-dolorosa-1889.jpg
james-tissot_victorian-book-illustration	http://uploads2.wikiart.org/images/james-tissot/victorian-book-illustration.jpg
james-tissot_young-ladies-looking-at-japanese-objects-1	http://uploads8.wikiart.org/images/james-tissot/young-ladies-looking-at-japanese-objects-1.jpg
james-ward_cattle-1	http://uploads8.wikiart.org/images/james-ward/cattle-1.jpg
james-ward_l-amour-de-cheval-1827	http://uploads4.wikiart.org/images/james-ward/l-amour-de-cheval-1827.jpg
james-ward_pigs-1793	http://uploads0.wikiart.org/images/james-ward/pigs-1793.jpg
james-ward_sketch-for-the-intruder-1829	http://uploads1.wikiart.org/images/james-ward/sketch-for-the-intruder-1829.jpg
james-webb_coast-scene	http://uploads2.wikiart.org/images/james-webb/coast-scene.jpg
jamie-wyeth_andy-warhol-facing-left-1976	http://uploads2.wikiart.org/images/jamie-wyeth/andy-warhol-facing-left-1976.jpg
jamie-wyeth_the-runaway-pig-1979	http://uploads2.wikiart.org/images/jamie-wyeth/the-runaway-pig-1979.jpg
jan-groth_tegning-1972-1	http://uploads3.wikiart.org/images/jan-groth/tegning-1972-1.jpg
jan-matejko_aleksander-jagiellonczyk	http://uploads7.wikiart.org/images/jan-matejko/aleksander-jagiellonczyk.jpg
jan-matejko_bishop-union	http://uploads4.wikiart.org/images/jan-matejko/bishop-union.jpg
jan-matejko_jan-iii-sobieski-1	http://uploads1.wikiart.org/images/jan-matejko/jan-iii-sobieski-1.jpg
jan-matejko_jewess	http://uploads7.wikiart.org/images/jan-matejko/jewess.jpg
jan-sluyters_forest-trail-1910	http://uploads1.wikiart.org/images/jan-sluyters/forest-trail-1910.jpg
jan-steen_doctor-s-visit-1	http://uploads6.wikiart.org/images/jan-steen/doctor-s-visit-1.jpg
jan-steen_family-holiday	http://uploads3.wikiart.org/images/jan-steen/family-holiday.jpg
jan-steen_twelfth-night-1662	http://uploads8.wikiart.org/images/jan-steen/twelfth-night-1662.jpg
jan-toorop_female-employees-in-the-candle-factory-in-gouda-1905	http://uploads6.wikiart.org/images/jan-toorop/female-employees-in-the-candle-factory-in-gouda-1905.jpg
jan-van-eyck_the-ghent-altarpiece-detail-1432	http://uploads7.wikiart.org/images/jan-van-eyck/the-ghent-altarpiece-detail-1432.jpg
jan-van-eyck_the-madonna-of-canon-van-der-paele-detail-1436	http://uploads3.wikiart.org/images/jan-van-eyck/the-madonna-of-canon-van-der-paele-detail-1436.jpg
jane-frank_untitled	http://uploads8.wikiart.org/images/jane-frank/untitled.jpg
jankel-adler_akt-mit-stuhl-und-rotem-tuch-1930	http://uploads7.wikiart.org/images/jankel-adler/akt-mit-stuhl-und-rotem-tuch-1930.jpg
janos-mattis-teutsch_composition-1922-4	http://uploads1.wikiart.org/images/janos-mattis-teutsch/composition-1922-4.jpg
janos-mattis-teutsch_composition-1923-2	http://uploads1.wikiart.org/images/janos-mattis-teutsch/composition-1923-2.jpg
janos-mattis-teutsch_composition-1923-5	http://uploads1.wikiart.org/images/janos-mattis-teutsch/composition-1923-5.jpg
janos-mattis-teutsch_haycocks-1916	http://uploads5.wikiart.org/images/janos-mattis-teutsch/haycocks-1916.jpg
janos-mattis-teutsch_soulflowers	http://uploads3.wikiart.org/images/janos-mattis-teutsch/soulflowers.jpg
jean-arp_illustration-for-tristan-tzara-s-vingt-cinq-po-mes-1918-3	http://uploads0.wikiart.org/images/jean-arp/illustration-for-tristan-tzara-s-vingt-cinq-po-mes-1918-3.jpg
jean-auguste-dominique-ingres_madame-jean-auguste-dominique-ingres-born-madeleine-chapelle-i	http://uploads0.wikiart.org/images/jean-auguste-dominique-ingres/madame-jean-auguste-dominique-ingres-born-madeleine-chapelle-i.jpg
jean-auguste-dominique-ingres_mademoiselle-jeanne-gonin-1821	http://uploads4.wikiart.org/images/jean-auguste-dominique-ingres/mademoiselle-jeanne-gonin-1821.jpg
jean-auguste-dominique-ingres_mr-and-mrs-woodhead-with-rev-henry-comber-as-a-youth	http://uploads8.wikiart.org/images/jean-auguste-dominique-ingres/mr-and-mrs-woodhead-with-rev-henry-comber-as-a-youth.jpg
jean-auguste-dominique-ingres_portrait-belveze	http://uploads7.wikiart.org/images/jean-auguste-dominique-ingres/portrait-belvèze.jpg
jean-auguste-dominique-ingres_portrait-of-a-young-man-2	http://uploads8.wikiart.org/images/jean-auguste-dominique-ingres/portrait-of-a-young-man-2.jpg
jean-auguste-dominique-ingres_self-portrait-1	http://uploads7.wikiart.org/images/jean-auguste-dominique-ingres/self-portrait-1.jpg
jean-auguste-dominique-ingres_the-apotheosis-of-homer	http://uploads6.wikiart.org/images/jean-auguste-dominique-ingres/the-apotheosis-of-homer.jpg
jean-auguste-dominique-ingres_the-oath-of-the-horatii-according-to-david	http://uploads7.wikiart.org/images/jean-auguste-dominique-ingres/the-oath-of-the-horatii-according-to-david.jpg
jean-baptiste-oudry_dog-guarding-dead-game-1753	http://uploads0.wikiart.org/images/jean-baptiste-oudry/dog-guarding-dead-game-1753.jpg
jean-baptiste-simeon-chardin_still-life-of-cooking-utensils-cauldron-frying-pan-and-eggs	http://uploads5.wikiart.org/images/jean-baptiste-simeon-chardin/still-life-of-cooking-utensils-cauldron-frying-pan-and-eggs.jpg
jean-benoit_costume-for-the-execution-of-the-testament-of-the-marquis-de-sade-1950-2	http://uploads1.wikiart.org/images/jean-benoit/costume-for-the-execution-of-the-testament-of-the-marquis-de-sade-1950-2.jpg
jean-claude-silbermann_la-chasse-a-t-bonne	http://uploads4.wikiart.org/images/jean-claude-silbermann/la-chasse-a-t-bonne.jpg
jean-cocteau_eiffel-tower-1939	http://uploads0.wikiart.org/images/jean-cocteau/eiffel-tower-1939.jpg
jean-cocteau_illustration-for-jean-genet-s-querelle-de-brest-1947	http://uploads0.wikiart.org/images/jean-cocteau/illustration-for-jean-genet-s-querelle-de-brest-1947.jpg
jean-cocteau_untitled-12	http://uploads3.wikiart.org/images/jean-cocteau/untitled-12.jpg
jean-david_city-scape-ceramic	http://uploads8.wikiart.org/images/jean-david/city-scape-ceramic.jpg
jean-degottex_d-bris-xxii	http://uploads4.wikiart.org/images/jean-degottex/d-bris-xxii.jpg
jean-degottex_graphisme	http://uploads2.wikiart.org/images/jean-degottex/graphisme.jpg
jean-degottex_levez-le-doigt-et-tout-l-univers-est-l-1959	http://uploads1.wikiart.org/images/jean-degottex/levez-le-doigt-et-tout-l-univers-est-l-1959.jpg
jean-degottex_unknown-title-2	http://uploads8.wikiart.org/images/jean-degottex/unknown-title-2.jpg
jean-degottex_unknown-title-6	http://uploads8.wikiart.org/images/jean-degottex/unknown-title-6.jpg
jean-dubuffet_activation-xlvii	http://uploads0.wikiart.org/images/jean-dubuffet/activation-xlvii.jpg
jean-dubuffet_grand-maitre-of-the-outsider-1947	http://uploads0.wikiart.org/images/jean-dubuffet/grand-maitre-of-the-outsider-1947.jpg
jean-dubuffet_portrait-de-georges-limbour	http://uploads2.wikiart.org/images/jean-dubuffet/portrait-de-georges-limbour.jpg
jean-dupas_a-pair-of-wall-panels-1935	http://uploads8.wikiart.org/images/jean-dupas/a-pair-of-wall-panels-1935.jpg
jean-fautrier_le-maquis-1964	http://uploads7.wikiart.org/images/jean-fautrier/le-maquis-1964.jpg
jean-fouquet_charity-of-st-martin-1460	http://uploads0.wikiart.org/images/jean-fouquet/charity-of-st-martin-1460.jpg
jean-fouquet_crusaders-arrived-in-constantinople-battle-between-the-french-and-turks-in-1147-and-1148	http://uploads8.wikiart.org/images/jean-fouquet/crusaders-arrived-in-constantinople-battle-between-the-french-and-turks-in-1147-and-1148.jpg
jean-fouquet_pentecost	http://uploads2.wikiart.org/images/jean-fouquet/pentecost.jpg
jean-francois-millet_farm-near-vichy	http://uploads7.wikiart.org/images/jean-francois-millet/farm-near-vichy.jpg
jean-hey_the-nativity	http://uploads1.wikiart.org/images/jean-hey/the-nativity.jpg
jean-honore-fragonard_aurore	http://uploads7.wikiart.org/images/jean-honore-fragonard/aurore.jpg
jean-honore-fragonard_blind-man-s-buff-1776	http://uploads5.wikiart.org/images/jean-honore-fragonard/blind-man-s-buff-1776.jpg
jean-honore-fragonard_girl-with-a-marmot-1790	http://uploads6.wikiart.org/images/jean-honore-fragonard/girl-with-a-marmot-1790.jpg
jean-honore-fragonard_marie-madeleine-guimard	http://uploads7.wikiart.org/images/jean-honore-fragonard/marie-madeleine-guimard.jpg
jean-honore-fragonard_portrait-of-denis-diderot	http://uploads0.wikiart.org/images/jean-honore-fragonard/portrait-of-denis-diderot.jpg
jean-honore-fragonard_the-sermon-of-love	http://uploads2.wikiart.org/images/jean-honore-fragonard/the-sermon-of-love.jpg
jean-hugo_interieur-d-un-bar-1917	http://uploads3.wikiart.org/images/jean-hugo/interieur-d-un-bar-1917.jpg
jean-leon-gerome_bashi-bazouk-and-his-dog	http://uploads2.wikiart.org/images/jean-leon-gerome/bashi-bazouk-and-his-dog.jpg
jean-marc-nattier_portrait-of-tsar-peter-i-1717	http://uploads8.wikiart.org/images/jean-marc-nattier/portrait-of-tsar-peter-i-1717.jpg
jean-messagier_bourgeons-de-papier	http://uploads4.wikiart.org/images/jean-messagier/bourgeons-de-papier.jpg
jean-metzinger_le-chateau-de-clisson-1905	http://uploads2.wikiart.org/images/jean-metzinger/le-chateau-de-clisson-1905.jpg
jean-michel-atlan_untitled-1949	http://uploads1.wikiart.org/images/jean-michel-atlan/untitled-1949.jpg
jean-michel-basquiat_eyes-and-eggs	http://uploads5.wikiart.org/images/jean-michel-basquiat/eyes-and-eggs.jpg
jean-michel-basquiat_max-roach	http://uploads1.wikiart.org/images/jean-michel-basquiat/max-roach.jpg
jean-michel-basquiat_napoleon-stereotype-as-portrayed	http://uploads6.wikiart.org/images/jean-michel-basquiat/napoleon-stereotype-as-portrayed.jpg
jean-michel-basquiat_price-of-gasoline-in-the-third-world	http://uploads1.wikiart.org/images/jean-michel-basquiat/price-of-gasoline-in-the-third-world.jpg
jean-michel-basquiat_three-quarters-of-olympia-minus-the-servant	http://uploads8.wikiart.org/images/jean-michel-basquiat/three-quarters-of-olympia-minus-the-servant.jpg
jean-michel-basquiat_victor	http://uploads7.wikiart.org/images/jean-michel-basquiat/victor.jpg
jean-miotte_untitled-1955	http://uploads4.wikiart.org/images/jean-miotte/untitled-1955.jpg
jean-paul-laurens_faust	http://uploads2.wikiart.org/images/jean-paul-laurens/faust.jpg
jean-rene-bazaine_girls-with-bare-breasts-1942	http://uploads7.wikiart.org/images/jean-rene-bazaine/girls-with-bare-breasts-1942.jpg
jeffrey-smart_coogee-baths-winter-1962	http://uploads0.wikiart.org/images/jeffrey-smart/coogee-baths-winter-1962.jpg
jeffrey-smart_piano-at-night	http://uploads8.wikiart.org/images/jeffrey-smart/piano-at-night.jpg
jehan-georges-vibert_a-plate-of-cakes	http://uploads7.wikiart.org/images/jean-georges-vibert/a-plate-of-cakes.jpg
jeremy-moon_naxos-1964	http://uploads1.wikiart.org/images/jeremy-moon/naxos-1964.jpg
jeremy-moon_red-chord-1962	http://uploads5.wikiart.org/images/jeremy-moon/red-chord-1962.jpg
jerg-ratgeb_scenes-from-the-life-of-prophet-elijah-1517	http://uploads8.wikiart.org/images/jerg-ratgeb/scenes-from-the-life-of-prophet-elijah-1517.jpg
jim-dine_four-hearts-1969	http://uploads5.wikiart.org/images/jim-dine/four-hearts-1969.jpg
jim-dine_untitled-from-ten-winter-tools-1973-1	http://uploads8.wikiart.org/images/jim-dine/untitled-from-ten-winter-tools-1973-1.jpg
jim-dine_untitled-from-ten-winter-tools-1973-7	http://uploads8.wikiart.org/images/jim-dine/untitled-from-ten-winter-tools-1973-7.jpg
jim-nutt_her-face-fits-1968	http://uploads6.wikiart.org/images/jim-nutt/her-face-fits-1968.jpg
jim-nutt_pink-encounter-1971	http://uploads7.wikiart.org/images/jim-nutt/pink-encounter-1971.jpg
joachim-patinir_landscape-with-the-rest-on-the-flight	http://uploads6.wikiart.org/images/joachim-patinir/landscape-with-the-rest-on-the-flight.jpg
joachim-wtewael_self-portrait-1601	http://uploads8.wikiart.org/images/joachim-wtewael/self-portrait-1601(1).jpg
joan-miro_not_detected_227933	http://uploads0.wikiart.org/images/joan-miro/not_detected_227933.jpg
joan-miro_not_detected_227977	http://uploads0.wikiart.org/images/joan-miro/not_detected_227977.jpg
joan-miro_portrait-of-a-spanish-dancer	http://uploads0.wikiart.org/images/joan-miro/portrait-of-a-spanish-dancer.jpg
joan-miro_self-portrait-1	http://uploads5.wikiart.org/images/joan-miro/self-portrait-1.jpg
joan-miro_woman-and-bird-in-the-moonlight	http://uploads3.wikiart.org/images/joan-miro/woman-and-bird-in-the-moonlight.jpg
joan-mitchell_girolata-1964	http://uploads7.wikiart.org/images/joan-mitchell/girolata-1964.jpg
joan-mitchell_untitled-1950	http://uploads7.wikiart.org/images/joan-mitchell/untitled-1950.jpg
joan-ponc_arlequin-1950	http://uploads2.wikiart.org/images/joan-ponc/arlequin-1950.jpg
joan-ponc_self-portrait-1946	http://uploads7.wikiart.org/images/joan-ponc/self-portrait-1946.jpg
joan-ponc_suite-instruments-de-tortura-1956	http://uploads4.wikiart.org/images/joan-ponc/suite-instruments-de-tortura-1956.jpg
joan-ponc_suite-instruments-de-tortura-1956-5	http://uploads6.wikiart.org/images/joan-ponc/suite-instruments-de-tortura-1956-5.jpg
joaqu-n-sorolla_beaching-the-boat-study-1908	http://uploads6.wikiart.org/images/joaquin-sorolla/beaching-the-boat-study-1908.jpg
joaqu-n-sorolla_calle-de-st-vicente-mallorca-1902	http://uploads2.wikiart.org/images/joaquin-sorolla/calle-de-st-vicente-mallorca-1902.jpg
joaqu-n-sorolla_entrance-to-central-park	http://uploads2.wikiart.org/images/joaquin-sorolla/entrance-to-central-park.jpg
joaqu-n-sorolla_garden-of-carlos-v-in-the-alcazar-seville-1908	http://uploads6.wikiart.org/images/joaquin-sorolla/garden-of-carlos-v-in-the-alcázar-seville-1908.jpg
joaqu-n-sorolla_port-valencia	http://uploads0.wikiart.org/images/joaquin-sorolla/port-valencia.jpg
joaqu-n-sorolla_rocks-and-the-lighthouse-biarritz-1906	http://uploads7.wikiart.org/images/joaquin-sorolla/rocks-and-the-lighthouse-biarritz-1906.jpg
joaqu-n-sorolla_rump-of-valencia-1906	http://uploads8.wikiart.org/images/joaquin-sorolla/rump-of-valencia-1906.jpg
joaqu-n-sorolla_the-breakwater-of-san-sebastian-1918	http://uploads5.wikiart.org/images/joaquin-sorolla/the-breakwater-of-san-sebastian-1918.jpg
joaqu-n-sorolla_the-outskirts-of-segovia-1906	http://uploads7.wikiart.org/images/joaquin-sorolla/the-outskirts-of-segovia-1906.jpg
joaqu-n-sorolla_types-of-la-mancha-1912	http://uploads1.wikiart.org/images/joaquin-sorolla/types-of-la-mancha-1912.jpg
joaqu-n-sorolla_valencia-beach-fisherwomen-1919	http://uploads0.wikiart.org/images/joaquin-sorolla/valencia-beach-fisherwomen-1919.jpg
joaquim-rodrigo_sem-t-tulo-1991	http://uploads2.wikiart.org/images/joaquim-rodrigo/sem-t-tulo-1991.jpg
joaquim-rodrigo_sem-t-tulo-2	http://uploads7.wikiart.org/images/joaquim-rodrigo/sem-t-tulo-2.jpg
joe-goode_pollution-r2-1995	http://uploads6.wikiart.org/images/joe-goode/pollution-r2-1995.jpg
johan-christian-dahl_frederiksborg-castle-1814	http://uploads8.wikiart.org/images/johan-christian-dahl/frederiksborg-castle-1814.jpg
johan-hendrik-weissenbruch_forest-view-near-barbizon-1900	http://uploads1.wikiart.org/images/johan-hendrik-weissenbruch/forest-view-near-barbizon-1900.jpg
johan-hendrik-weissenbruch_landscape-with-mills	http://uploads0.wikiart.org/images/johan-hendrik-weissenbruch/landscape-with-mills.jpg
johannes-itten_grn-blau-rot-1967	http://uploads2.wikiart.org/images/johannes-itten/grn-blau-rot-1967.jpg
johannes-itten_sitting-woman-1919	http://uploads3.wikiart.org/images/johannes-itten/sitting-woman-1919.jpg
john-atkinson-grimshaw_midsummer-night	http://uploads8.wikiart.org/images/john-atkinson-grimshaw/midsummer-night.jpg
john-austen_hamlet-26	http://uploads1.wikiart.org/images/john-austen/hamlet-26.jpg
john-austen_hamlet-3	http://uploads0.wikiart.org/images/john-austen/hamlet-3.jpg
john-baldessari_ass-maquette-for-the-elbow-series-a2-1999	http://uploads0.wikiart.org/images/john-baldessari/ass-maquette-for-the-elbow-series-a2-1999.jpg
john-bauer_barn-och-stentroll	http://uploads8.wikiart.org/images/john-bauer/barn-och-stentroll.jpg
john-bauer_when-she-woke-up-again-she-was-lying-on-the-moss-in-the-forest-1913	http://uploads4.wikiart.org/images/john-bauer/when-she-woke-up-again-she-was-lying-on-the-moss-in-the-forest-1913.jpg
john-bradley_portrait-of-catherine-rachel-winant-cole-1833	http://uploads1.wikiart.org/images/john-bradley/portrait-of-catherine-rachel-winant-cole-1833.jpg
john-bratby_gloria-with-coiled-hair-1967	http://uploads2.wikiart.org/images/john-bratby/gloria-with-coiled-hair-1967.jpg
john-bratby_mural-studio-at-the-rca-1954	http://uploads2.wikiart.org/images/john-bratby/mural-studio-at-the-rca-1954.jpg
john-bratby_roofscape-1954	http://uploads6.wikiart.org/images/john-bratby/roofscape-1954.jpg
john-bratby_thunderstorm-passed-over-1963	http://uploads3.wikiart.org/images/john-bratby/thunderstorm-passed-over-1963.jpg
john-cage_fontana-mix-light-grey-1981	http://uploads1.wikiart.org/images/john-cage/fontana-mix-light-grey-1981(1).jpg
john-collier_tannh-user-in-the-venusberg-1901	http://uploads1.wikiart.org/images/john-collier/tannh-user-in-the-venusberg-1901(1).jpg
john-collier_the-garden-party	http://uploads0.wikiart.org/images/john-collier/the-garden-party.jpg
john-collier_the-sinner-1904	http://uploads8.wikiart.org/images/john-collier/the-sinner-1904.jpg
john-constable_stour-valley-and-dedham-village	http://uploads8.wikiart.org/images/john-constable/stour-valley-and-dedham-village.jpg
john-constable_study-for-poppies	http://uploads3.wikiart.org/images/john-constable/study-for-poppies.jpg
john-constable_the-grove-or-admiral-s-house-1822	http://uploads0.wikiart.org/images/john-constable/the-grove-or-admiral-s-house-1822.jpg
john-constable_the-white-horse-1819	http://uploads6.wikiart.org/images/john-constable/the-white-horse-1819.jpg
john-constable_weymouth-bay-with-jordan-hill-1816	http://uploads2.wikiart.org/images/john-constable/weymouth-bay-with-jordan-hill-1816.jpg
john-crome_grove-scene-1820	http://uploads7.wikiart.org/images/john-crome/grove-scene-1820.jpg
john-crome_mousehold-heath	http://uploads6.wikiart.org/images/john-crome/mousehold-heath.jpg
john-crome_river-wensum	http://uploads3.wikiart.org/images/john-crome/river-wensum.jpg
john-crome_woman-in-a-turban	http://uploads7.wikiart.org/images/john-crome/woman-in-a-turban.jpg
john-duncan-fergusson_before-a-caf-paris-1907	http://uploads6.wikiart.org/images/john-duncan-fergusson/before-a-caf-paris-1907.jpg
john-duncan-fergusson_caf-concert-des-ambassadeurs-1907	http://uploads7.wikiart.org/images/john-duncan-fergusson/caf-concert-des-ambassadeurs-1907.jpg
john-duncan-fergusson_dark-sea-and-red-sail-1909	http://uploads0.wikiart.org/images/john-duncan-fergusson/dark-sea-and-red-sail-1909.jpg
john-duncan-fergusson_the-red-sail	http://uploads4.wikiart.org/images/john-duncan-fergusson/the-red-sail.jpg
john-everett-millais_glen-birnam	http://uploads3.wikiart.org/images/john-everett-millais/glen-birnam.jpg
john-everett-millais_yes	http://uploads4.wikiart.org/images/john-everett-millais/yes.jpg
john-frederick-kensett_hudson-river	http://uploads6.wikiart.org/images/john-frederick-kensett/hudson-river.jpg
john-french-sloan_nude	http://uploads2.wikiart.org/images/john-french-sloan/nude.jpg
john-french-sloan_spring-grammercy-park-1912	http://uploads6.wikiart.org/images/john-french-sloan/spring-grammercy-park-1912.jpg
john-french-sloan_spring-planting-greenwich-village-1913	http://uploads0.wikiart.org/images/john-french-sloan/spring-planting-greenwich-village-1913.jpg
john-glover_ben-lomond-from-mr-talbot-s-property-four-men-catching-opposums	http://uploads1.wikiart.org/images/john-glover/ben-lomond-from-mr-talbot-s-property-four-men-catching-opposums.jpg
john-henry-twachtman_gloucester-boats	http://uploads8.wikiart.org/images/john-henry-twachtman/gloucester-boats.jpg
john-henry-twachtman_haystacksat-edge-of-woods	http://uploads8.wikiart.org/images/john-henry-twachtman/haystacksat-edge-of-woods.jpg
john-henry-twachtman_landscape-3	http://uploads3.wikiart.org/images/john-henry-twachtman/landscape-3.jpg
john-henry-twachtman_niagara-falls-3	http://uploads7.wikiart.org/images/john-henry-twachtman/niagara-falls-3.jpg
john-henry-twachtman_road-over-the-hill	http://uploads1.wikiart.org/images/john-henry-twachtman/road-over-the-hill.jpg
john-henry-twachtman_road-scene-cincinnati	http://uploads4.wikiart.org/images/john-henry-twachtman/road-scene-cincinnati.jpg
john-henry-twachtman_windmills-dordrecht	http://uploads2.wikiart.org/images/john-henry-twachtman/windmills-dordrecht.jpg
john-hoppner_midsummer-night-s-dream	http://uploads7.wikiart.org/images/john-hoppner/midsummer-night-s-dream.jpg
john-hoppner_portrait-of-a-young-lady	http://uploads7.wikiart.org/images/john-hoppner/portrait-of-a-young-lady.jpg
john-hoyland_gadal-10-11-86-1986	http://uploads3.wikiart.org/images/john-hoyland/gadal-10-11-86-1986.jpg
john-hoyland_pale-yellow-pink-and-brown-1971	http://uploads6.wikiart.org/images/john-hoyland/pale-yellow-pink-and-brown-1971.jpg
john-jackson_an-unfinished-portrait-of-mrs-soane-painted-from-a-pencil-sketch-by-j-flaxman-ra-and-a-1831	http://uploads3.wikiart.org/images/john-jackson/an-unfinished-portrait-of-mrs-soane-painted-from-a-pencil-sketch-by-j-flaxman-ra-and-a-1831.jpg
john-jackson_portrait-of-a-woman-in-a-black-dress-with-a-gold-necklace	http://uploads5.wikiart.org/images/john-jackson/portrait-of-a-woman-in-a-black-dress-with-a-gold-necklace.jpg
john-james-audubon_plate-22-purple-martin	http://uploads3.wikiart.org/images/john-james-audubon/plate-22-purple-martin.jpg
john-james-audubon_plate-30-vigor-s-warbler	http://uploads5.wikiart.org/images/john-james-audubon/plate-30-vigor-s-warbler.jpg
john-james-audubon_plate-82-whip-poor-will	http://uploads4.wikiart.org/images/john-james-audubon/plate-82-whip-poor-will.jpg
john-james-audubon_plate-9-selby-s-flycatcher	http://uploads7.wikiart.org/images/john-james-audubon/plate-9-selby-s-flycatcher.jpg
john-james-audubon_plate-98-white-bellied-swallow	http://uploads2.wikiart.org/images/john-james-audubon/plate-98-white-bellied-swallow.jpg
john-lavery_a-da-a-moorish-maid	http://uploads2.wikiart.org/images/john-lavery/a-da-a-moorish-maid.jpg
john-leech_an-exciting-time	http://uploads7.wikiart.org/images/john-leech/an-exciting-time.jpg
john-leech_compliments-of-the-season	http://uploads6.wikiart.org/images/john-leech/compliments-of-the-season.jpg
john-leech_notes-of-travel-1	http://uploads8.wikiart.org/images/john-leech/notes-of-travel-1.jpg
john-leech_the-night-of-the-return	http://uploads4.wikiart.org/images/john-leech/the-night-of-the-return.jpg
john-leech_the-romans-walking-off-with-the-sabine-women	http://uploads7.wikiart.org/images/john-leech/the-romans-walking-off-with-the-sabine-women.jpg
john-leech_virginia-carried-off-by-a-minion-in-the-pay-of-appius	http://uploads7.wikiart.org/images/john-leech/virginia-carried-off-by-a-minion-in-the-pay-of-appius.jpg
john-lewis-krimmel_merrymaking-at-a-wayside-inn	http://uploads8.wikiart.org/images/john-lewis-krimmel/merrymaking-at-a-wayside-inn.jpg
john-marin_city-movement-1940	http://uploads8.wikiart.org/images/john-marin/city-movement-1940.jpg
john-mclaughlin_number-15-1961	http://uploads0.wikiart.org/images/john-mclaughlin/number-15-1961.jpg
john-mclaughlin_number-4	http://uploads3.wikiart.org/images/john-mclaughlin/number-4.jpg
john-o-connor_vicenza	http://uploads1.wikiart.org/images/john-o-connor/vicenza.jpg
john-riley_elias-ashmole-1687	http://uploads0.wikiart.org/images/john-riley/elias-ashmole-1687.jpg
john-roddam-spencer-stanhope_nymph-1889	http://uploads1.wikiart.org/images/john-roddam-spencer-stanhope/nymph-1889.jpg
john-ruskin_doorhead-from-ca-contarini-1851	http://uploads5.wikiart.org/images/john-ruskin/doorhead-from-ca-contarini-1851.jpg
john-ruskin_lady-glenorchy-s-chapel	http://uploads5.wikiart.org/images/john-ruskin/lady-glenorchy-s-chapel.jpg
john-ruskin_moonlight-chamonix-1888	http://uploads6.wikiart.org/images/john-ruskin/moonlight-chamonix-1888.jpg
john-ruskin_orange-and-purple-leafspray-1870	http://uploads6.wikiart.org/images/john-ruskin/orange-and-purple-leafspray-1870.jpg
john-ruskin_seascale-1889	http://uploads5.wikiart.org/images/john-ruskin/seascale-1889.jpg
john-ruskin_study-from-tintoretto-s-adoration-of-the-magi-1852	http://uploads6.wikiart.org/images/john-ruskin/study-from-tintoretto-s-adoration-of-the-magi-1852.jpg
john-ruskin_the-south-side-of-st-mark-1851	http://uploads4.wikiart.org/images/john-ruskin/the-south-side-of-st-mark-1851.jpg
john-russell_portrait-of-an-unknown-girl-in-a-white-dress-1800	http://uploads6.wikiart.org/images/john-russell/portrait-of-an-unknown-girl-in-a-white-dress-1800.jpg
john-simpson_william-iv-1830	http://uploads8.wikiart.org/images/john-simpson/william-iv-1830.jpg
john-singer-sargent_a-backwater-at-wargrave-1887	http://uploads1.wikiart.org/images/john-singer-sargent/a-backwater-at-wargrave-1887.jpg
john-singer-sargent_a-gust-of-wind	http://uploads5.wikiart.org/images/john-singer-sargent/a-gust-of-wind.jpg
john-singer-sargent_a-hotel-room	http://uploads3.wikiart.org/images/john-singer-sargent/a-hotel-room.jpg
john-singer-sargent_a-rose-trellis-roses-at-oxfordshire	http://uploads8.wikiart.org/images/john-singer-sargent/a-rose-trellis-roses-at-oxfordshire.jpg
john-singer-sargent_a-street-in-algiers-1880	http://uploads6.wikiart.org/images/john-singer-sargent/a-street-in-algiers-1880.jpg
john-singer-sargent_base-of-a-palace-1904	http://uploads3.wikiart.org/images/john-singer-sargent/base-of-a-palace-1904.jpg
john-singer-sargent_dennis-miller-bunker-painting-at-calcot-1888	http://uploads8.wikiart.org/images/john-singer-sargent/dennis-miller-bunker-painting-at-calcot-1888.jpg
john-singer-sargent_elizabeth-winthrop-chanler-1893	http://uploads4.wikiart.org/images/john-singer-sargent/elizabeth-winthrop-chanler-1893.jpg
john-singer-sargent_ellen-terry-as-lady-macbeth-1889	http://uploads5.wikiart.org/images/john-singer-sargent/ellen-terry-as-lady-macbeth-1889.jpg
john-singer-sargent_falconieri-gardens-frascati-1907	http://uploads5.wikiart.org/images/john-singer-sargent/falconieri-gardens-frascati-1907.jpg
john-singer-sargent_garden-study-of-the-vickers-children-1884	http://uploads5.wikiart.org/images/john-singer-sargent/garden-study-of-the-vickers-children-1884.jpg
john-singer-sargent_hospital-at-granada-1912	http://uploads6.wikiart.org/images/john-singer-sargent/hospital-at-granada-1912.jpg
john-singer-sargent_hugh-lane-1906	http://uploads5.wikiart.org/images/john-singer-sargent/hugh-lane-1906.jpg
john-singer-sargent_in-a-medici-villa	http://uploads8.wikiart.org/images/john-singer-sargent/in-a-medici-villa.jpg
john-singer-sargent_izme-vickers-1907	http://uploads8.wikiart.org/images/john-singer-sargent/izme-vickers-1907.jpg
john-singer-sargent_miss-elizabeth-williamson-1925	http://uploads3.wikiart.org/images/john-singer-sargent/miss-elizabeth-williamson-1925.jpg
john-singer-sargent_mrs-albert-vickers-1884	http://uploads5.wikiart.org/images/john-singer-sargent/mrs-albert-vickers-1884.jpg
john-singer-sargent_mrs-william-crowninshield-endicott	http://uploads7.wikiart.org/images/john-singer-sargent/mrs-william-crowninshield-endicott.jpg
john-singer-sargent_mrs-william-henry-vanderbilt-1888	http://uploads6.wikiart.org/images/john-singer-sargent/mrs-william-henry-vanderbilt-1888.jpg
john-singer-sargent_portrait-of-dorothy-barnard-1889	http://uploads5.wikiart.org/images/john-singer-sargent/portrait-of-dorothy-barnard-1889.jpg
john-singer-sargent_portrait-of-jacques-emile-blanche	http://uploads6.wikiart.org/images/john-singer-sargent/portrait-of-jacques-emile-blanche.jpg
john-singer-sargent_portrait-of-lancelot-allen-1894	http://uploads4.wikiart.org/images/john-singer-sargent/portrait-of-lancelot-allen-1894.jpg
john-singer-sargent_portrait-of-miss-dorothy-vickers	http://uploads5.wikiart.org/images/john-singer-sargent/portrait-of-miss-dorothy-vickers.jpg
john-singer-sargent_pressing-the-grapes-florentine-wine-cellar	http://uploads6.wikiart.org/images/john-singer-sargent/pressing-the-grapes-florentine-wine-cellar.jpg
john-singer-sargent_the-great-fountain-of-bologna	http://uploads2.wikiart.org/images/john-singer-sargent/the-great-fountain-of-bologna.jpg
john-singer-sargent_the-sitwell-family-1900	http://uploads5.wikiart.org/images/john-singer-sargent/the-sitwell-family-1900.jpg
john-singer-sargent_torsos-of-two-male-nudes	http://uploads6.wikiart.org/images/john-singer-sargent/torsos-of-two-male-nudes.jpg
john-singer-sargent_under-the-rialto-bridge	http://uploads5.wikiart.org/images/john-singer-sargent/under-the-rialto-bridge.jpg
john-singleton-copley_henry-pelham	http://uploads5.wikiart.org/images/john-singleton-copley/henry-pelham.jpg
john-singleton-copley_mr-joseph-barrell-hannah-fitch-1771	http://uploads1.wikiart.org/images/john-singleton-copley/mr-joseph-barrell-hannah-fitch-1771.jpg
john-singleton-copley_mrs-humphrey-devereux-1771	http://uploads1.wikiart.org/images/john-singleton-copley/mrs-humphrey-devereux-1771.jpg
john-singleton-copley_portrait-of-a-gentleman-1783	http://uploads3.wikiart.org/images/john-singleton-copley/portrait-of-a-gentleman-1783.jpg
john-singleton-copley_portrait-of-nathaniel-allen-1763	http://uploads7.wikiart.org/images/john-singleton-copley/portrait-of-nathaniel-allen-1763.jpg
john-singleton-copley_portrait-of-the-salem	http://uploads5.wikiart.org/images/john-singleton-copley/portrait-of-the-salem.jpg
john-steuart-curry_john-brown-1939	http://uploads5.wikiart.org/images/john-steuart-curry/john-brown-1939.jpg
john-trumbull_self-portrait-1802	http://uploads3.wikiart.org/images/john-trumbull/self-portrait-1802.jpg
john-varley-ii_the-citadel-and-mosque-of-mehemet-ali-cairo-1901	http://uploads7.wikiart.org/images/john-varley-ii/the-citadel-and-mosque-of-mehemet-ali-cairo-1901.jpg
john-vassos_illustration-for-oscar-wilde-s-salome-1927-4	http://uploads0.wikiart.org/images/john-vassos/illustration-for-oscar-wilde-s-salome-1927-4.jpg
john-vassos_untitled-1935	http://uploads5.wikiart.org/images/john-vassos/untitled-1935.jpg
john-vassos_untitled-1935-8	http://uploads7.wikiart.org/images/john-vassos/untitled-1935-8.jpg
john-william-godward_autumn-1900	http://uploads3.wikiart.org/images/john-william-godward/autumn-1900.jpg
john-william-godward_idleness-1900	http://uploads5.wikiart.org/images/john-william-godward/idleness-1900.jpg
john-william-waterhouse_circe-invidiosa-1892	http://uploads6.wikiart.org/images/john-william-waterhouse/circe-invidiosa-1892.jpg
john-william-waterhouse_spring-spreads-one-green-lap-of-flowers-1910	http://uploads2.wikiart.org/images/john-william-waterhouse/spring-spreads-one-green-lap-of-flowers-1910.jpg
john-william-waterhouse_the-toilet-1889	http://uploads1.wikiart.org/images/john-william-waterhouse/the-toilet-1889.jpg
john-william-waterhouse_windflowers-1902	http://uploads2.wikiart.org/images/john-william-waterhouse/windflowers-1902.jpg
john-wilson-carmichael_roundhay-park	http://uploads6.wikiart.org/images/john-wilson-carmichael/roundhay-park.jpg
johnny-warangkula-tjupurrula_water-ceremony-1972	http://uploads0.wikiart.org/images/johnny-warangkula-tjupurrula/water-ceremony-1972.jpg
jorge-martins_look-look-1976	http://uploads2.wikiart.org/images/jorge-martins/look-look-1976(1).jpg
jorge-prado_untitled-96-butterfly-lamps-2007	http://uploads6.wikiart.org/images/jorge-prado/untitled-96-butterfly-lamps-2007.jpg
jorge-prado_untitled-clock-2007	http://uploads2.wikiart.org/images/jorge-prado/untitled-clock-2007.jpg
jose-campeche_do-a-mar-a-catalina-de-urrutia-1788	http://uploads1.wikiart.org/images/jose-campeche/do-a-mar-a-catalina-de-urrutia-1788.jpg
jose-de-almada-negreiros_relation-9-10-1957	http://uploads2.wikiart.org/images/jos-sobral-de-almada-negreiros/relation-9-10-1957.jpg
jose-de-guimaraes_unknown-title	http://uploads1.wikiart.org/images/jose-de-guimaraes/unknown-title.jpg
jose-ferraz-de-almeida-junior_boy-with-a-banana-1897	http://uploads7.wikiart.org/images/jose-ferraz-de-almeida-junior/boy-with-a-banana-1897(1).jpg
jose-guadalupe-posada_the-calavera-of-popular-editor-antonio-vanegas-arroyo	http://uploads1.wikiart.org/images/jose-guadalupe-posada/the-calavera-of-popular-editor-antonio-vanegas-arroyo.jpg
jose-guerrero_andaluc-a-aparici-n-1964	http://uploads8.wikiart.org/images/jose-guerrero/andaluc-a-aparici-n-1964.jpg
jose-guerrero_negro-con-rojo	http://uploads7.wikiart.org/images/jose-guerrero/negro-con-rojo.jpg
jose-gutierrez-solana_beggars-warming-1933	http://uploads4.wikiart.org/images/jose-gutierrez-solana/beggars-warming-1933.jpg
jose-maria-velasco_el-cabr-o-de-san-ngel-1863	http://uploads7.wikiart.org/images/jose-maria-velasco/el-cabr-o-de-san-ngel-1863.jpg
jose-maria-velasco_estudio-de-nubes-1	http://uploads8.wikiart.org/images/jose-maria-velasco/estudio-de-nubes-1.jpg
jose-maria-velasco_pe-ascos-del-cerro-de-atzacoalco-1876	http://uploads0.wikiart.org/images/jose-maria-velasco/pe-ascos-del-cerro-de-atzacoalco-1876.jpg
jose-maria-velasco_pl-tano	http://uploads6.wikiart.org/images/jose-maria-velasco/pl-tano.jpg
jose-maria-velasco_valle-de-m-xico-desde-el-cerro-de-santa-isabel-1882	http://uploads5.wikiart.org/images/jose-maria-velasco/valle-de-m-xico-desde-el-cerro-de-santa-isabel-1882.jpg
jose-maria-velasco_valle-de-m-xico-tomado-rumbo-de-la-villa-de-guadalupe	http://uploads7.wikiart.org/images/jose-maria-velasco/valle-de-m-xico-tomado-rumbo-de-la-villa-de-guadalupe.jpg
jose-pancetti_barco-no-cais-1937	http://uploads2.wikiart.org/images/jose-pancetti/barco-no-cais-1937.jpg
josef-albers_variant-adobe-familiar-front-1948	http://uploads7.wikiart.org/images/josef-albers/variant-adobe-familiar-front-1948.jpg
josef-sima_labyrinthe	http://uploads7.wikiart.org/images/josef-ma/labyrinthe.jpg
josef-sima_m-tamorphose-iv-1966	http://uploads8.wikiart.org/images/josef-ma/m-tamorphose-iv-1966.jpg
josefa-de-obidos_cordeiro-pascal-1670	http://uploads7.wikiart.org/images/josefa-de-obidos/cordeiro-pascal-1670.jpg
josefa-de-obidos_pears-and-marasca-cherries-in-a-basket	http://uploads7.wikiart.org/images/josefa-de-obidos/pears-and-marasca-cherries-in-a-basket.jpg
joseph-beuys_wooden-virgin	http://uploads5.wikiart.org/images/joseph-beuys/wooden-virgin.jpg
joseph-wright_landscape-with-a-rainbow-1794	http://uploads5.wikiart.org/images/joseph-wright/landscape-with-a-rainbow-1794.jpg
joyce-kozloff_notions-of-finish-frieze-i-1974	http://uploads6.wikiart.org/images/joyce-kozloff/notions-of-finish-frieze-i-1974.jpg
juan-gris_landscape-at-ceret-1913	http://uploads4.wikiart.org/images/juan-gris/landscape-at-ceret-1913.jpg
juan-gris_pierrot-with-guitar-1925	http://uploads5.wikiart.org/images/juan-gris/pierrot-with-guitar-1925.jpg
juan-gris_portrait-of-maurice-raynal-1911	http://uploads3.wikiart.org/images/juan-gris/portrait-of-maurice-raynal-1911.jpg
juan-gris_still-life-on-plaque-1917	http://uploads6.wikiart.org/images/juan-gris/still-life-on-plaque-1917.jpg
juan-gris_the-bottle-of-banyuls-1914-1	http://uploads0.wikiart.org/images/juan-gris/the-bottle-of-banyuls-1914-1.jpg
judith-leyster_portrait-of-a-woman	http://uploads5.wikiart.org/images/judith-leyster/portrait-of-a-woman.jpg
jules-breton_a-spring-by-the-sea-1866	http://uploads8.wikiart.org/images/jules-breton/a-spring-by-the-sea-1866.jpg
jules-breton_girl-with-a-rake-1859	http://uploads5.wikiart.org/images/jules-breton/girl-with-a-rake-1859.jpg
jules-breton_les-corbeaux-soir-d-orage-1902	http://uploads5.wikiart.org/images/jules-breton/les-corbeaux-soir-d-orage-1902.jpg
jules-breton_rainbow-in-courri-res	http://uploads4.wikiart.org/images/jules-breton/rainbow-in-courri-res.jpg
jules-dupre_landscape-with-cows	http://uploads2.wikiart.org/images/jules-dupre/landscape-with-cows.jpg
jules-pascin_young-woman-putting-on-her-socks-1916	http://uploads3.wikiart.org/images/jules-pascin/young-woman-putting-on-her-socks-1916.jpg
julian-alden-weir_after-the-ride-aka-visiting-neighbors	http://uploads8.wikiart.org/images/julian-alden-weir/after-the-ride-aka-visiting-neighbors.jpg
julian-ashton_the-everlasting-hills-1904	http://uploads1.wikiart.org/images/julian-ashton/the-everlasting-hills-1904.jpg
julian-schnabel_martine-1987	http://uploads7.wikiart.org/images/julian-schnabel/martine-1987.jpg
julian-stanczak_red-octive-1984	http://uploads1.wikiart.org/images/julian-stanczak/red-octive-1984.jpg
julio-pomar_chantilly-i-1965	http://uploads8.wikiart.org/images/julio-pomar/chantilly-i-1965.jpg
julio-resende_sem-t-tulo-1993	http://uploads8.wikiart.org/images/julio-resende/sem-t-tulo-1993.jpg
julio-romero-de-torres_monjita-1930	http://uploads5.wikiart.org/images/julio-romero-de-torres/monjita-1930.jpg
julius-bissier_18-9-56-1956	http://uploads7.wikiart.org/images/julius-bissier/18-9-56-1956.jpg
julius-bissier_komposition-7-m-rz-62-1962	http://uploads2.wikiart.org/images/julius-bissier/komposition-7-m-rz-62-1962.jpg
julius-leblanc-stewart_a-supper-party-1903	http://uploads7.wikiart.org/images/julius-leblanc-stewart/a-supper-party-1903(1).jpg
julius-leblanc-stewart_carolina	http://uploads4.wikiart.org/images/julius-leblanc-stewart/carolina(1).jpg
julius-leblanc-stewart_in-the-boudoir	http://uploads2.wikiart.org/images/julius-leblanc-stewart/in-the-boudoir(1).jpg
jury-annenkov_montparnasse	http://uploads6.wikiart.org/images/jury-annenkov/montparnasse.jpg
jury-annenkov_view-of-paris-from-meudon	http://uploads1.wikiart.org/images/jury-annenkov/view-of-paris-from-meudon.jpg
jusepe-de-ribera_saint-simeon-with-the-christ-child-1647	http://uploads0.wikiart.org/images/jusepe-de-ribera/saint-simeon-with-the-christ-child-1647.jpg
jusepe-de-ribera_the-lamentation-1633	http://uploads8.wikiart.org/images/jusepe-de-ribera/the-lamentation-1633.jpg
kanae-yamamoto_french-pastoral-in-spring	http://uploads1.wikiart.org/images/kanae-yamamoto/french-pastoral-in-spring.jpg
kaoru-kawano_child-and-bird-1950	http://uploads3.wikiart.org/images/kaoru-kawano/child-and-bird-1950.jpg
kaoru-kawano_harmony-1950	http://uploads5.wikiart.org/images/kaoru-kawano/harmony-1950.jpg
karel-appel_the-whirling-sun-1966	http://uploads3.wikiart.org/images/karel-appel/the-whirling-sun-1966.jpg
karl-bryullov_in-a-harem-by-allah-s-order-underwear-should-be-changed-once-a-year-2	http://uploads3.wikiart.org/images/karl-bryullov/in-a-harem-by-allah-s-order-underwear-should-be-changed-once-a-year-2(1).jpg
karl-bryullov_portrait-of-maria-kikina-as-a-child	http://uploads2.wikiart.org/images/karl-bryullov/portrait-of-maria-kikina-as-a-child.jpg
karl-bryullov_portrait-of-ye-i-durnova	http://uploads0.wikiart.org/images/karl-bryullov/portrait-of-ye-i-durnova.jpg
karl-bryullov_rider-portrait-of-giovanina-and-amacilia-pacini-the-foster-children-of-countess-yu-p-samoilova	http://uploads7.wikiart.org/images/karl-bryullov/rider-portrait-of-giovanina-and-amacilia-pacini-the-foster-children-of-countess-yu-p-samoilova.jpg
karl-bryullov_sophia-bobrinskaya	http://uploads2.wikiart.org/images/karl-bryullov/sophia-bobrinskaya.jpg
karl-knaths_duck-decoy-1931	http://uploads6.wikiart.org/images/karl-knaths/duck-decoy-1931.jpg
karl-knaths_the-moors-1947	http://uploads5.wikiart.org/images/karl-knaths/the-moors-1947.jpg
karl-schrag_play-of-sunlight-jamaica	http://uploads6.wikiart.org/images/karl-schrag/play-of-sunlight-jamaica.jpg
kateryna-bilokur_flowers-by-the-fence-1935	http://uploads4.wikiart.org/images/kateryna-bilokur/flowers-by-the-fence-1935.jpg
kateryna-bilokur_in-the-village-1956	http://uploads7.wikiart.org/images/kateryna-bilokur/in-the-village-1956.jpg
kateryna-bilokur_portrait-of-farmer-tatiana-bakhmach-1933	http://uploads1.wikiart.org/images/kateryna-bilokur/portrait-of-farmer-tatiana-bakhmach-1933.jpg
katsushika-hokusai_cherry-blossoms-and-warbler	http://uploads8.wikiart.org/images/katsushika-hokusai/cherry-blossoms-and-warbler.jpg
katsushika-hokusai_cranes-from-quick-lessons-in-simplified-drawing	http://uploads1.wikiart.org/images/katsushika-hokusai/cranes-from-quick-lessons-in-simplified-drawing.jpg
katsushika-hokusai_ocean-waves	http://uploads1.wikiart.org/images/katsushika-hokusai/ocean-waves.jpg
katsushika-hokusai_orange-orchids	http://uploads4.wikiart.org/images/katsushika-hokusai/orange-orchids.jpg
katsushika-hokusai_pheasant-and-snake	http://uploads8.wikiart.org/images/katsushika-hokusai/pheasant-and-snake.jpg
katsushika-hokusai_the-harvesting-of-mushrooms	http://uploads8.wikiart.org/images/katsushika-hokusai/the-harvesting-of-mushrooms.jpg
katsushika-hokusai_the-phantom-of-kohada-koheiji	http://uploads1.wikiart.org/images/katsushika-hokusai/the-phantom-of-kohada-koheiji.jpg
katsushika-hokusai_two-carps	http://uploads8.wikiart.org/images/katsushika-hokusai/two-carps.jpg
kay-nielsen_rumplestiltskin	http://uploads7.wikiart.org/images/kay-nielsen/rumplestiltskin.jpg
kay-nielsen_six-swans	http://uploads1.wikiart.org/images/kay-nielsen/six-swans.jpg
kay-sage_the-answer-is-no-1958	http://uploads1.wikiart.org/images/kay-sage/the-answer-is-no-1958.jpg
kazimir-malevich_magnetic-suprematism-1917	http://uploads4.wikiart.org/images/kazimir-malevich/magnetic-suprematism-1917.jpg
kazimir-malevich_pilot-1913-1	http://uploads0.wikiart.org/images/kazimir-malevich/pilot-1913-1.jpg
kazimir-malevich_praying-woman-1912	http://uploads6.wikiart.org/images/kazimir-malevich/praying-woman-1912.jpg
kazimir-malevich_spring-1929	http://uploads8.wikiart.org/images/kazimir-malevich/spring-1929.jpg
kazimir-malevich_standing-figure-1	http://uploads5.wikiart.org/images/kazimir-malevich/standing-figure-1.jpg
kazimir-malevich_suprematism-1918	http://uploads4.wikiart.org/images/kazimir-malevich/suprematism-1918.jpg
kazimir-malevich_the-running-man-1933	http://uploads8.wikiart.org/images/kazimir-malevich/the-running-man-1933.jpg
kazimir-malevich_torso-1929	http://uploads7.wikiart.org/images/kazimir-malevich/torso-1929.jpg
kazuo-shiraga_shitenno	http://uploads2.wikiart.org/images/kazuo-shiraga/shitenno.jpg
kazuo-shiraga_yellow-line-1992	http://uploads0.wikiart.org/images/kazuo-shiraga/yellow-line-1992.jpg
kees-van-dongen_modjesko-opera-singer-1908	http://uploads4.wikiart.org/images/kees-van-dongen/modjesko-opera-singer-1908.jpg
kees-van-dongen_tangier-morocco-1911	http://uploads6.wikiart.org/images/kees-van-dongen/tangier-morocco-1911.jpg
keido-fukushima_splendid-working-functioning-arises-from-a-pure-heart	http://uploads3.wikiart.org/images/fukushima-keido/splendid-working-functioning-arises-from-a-pure-heart.jpg
keisai-eisen_bijin	http://uploads7.wikiart.org/images/keisai-eisen/bijin.jpg
keisai-eisen_evening-glow-at-ryogoku-bridge-1848	http://uploads1.wikiart.org/images/keisai-eisen/evening-glow-at-ryogoku-bridge-1848.jpg
keisai-eisen_guojo-kakukyo-from-the-series-twenty-four-examples-of-filial-devotion-in-the-floating-world	http://uploads3.wikiart.org/images/keisai-eisen/guojo-kakukyo-from-the-series-twenty-four-examples-of-filial-devotion-in-the-floating-world.jpg
keith-haring_untitled-1982	http://uploads5.wikiart.org/images/keith-haring/untitled-1982.jpg
keith-haring_untitled-1983	http://uploads5.wikiart.org/images/keith-haring/untitled-1983.jpg
ken-danby_sunbather-1972	http://uploads3.wikiart.org/images/ken-danby/sunbather-1972.jpg
kiki-smith_coming-forth-2008	http://uploads8.wikiart.org/images/kiki-smith/coming-forth-2008.jpg
kishio-suga_wrapped-and-differed-space-1975	http://uploads4.wikiart.org/images/kishio-suga/wrapped-and-differed-space-1975.jpg
kit-williams_hedgehog-1979	http://uploads6.wikiart.org/images/kit-williams/hedgehog-1979.jpg
kit-williams_watching-the-swallows-go-1979	http://uploads4.wikiart.org/images/kit-williams/watching-the-swallows-go-1979.jpg
kitagawa-utamaro_courtesan-applying-lip-rouge	http://uploads7.wikiart.org/images/kitagawa-utamaro/courtesan-applying-lip-rouge.jpg
kitagawa-utamaro_fa-woman-playing-a-poppin	http://uploads4.wikiart.org/images/kitagawa-utamaro/fa-woman-playing-a-poppin.jpg
kitagawa-utamaro_kisegawa-of-matsubaya-from-the-series-seven-komachis-of-yoshiwara-c-1795-woodblock-print	http://uploads4.wikiart.org/images/kitagawa-utamaro/kisegawa-of-matsubaya-from-the-series-seven-komachis-of-yoshiwara-c-1795-woodblock-print.jpg
kitagawa-utamaro_midori-of-the-hinataka-from-the-hour-of-the-rat	http://uploads8.wikiart.org/images/kitagawa-utamaro/midori-of-the-hinataka-from-the-hour-of-the-rat.jpg
kitagawa-utamaro_not_detected_233120-1799	http://uploads3.wikiart.org/images/kitagawa-utamaro/not_detected_233120-1799.jpg
kitagawa-utamaro_not_detected_233139	http://uploads7.wikiart.org/images/kitagawa-utamaro/not_detected_233139.jpg
kitagawa-utamaro_the-geisha-kamekichi	http://uploads8.wikiart.org/images/kitagawa-utamaro/the-geisha-kamekichi.jpg
kitagawa-utamaro_the-hussy	http://uploads6.wikiart.org/images/kitagawa-utamaro/the-hussy.jpg
kiyokata-kaburagi_bijin	http://uploads3.wikiart.org/images/kiyokata-kaburagi/bijin.jpg
koloman-moser_fabric-design-with-moving-waves-for-backhausen-1902	http://uploads0.wikiart.org/images/koloman-moser/fabric-design-with-moving-waves-for-backhausen-1902.jpg
koloman-moser_hyacinths	http://uploads3.wikiart.org/images/koloman-moser/hyacinths.jpg
koloman-moser_november-1902	http://uploads7.wikiart.org/images/koloman-moser/november-1902.jpg
koloman-moser_postcard-with-emperor-franz-josef-1908	http://uploads5.wikiart.org/images/koloman-moser/postcard-with-emperor-franz-josef-1908.jpg
koloman-moser_stage-design-for-jeep-from-the-mountain-of-louis-holzberg-stage-2-morning	http://uploads4.wikiart.org/images/koloman-moser/stage-design-for-jeep-from-the-mountain-of-louis-holzberg-stage-2-morning.jpg
konrad-klapheck_the-mistress-1964	http://uploads4.wikiart.org/images/konrad-klapheck/the-mistress-1964.jpg
konstantin-bogaevsky_mountain-landscape-1940	http://uploads6.wikiart.org/images/konstantin-bogaevsky/mountain-landscape-1940.jpg
konstantin-bogaevsky_stary-krym-1903	http://uploads7.wikiart.org/images/konstantin-bogaevsky/stary-krym-1903.jpg
konstantin-bogaevsky_still-life-1924	http://uploads7.wikiart.org/images/konstantin-bogaevsky/still-life-1924.jpg
konstantin-dmitriyevich-flavitsky_italian-girl	http://uploads8.wikiart.org/images/konstantin-dmitriyevich-flavitsky/italian-girl.jpg
konstantin-korovin_at-a-noblewoman-sketch-for-the-ballet-the-goldfish-by-ludwig-minkus-1903	http://uploads8.wikiart.org/images/konstantin-korovin/at-a-noblewoman-sketch-for-the-ballet-the-goldfish-by-ludwig-minkus-1903.jpg
konstantin-korovin_in-the-boat-1915	http://uploads6.wikiart.org/images/konstantin-korovin/in-the-boat-1915.jpg
konstantin-korovin_in-the-south-1906	http://uploads7.wikiart.org/images/konstantin-korovin/in-the-south-1906.jpg
konstantin-korovin_north-1901	http://uploads0.wikiart.org/images/konstantin-korovin/north-1901.jpg
konstantin-korovin_portrait-of-an-officer-1916	http://uploads8.wikiart.org/images/konstantin-korovin/portrait-of-an-officer-1916.jpg
konstantin-makovsky_allegorical-scene	http://uploads8.wikiart.org/images/konstantin-makovsky/allegorical-scene.jpg
konstantin-makovsky_boyaryshnya-3	http://uploads4.wikiart.org/images/konstantin-makovsky/boyaryshnya-3.jpg
konstantin-makovsky_cairo-2	http://uploads7.wikiart.org/images/konstantin-makovsky/cairo-2.jpg
konstantin-makovsky_friends	http://uploads7.wikiart.org/images/konstantin-makovsky/friends.jpg
konstantin-makovsky_girl-with-a-bouquet	http://uploads1.wikiart.org/images/konstantin-makovsky/girl-with-a-bouquet.jpg
konstantin-makovsky_grandfather-stories	http://uploads1.wikiart.org/images/konstantin-makovsky/grandfather-stories.jpg
konstantin-makovsky_man-head	http://uploads8.wikiart.org/images/konstantin-makovsky/man-head.jpg
konstantin-makovsky_mermaids	http://uploads8.wikiart.org/images/konstantin-makovsky/mermaids.jpg
konstantin-makovsky_portrait-1	http://uploads1.wikiart.org/images/konstantin-makovsky/portrait-1.jpg
konstantin-makovsky_roses	http://uploads5.wikiart.org/images/konstantin-makovsky/roses.jpg
konstantin-makovsky_still-life-with-roses-and-knapweeds	http://uploads8.wikiart.org/images/konstantin-makovsky/still-life-with-roses-and-knapweeds.jpg
konstantin-makovsky_widow	http://uploads5.wikiart.org/images/konstantin-makovsky/widow.jpg
konstantin-somov_book-of-the-marquise-illustration-4	http://uploads5.wikiart.org/images/konstantin-somov/book-of-the-marquise-illustration-4.jpg
konstantin-somov_lady-and-harlequin-fireworks	http://uploads7.wikiart.org/images/konstantin-somov/lady-and-harlequin-fireworks.jpg
konstantin-somov_on-the-grass	http://uploads0.wikiart.org/images/konstantin-somov/on-the-grass.jpg
konstantin-somov_rainbow	http://uploads4.wikiart.org/images/konstantin-somov/rainbow.jpg
konstantin-somov_russian-ballet-champs-elysees-sylph	http://uploads5.wikiart.org/images/konstantin-somov/russian-ballet-champs-elysees-sylph.jpg
konstantin-somov_the-lady-behind-the-desk-anonymous-letter	http://uploads2.wikiart.org/images/konstantin-somov/the-lady-behind-the-desk-anonymous-letter.jpg
konstantin-yuon_portrait-of-a-a-bakhrushin-1920	http://uploads0.wikiart.org/images/konstantin-yuon/portrait-of-a-a-bakhrushin-1920.jpg
konstantin-yuon_stage-design-for-mussorgsky-s-opera-boris-godunov-1913-1	http://uploads6.wikiart.org/images/konstantin-yuon/stage-design-for-mussorgsky-s-opera-boris-godunov-1913-1.jpg
konstantin-yuon_the-bridge-across-the-oka-river-in-nizhny-novgorod-1908	http://uploads5.wikiart.org/images/konstantin-yuon/the-bridge-across-the-oka-river-in-nizhny-novgorod-1908.jpg
konstantin-yuon_the-troitse-sergiyev-monastery-march-1910	http://uploads1.wikiart.org/images/konstantin-yuon/the-troitse-sergiyev-monastery-march-1910.jpg
konstantinos-parthenis_victory-triptych-1919	http://uploads6.wikiart.org/images/konstantinos-parthenis/victory-triptych-1919.jpg
konstantinos-parthenis_vuew-of-kavala-1904	http://uploads4.wikiart.org/images/konstantinos-parthenis/vuew-of-kavala-1904.jpg
konstantinos-volanakis_return-of-the-argonauts	http://uploads7.wikiart.org/images/konstantinos-volanakis/return-of-the-argonauts.jpg
koshiro-onchi_family-of-the-mountain	http://uploads7.wikiart.org/images/koshiro-onchi/family-of-the-mountain.jpg
kukryniksy_blitzkrieg-1943	http://uploads6.wikiart.org/images/kukryniksy/blitzkrieg-1943.jpg
kukryniksy_no-wonder-the-whole-of-russia-remembers-the-borodino-day-1942	http://uploads7.wikiart.org/images/kukryniksy/no-wonder-the-whole-of-russia-remembers-the-borodino-day-1942.jpg
kukryniksy_untitled-1942-3	http://uploads6.wikiart.org/images/kukryniksy/untitled-1942-3.jpg
kukryniksy_untitled-1943-8	http://uploads6.wikiart.org/images/kukryniksy/untitled-1943-8.jpg
kukryniksy_untitled-1945-2	http://uploads6.wikiart.org/images/kukryniksy/untitled-1945-2.jpg
kuzma-petrov-vodkin_arrangement-1918	http://uploads7.wikiart.org/images/kuzma-petrov-vodkin/arrangement-1918.jpg
kuzma-petrov-vodkin_boy-uzbek-1921	http://uploads5.wikiart.org/images/kuzma-petrov-vodkin/boy-uzbek-1921.jpg
kuzma-petrov-vodkin_coast-1908	http://uploads1.wikiart.org/images/kuzma-petrov-vodkin/coast-1908.jpg
kuzma-petrov-vodkin_death-of-commissar-1928	http://uploads5.wikiart.org/images/kuzma-petrov-vodkin/death-of-commissar-1928.jpg
kuzma-petrov-vodkin_head-of-young-man-adam-1913	http://uploads0.wikiart.org/images/kuzma-petrov-vodkin/head-of-young-man-adam-1913.jpg
kuzma-petrov-vodkin_herring-1918	http://uploads3.wikiart.org/images/kuzma-petrov-vodkin/herring-1918.jpg
kuzma-petrov-vodkin_portrait-of-m-f-petrova-vodkina-the-artist-s-wife-1922	http://uploads0.wikiart.org/images/kuzma-petrov-vodkin/portrait-of-m-f-petrova-vodkina-the-artist-s-wife-1922.jpg
kuzma-petrov-vodkin_the-port-of-dieppe-1929	http://uploads5.wikiart.org/images/kuzma-petrov-vodkin/the-port-of-dieppe-1929.jpg
lajos-gulacsy_self-portrait-1903	http://uploads2.wikiart.org/images/gulacsy-lajos/self-portrait-1903.jpg
lajos-tihanyi_portrait-of-gy-rgy-b-l-ni-1912	http://uploads6.wikiart.org/images/lajos-tihanyi/portrait-of-gy-rgy-b-l-ni-1912.jpg
lajos-tihanyi_still-life-with-flowes-in-a-pot-1909	http://uploads3.wikiart.org/images/lajos-tihanyi/still-life-with-flowes-in-a-pot-1909.jpg
lasar-segall_perfil-de-zulmira-1928	http://uploads6.wikiart.org/images/lasar-segall/perfil-de-zulmira-1928.jpg
[truncated: 1,501 more rows]
